# Supplementary material for: Generation of unequal nuclear genotype proportions in Rhizophagus irregularis progeny causes allelic imbalance in gene transcription
Source: New Phytol. 2021 Jul 3;231(5):1984–2001. doi: 10.1111/nph.17530 (PMC8457141; doi:10.1111/nph.17530)
Supplement: Supplementary file 2 — Table S1 List of all primer sequences used during ddRADseq library preparation. Table S2 Summary of the ddRAD‐sequencing mapping statistics on 48 single spores sibling lines (SSSLs). Table S3 Results of chi‐squared and Mann‐Whitney‐U statistical tests for quantitative variance at bi‐allelic sites. Table S4 Mapping statistics of ddRADseq sequences from 5 dikaryon single spores sibling lines of C3. Table S5 Summary of the RNA‐sequencing mapping statistics from 6 dikaryon single spores sibling lines of C3. Table S6 Coverage statistics of bi‐allelic sites detected in ddRADseq data. Table S7 Coverage statistics of bi‐allelic sites detected in RNAseq data. Table S8 List of genes under allelic imbalance. Table S9 Post‐hoc tests for the pairwise comparison of the proportions of studied genes found under allelic imbalance. Table S10 Functional assessment bi‐allelic expressed genes. Table S11 Functional assessment of mono‐allelic expressed genes. Please note: Wiley Blackwell are not responsible for the content or functionality of any Supporting Information supplied by the authors. Any queries (other than missing material) should be directed to the New Phytologist Central Office. [file NPH-231-1984-s002.xlsx]

## Sheet: Title page
Supporting Information Tables
Generation of unequal nuclear genotype proportions in Rhizophagus irregularis progeny causes allelic imbalance in gene transcription
Chanz Robbins, Joaquim Cruz Corella, Consolée Aletti, Réjane Seiler, Ivan D. Mateus, Soon-Jae Lee, Frédéric G. Masclaux, Ian R. Sanders
Accepted 26th May 2021

## Sheet: Table_S1
Table S1: List of all primer sequences used during ddRADseq library preparation.
MseI_1	5'-GTGACTGGAGTTCAGACGTGTGCTCTTCCGATCT-3'
MseI_2	5'-[PHO][PHO][PHO][PHO][PHO]TAAGATCGGAAGAGCGAGAACAA-3'
EcoRI_1	5'-CTCTTTCCCTACACGACGCTCTTCCGATCTXXXXXXXC-3'
EcoRI_2	5'AATTGXXXXXXXAGATCGGAAGAGCGTCGTGTAGGGAAAGAGTGT-3'
Ill_PCR1	5'-A*A*TGATACGGCCACCACCGAGATCTACACTCTTTCCCTACACGACGCTCTTCCGATCT-3'
Ill_PCR2	5'-C*A*AGCAGAAGACGGCATACGAGATTGGTCAGTGACTGGAGTTCAGACGTGTGCTCTTCCGATCT-3'

## Sheet: Table_S2
Table S2: Summary of the ddRAD-sequencing mapping statistics on 48 SSSLs.
RAD_library	SSSL	Sample_ID	Rep_ID	Barcode	Lab_ID	Reads	Low_quality	Retained	Mapped	Unmapped	Paired_reads	Mean_length	Mean_quality
RAD_01	A1	A1_R1_1	R1_1	AGCTTCTC	A1_R1_1	1978716	23405	1955311	1867977	63929	1818002	90	36.3
RAD_01	A1	A1_R1_2	R1_2	ACCGAGGC	A1_R1_2	1992082	26847	1965235	1938388	42469	1854284	89	36.3
RAD_06	A1	A1_R2_1	R2_1	AAGCCAGC	A1_R2_1	7937190	1535	7935655	7800569	133551	7517726	96	35.8
RAD_06	A1	A1_R2_2	R2_2	GAATGCCC	A1_R2_2	7201756	4411	7197345	7065455	127479	6352686	96	35.9
RAD_08	A1	A1_R3_1	R3_1	CATCGTCC	A1_R3_1	1028304	423	1027881	989754	37704	942462	95	34.7
RAD_08	A1	A1_R3_2	R3_2	TTCAGAGC	A1_R3_2	1834350	1255	1833095	1769009	62831	1678346	95	34.5
RAD_09	A1	A1_R4_1	R4_1	TTGACTCC	A1_R4_1	8783702	6471	8777231	8573542	197218	7906250	95	36
RAD_09	A1	A1_R4_2	R4_2	TCTTCTGC	A1_R4_2	9745004	1524	9743480	9548779	193177	8623126	96	35.9
RAD_09	A1.1	A1.1_R1_1	R1_1	ATGGCAAC	A1ssp1_R1_1	5152534	1311	5151223	5046856	103056	3039324	96	36.1
RAD_09	A1.1	A1.1_R1_2	R1_2	TTCGGTCC	A1ssp1_R1_2	5524962	2787	5522175	5448773	70615	3706044	96	36
RAD_10	A1.1	A1.1_R2_1	R2_1	TGCCAGAC	A1ssp1_R2_1	7619518	30733	7588785	7375414	182638	6394306	94	36.3
RAD_10	A1.1	A1.1_R2_2	R2_2	TCTCTTAC	A1ssp1_R2_2	6418138	23799	6394339	6225056	145484	5342890	94	36.2
RAD_11	A1.1	A1.1_R3_1	R3_1	TTCCGCAC	A1ssp1_R3_1	2009228	13850	1995378	1938862	42666	1823154	94	35.1
RAD_11	A1.1	A1.1_R3_2	R3_2	CAATCATC	A1ssp1_R3_2	2495906	24734	2471172	2382098	64340	2284706	93	35.1
RAD_11	A1.1	A1.1_R4_1	R4_1	GGTCGACC	A1ssp1_R4_1	2734796	9419	2725377	2669416	46542	2523088	95	35.4
RAD_11	A1.1	A1.1_R4_2	R4_2	GCTCTCCC	A1ssp1_R4_2	2598254	12056	2586198	2519554	54588	2398962	94	35.3
RAD_12	A1.1	A1.1_R5_1	R5_1	GTTCATAC	A1ssp1_R5_1	2616178	21026	2595152	2521698	52428	2387480	94	35.5
RAD_12	A1.1	A1.1_R5_2	R5_2	ACTACGAC	A1ssp1_R5_2	2041440	21078	2020362	1957561	41723	1857102	93	35.4
RAD_13	A1.1	A1.1_R6_1	R6_1	ACTTGAAC	A1ssp1_R6_1	3471248	16763	3454485	3363720	74002	3126378	94	34.7
RAD_13	A1.1	A1.1_R6_2	R6_2	TATGCAGC	A1ssp1_R6_2	2691502	18198	2673304	2579566	75540	2453522	93	34.6
RAD_08	A1.2	A1.2_R1_1	R1_1	CCGTTCAC	A1ssp2_R1_1	2293390	7837	2285553	2244630	33086	2026438	94	34.7
RAD_08	A1.2	A1.2_R1_2	R1_2	GCCGTCAC	A1ssp2_R1_2	2874242	10505	2863737	2809028	44202	2526298	94	34.6
RAD_09	A1.2	A1.2_R2_1	R2_1	CTAGTCTC	A1ssp2_R2_1	3176456	2012	3174444	2940960	231472	2227480	95	36.1
RAD_09	A1.2	A1.2_R2_2	R2_2	ATGACGGC	A1ssp2_R2_2	5868182	3530	5864652	5539267	321855	3955008	96	36.1
RAD_09	A1.2	A1.2_R3_1	R3_1	CGTACGGC	A1ssp2_R3_1	4560702	1540	4559162	4514455	43167	2561522	96	35.9
RAD_09	A1.2	A1.2_R3_2	R3_2	TCAAGCAC	A1ssp2_R3_2	21465674	6977	21458697	21020573	431147	5566412	96	35.7
RAD_10	A1.2	A1.2_R4_1	R4_1	TTAGGCGC	A1ssp2_R4_1	4903436	10579	4892857	4882278	83086	3785568	96	36.2
RAD_10	A1.2	A1.2_R4_2	R4_2	CGGTTAGC	A1ssp2_R4_2	5137296	23660	5113636	5022114	67862	4145084	94	36.2
RAD_12	A1.2	A1.2_R5_1	R5_1	TGCCAGAC	A1ssp2_R5_1	2090564	18452	2072112	2016408	37252	1926490	93	35.4
RAD_12	A1.2	A1.2_R5_2	R5_2	TCTCTTAC	A1ssp2_R5_2	2814770	25743	2789027	2709119	54165	2586472	93	35.3
RAD_13	A1.2	A1.2_R6_1	R6_1	TAGGACTC	A1ssp2_R6_1	3070688	13896	3056792	2966203	76693	2831620	94	34.8
RAD_13	A1.2	A1.2_R6_2	R6_2	GCAACTTC	A1ssp2_R6_2	1841270	11853	1829417	1775291	42273	1703770	93	34.7
RAD_02	A5	A5_R1_1	R1_1	TTCCGCAC	A5_R1_1	11148548	7954	11140594	10315954	816686	7495816	96	35.1
RAD_02	A5	A5_R1_2	R1_2	CAATCATC	A5_R1_2	6347796	4176	6343620	5881102	458342	4024436	96	35.2
RAD_04	A5	A5_R2_1	R2_1	ACCGCCTC	A5_R2_1	8501666	5043	8496623	7861065	630515	5262770	96	35.8
RAD_04	A5	A5_R2_2	R2_2	GATTGATC	A5_R2_2	9309060	11383	9297677	8618376	667918	6403492	95	35.8
RAD_04	A5	A5_R3_1	R3_1	GTTCATAC	A5_R3_1	11231108	3845	11227263	10390913	832505	7548128	96	35.8
RAD_04	A5	A5_R3_2	R3_2	ACTACGAC	A5_R3_2	10934304	4638	10929666	10133844	791184	7330182	96	35.8
RAD_07	A5	A5_R4_1	R4_1	ATGGCAAC	A5_R4_1	7777876	3284	7774592	7220775	550533	4125578	96	36.2
RAD_07	A5	A5_R4_2	R4_2	TTCGGTCC	A5_R4_2	10238174	6398	10231776	9526901	698477	5047036	96	36.1
RAD_08	A5	A5_R5_1	R5_1	AGCTTCTC	A5_R5_1	1318698	606	1318092	1182605	134881	1136996	95	34.6
RAD_08	A5	A5_R5_2	R5_2	ACCGAGGC	A5_R5_2	4520904	7426	4513478	4088140	417912	3940156	93	34.7
RAD_01	A5.1	A5.1_R1_1	R1_1	TTAGGCGC	A5ssp1_R1_1	4731496	93210	4638286	4068585	476491	3941162	90	36.4
RAD_01	A5.1	A5.1_R1_2	R1_2	CGGTTAGC	A5ssp1_R1_2	5650252	130326	5519926	4856504	533096	4724398	89	36.4
RAD_05	A5.1	A5.1_R2_1	R2_1	TTCCGCAC	A5ssp1_R2_1	5660380	42744	5617636	5029406	545486	4783894	93	35.3
RAD_05	A5.1	A5.1_R2_2	R2_2	CAATCATC	A5ssp1_R2_2	2710774	4799	2705975	2445322	255854	2210364	96	35.3
RAD_05	A5.1	A5.1_R3_1	R3_1	AAGCCAGC	A5ssp1_R3_1	4963894	28030	4935864	4292727	615107	3858324	94	35.4
RAD_05	A5.1	A5.1_R3_2	R3_2	GAATGCCC	A5ssp1_R3_2	3408010	45718	3362292	2954473	362101	2763906	92	35.4
RAD_07	A5.1	A5.1_R4_1	R4_1	CATCGTCC	A5ssp1_R4_1	8852852	4909	8847943	8208431	634603	5664442	96	36.2
RAD_07	A5.1	A5.1_R4_2	R4_2	TTCAGAGC	A5ssp1_R4_2	4109440	762	4108678	3742045	365871	1466938	96	35.9
RAD_09	A5.1	A5.1_R5_1	R5_1	CTTACCTC	A5ssp1_R5_1	4197438	5605	4191833	3661124	525104	2835608	95	36
RAD_09	A5.1	A5.1_R5_2	R5_2	CTACCTTC	A5ssp1_R5_2	9676186	5424	9670762	8649545	1015793	6233652	96	36
RAD_08	A5.2	A5.2_R1_1	R1_1	CTAGTCTC	A5ssp2_R1_1	1484140	4968	1479172	1331319	142885	1237378	94	34.7
RAD_08	A5.2	A5.2_R1_2	R1_2	ATGACGGC	A5ssp2_R1_2	1474718	3955	1470763	1316739	150069	1208212	94	34.7
RAD_10	A5.2	A5.2_R2_1	R2_1	ACCGCCTC	A5ssp2_R2_1	5622596	23039	5599557	4911145	665373	4110092	94	36.2
RAD_10	A5.2	A5.2_R2_2	R2_2	GATTGATC	A5ssp2_R2_2	8295806	32733	8263073	7262922	967418	6589284	94	36.3
RAD_11	A5.2	A5.2_R3_1	R3_1	CCGTTCAC	A5ssp2_R3_1	2396340	16566	2379774	2146733	216475	2051526	94	35.4
RAD_11	A5.2	A5.2_R3_2	R3_2	GCCGTCAC	A5ssp2_R3_2	3043572	25372	3018200	2714205	278623	2609564	93	35.2
RAD_11	A5.2	A5.2_R4_1	R4_1	AACTGCGC	A5ssp2_R4_1	2861492	10967	2850525	2578723	260835	2440328	95	35.2
RAD_11	A5.2	A5.2_R4_2	R4_2	TGATCGCC	A5ssp2_R4_2	2920636	13377	2907259	2631578	262304	2516508	94	35.1
RAD_12	A5.2	A5.2_R5_1	R5_1	CTAGTCTC	A5ssp2_R5_1	2597938	41957	2555981	2247895	266129	2169246	91	35.5
RAD_12	A5.2	A5.2_R5_2	R5_2	ATGACGGC	A5ssp2_R5_2	2321602	14758	2306844	2055509	236577	1947834	94	35.5
RAD_13	A5.2	A5.2_R6_1	R6_1	TGCCAGAC	A5ssp2_R6_1	3794608	17502	3777106	3416488	343116	3219214	94	34.6
RAD_13	A5.2	A5.2_R6_2	R6_2	TCTCTTAC	A5ssp2_R6_2	2490390	13186	2477204	2236726	227292	2106288	94	34.6
RAD_01	A5.3	A5.3_R1_1	R1_1	ACTCTAGC	A5ssp3_R1_1	5812824	110404	5702420	5105603	486413	4891380	89	36.3
RAD_01	A5.3	A5.3_R1_2	R1_2	GGCCATCC	A5ssp3_R1_2	4316166	99094	4217072	3769053	348925	3632868	89	36.4
RAD_02	A5.3	A5.3_R2_1	R2_1	CTAGTCTC	A5ssp3_R2_1	5445060	3295	5441765	4920662	517808	4504300	96	35.3
RAD_02	A5.3	A5.3_R2_2	R2_2	ATGACGGC	A5ssp3_R2_2	9131986	6578	9125408	8278449	840381	7241790	96	35.2
RAD_05	A5.3	A5.3_R3_1	R3_1	ACTTGAAC	A5ssp3_R3_1	5516626	32418	5484208	4983788	468002	4344272	94	35.3
RAD_05	A5.3	A5.3_R3_2	R3_2	TATGCAGC	A5ssp3_R3_2	4437098	22364	4414734	4020368	629844	3566978	94	35.4
RAD_05	A5.3	A5.3_R4_1	R4_1	CTTACCTC	A5ssp3_R4_1	3786070	22277	3763793	3403698	337818	3128068	94	35.3
RAD_05	A5.3	A5.3_R4_2	R4_2	CTACCTTC	A5ssp3_R4_2	2975326	8698	2966628	2679947	401910	2412252	95	35.3
RAD_07	A5.3	A5.3_R5_1	R5_1	TTGACTCC	A5ssp3_R5_1	3949496	1470	3948026	3661022	285534	2015020	96	36.2
RAD_07	A5.3	A5.3_R5_2	R5_2	TCTTCTGC	A5ssp3_R5_2	5713464	1643	5711821	5239682	470496	1147416	96	35.9
RAD_08	A5.3	A5.3_R6_1	R6_1	TGCCAGAC	A5ssp3_R6_1	7297888	25387	7272501	6639657	607457	6307648	93	34.5
RAD_08	A5.3	A5.3_R6_2	R6_2	TCTCTTAC	A5ssp3_R6_2	2377818	8350	2369468	2018253	342865	1818746	94	34.5
RAD_01	B12.8	B12.8_R1_1	R1_1	GAAGCGCC	B12ssp1_R1_1	3907158	83141	3824017	3670314	70562	3544498	89	36.4
RAD_01	B12.8	B12.8_R1_2	R1_2	GAGGTAGC	B12ssp1_R1_2	2551510	76121	2475389	2341762	57506	2263188	88	36.4
RAD_06	B12.8	B12.8_R2_1	R2_1	GCAGGATC	B12ssp1_R2_1	5744918	1894	5743024	5666350	74780	4888756	96	35.8
RAD_06	B12.8	B12.8_R2_2	R2_2	GGTAGGTC	B12ssp1_R2_2	7584614	2436	7582178	7480196	99546	6376744	96	35.8
RAD_06	B12.8	B12.8_R3_1	R3_1	TTGACTCC	B12ssp1_R3_1	4921378	2397	4918981	4857600	58984	4018532	96	35.7
RAD_06	B12.8	B12.8_R3_2	R3_2	TCTTCTGC	B12ssp1_R3_2	4863806	1593	4862213	4786970	73650	3996068	96	35.7
RAD_07	B12.8	B12.8_R4_1	R4_1	TCAATATC	B12ssp1_R4_1	8022082	52645	7969437	7741868	174924	4860430	94	36.1
RAD_07	B12.8	B12.8_R4_2	R4_2	GAATAGTC	B12ssp1_R4_2	6308604	3115	6305489	6155831	146543	4378212	96	36.1
RAD_08	B12.8	B12.8_R5_1	R5_1	ATGGCAAC	B12ssp1_R5_1	1994458	8029	1986429	1945300	33100	1816188	94	34.7
RAD_08	B12.8	B12.8_R5_2	R5_2	TTCGGTCC	B12ssp1_R5_2	2761782	12591	2749191	2690442	46158	2513948	93	34.5
RAD_07	B12.1	B12.1_R1_1	R1_1	TTAGGCGC	B12ssp3_R1_1	7119976	1118	7118858	7028490	89250	3028724	96	36
RAD_07	B12.1	B12.1_R1_2	R1_2	CGGTTAGC	B12ssp3_R1_2	6074618	1116	6073502	5991911	80475	1285704	96	36
RAD_11	B12.1	B12.1_R2_1	R2_1	AGGAGGCC	B12ssp3_R2_1	2186984	15121	2171863	2113998	42744	2105738	94	35.5
RAD_11	B12.1	B12.1_R2_2	R2_2	TTATCCTC	B12ssp3_R2_2	3284650	36372	3248278	3119608	92298	3012472	92	35
RAD_11	B12.1	B12.1_R3_1	R3_1	ATGGCAAC	B12ssp3_R3_1	2166902	10867	2156035	2028970	116198	1953346	94	35.4
RAD_11	B12.1	B12.1_R3_2	R3_2	TTCGGTCC	B12ssp3_R3_2	3121998	18674	3103324	2915550	169100	2814228	94	35.2
RAD_12	B12.1	B12.1_R4_1	R4_1	TTCCGCAC	B12ssp3_R4_1	3650072	97354	3552718	3399127	56237	3281288	88	35.4
RAD_12	B12.1	B12.1_R4_2	R4_2	CAATCATC	B12ssp3_R4_2	4134904	34335	4100569	3946256	119978	4066234	93	35.3
RAD_12	B12.1	B12.1_R5_1	R5_1	AACTGCGC	B12ssp3_R5_1	2931714	40304	2891410	2786543	64563	2636844	92	35.4
RAD_12	B12.1	B12.1_R5_2	R5_2	TGATCGCC	B12ssp3_R5_2	2702010	19282	2682728	2610922	52524	2449072	94	35.2
RAD_13	B12.1	B12.1_R6_1	R6_1	AAGCCAGC	B12ssp3_R6_1	3107198	14246	3092952	2896614	182092	2750516	94	34.9
RAD_13	B12.1	B12.1_R6_2	R6_2	GAATGCCC	B12ssp3_R6_2	3044966	17423	3027543	2837354	172766	2701320	93	34.7
RAD_01	B12.2	B12.2_R1_1	R1_1	TTCCGCAC	B12ssp4_R1_1	2837224	108154	2729070	2572192	47723	2458454	87	36.4
RAD_01	B12.2	B12.2_R1_2	R1_2	CAATCATC	B12ssp4_R1_2	5185924	131246	5054678	4820733	102699	4643950	89	36.3
RAD_04	B12.2	B12.2_R2_1	R2_1	TGCCAGAC	B12ssp4_R2_1	10934500	4715	10929785	10765114	159956	10925070	96	35.8
RAD_04	B12.2	B12.2_R2_2	R2_2	TCTCTTAC	B12ssp4_R2_2	9180320	4436	9175884	9041158	130290	4788348	96	35.7
RAD_05	B12.2	B12.2_R3_1	R3_1	CCGTTCAC	B12ssp4_R3_1	2310336	15213	2295123	2197787	82123	1992642	93	35.3
RAD_05	B12.2	B12.2_R3_2	R3_2	GCCGTCAC	B12ssp4_R3_2	2956398	3999	2952399	2839441	108959	2376962	96	35.3
RAD_06	B12.2	B12.2_R4_1	R4_1	GAAGCGCC	B12ssp4_R4_1	8049088	3367	8045721	7939812	102542	5781638	96	35.8
RAD_06	B12.2	B12.2_R4_2	R4_2	GAGGTAGC	B12ssp4_R4_2	8400552	3353	8397199	8295741	98105	5965024	96	35.9
RAD_09	B12.2	B12.2_R5_1	R5_1	CATCGTCC	B12ssp4_R5_1	10956282	1606	10954676	10730347	222723	8610394	96	36
RAD_09	B12.2	B12.2_R5_2	R5_2	TTCAGAGC	B12ssp4_R5_2	13115062	1554	13113508	12861998	249956	10558228	96	36
RAD_01	B12.3	B12.3_R1_1	R1_1	GTTCATAC	B12ssp5_R1_1	4277962	88819	4189143	4025722	74602	3909382	90	36.4
RAD_01	B12.3	B12.3_R1_2	R1_2	ACTACGAC	B12ssp5_R1_2	3429602	115485	3314117	3145050	53582	3030838	88	36.3
RAD_02	B12.3	B12.3_R2_1	R2_1	TTAGGCGC	B12ssp5_R2_1	9371706	5657	9366049	9266555	93837	8034996	96	35.2
RAD_02	B12.3	B12.3_R2_2	R2_2	CGGTTAGC	B12ssp5_R2_2	9304668	5040	9299628	9205833	88755	9182716	96	35.3
RAD_05	B12.3	B12.3_R3_1	R3_1	AGCTTCTC	B12ssp5_R3_1	5616248	8331	5607917	5460154	139432	4719964	95	35.3
RAD_05	B12.3	B12.3_R3_2	R3_2	ACCGAGGC	B12ssp5_R3_2	5698882	13292	5685590	5559883	112415	4945152	95	35.5
RAD_06	B12.3	B12.3_R4_1	R4_1	ATGGCAAC	B12ssp5_R4_1	5375278	932	5374346	5321252	52162	5070122	96	35.7
RAD_06	B12.3	B12.3_R4_2	R4_2	TTCGGTCC	B12ssp5_R4_2	10156752	6938	10149814	10074478	68398	8510942	96	35.8
RAD_08	B12.3	B12.3_R5_1	R5_1	AGGAGGCC	B12ssp5_R5_1	2948282	9893	2938389	2869800	58696	2584038	94	34.8
RAD_08	B12.3	B12.3_R5_2	R5_2	TTATCCTC	B12ssp5_R5_2	2249916	10448	2239468	2183819	45201	1992094	93	34.4
RAD_02	C2	C2_R1_1	R1_1	GAAGCGCC	C2_R1_1	5542366	3109	5539257	5491528	44620	5095802	96	35.2
RAD_02	C2	C2_R1_2	R1_2	GAGGTAGC	C2_R1_2	4553524	2476	4551048	4513262	35310	4027804	96	35.3
RAD_04	C2	C2_R2_1	R2_1	ATGGCAAC	C2_R2_1	7502208	1504	7500704	7425236	73964	5810816	96	35.8
RAD_04	C2	C2_R2_2	R2_2	TTCGGTCC	C2_R2_2	6846346	1511	6844835	6785959	57365	5424074	96	35.7
RAD_04	C2	C2_R3_1	R3_1	CATCGTCC	C2_R3_1	6765750	2369	6763381	6619930	141082	5834670	96	35.8
RAD_04	C2	C2_R3_2	R3_2	TTCAGAGC	C2_R3_2	4920030	1806	4918224	4833793	82625	4411656	96	35.7
RAD_06	C2	C2_R4_1	R4_1	ACTCTAGC	C2_R4_1	17293910	80646	17213264	16866155	266463	16304592	94	35.9
RAD_06	C2	C2_R4_2	R4_2	GGCCATCC	C2_R4_2	12222078	59494	12162584	11981892	121198	11653990	94	35.9
RAD_09	C2	C2_R5_1	R5_1	ACCGCCTC	C2_R5_1	1971038	1582	1969456	1802016	165858	1306394	96	36
RAD_09	C2	C2_R5_2	R5_2	GATTGATC	C2_R5_2	6015134	6531	6008603	5836264	165808	5104994	96	36
RAD_10	C2	C2_R6_1	R6_1	AGGAGGCC	C2_R6_1	3324176	9719	3314457	3269834	34904	3031870	95	36.3
RAD_10	C2	C2_R6_2	R6_2	TTATCCTC	C2_R6_2	6262918	20957	6241961	6157490	63514	5627904	94	36.3
RAD_01	C2.9	C2.9_R1_1	R1_1	ATGGCAAC	C2ssp1_R1_1	4176880	165934	4010946	3779281	65731	3641206	86	36.4
RAD_01	C2.9	C2.9_R1_2	R1_2	TTCGGTCC	C2ssp1_R1_2	3678520	81404	3597116	3467642	48070	3329316	90	36.4
RAD_04	C2.9	C2.9_R2_1	R2_1	TTGACTCC	C2ssp1_R2_1	8397298	3206	8394092	8316812	74074	6688458	96	35.7
RAD_04	C2.9	C2.9_R2_2	R2_2	TCTTCTGC	C2ssp1_R2_2	8092424	2371	8090053	7999208	88474	6509780	96	35.7
RAD_05	C2.9	C2.9_R3_1	R3_1	GGTCGACC	C2ssp1_R3_1	2699434	19959	2679475	2599315	60201	2426912	93	35.4
RAD_05	C2.9	C2.9_R3_2	R3_2	GCTCTCCC	C2ssp1_R3_2	2759292	51865	2707427	2583095	72467	2423146	92	35.3
RAD_07	C2.9	C2.9_R4_1	R4_1	GCAGGATC	C2ssp1_R4_1	5968	6	5962	5316	640	3230	95	35.8
RAD_07	C2.9	C2.9_R4_2	R4_2	GGTAGGTC	C2ssp1_R4_2	7178672	4950	7173722	7125709	43063	4561982	96	36.2
RAD_09	C2.9	C2.9_R5_1	R5_1	ACTCTAGC	C2ssp1_R5_1	2415386	979	2414407	2173796	239632	1528532	95	36
RAD_09	C2.9	C2.9_R5_2	R5_2	GGCCATCC	C2ssp1_R5_2	432154	58	432096	373319	58719	129704	96	35.8
RAD_01	C2.10	C2.10_R1_1	R1_1	GGTCGACC	C2ssp2_R1_1	2351090	48929	2302161	2221997	31235	2109770	89	36.4
RAD_01	C2.10	C2.10_R1_2	R1_2	GCTCTCCC	C2ssp2_R1_2	4046242	132455	3913787	3726265	55067	3580706	87	36.4
RAD_02	C2.10	C2.10_R2_1	R2_1	AAGCCAGC	C2ssp2_R2_1	7166176	3754	7162422	7086130	72538	6315820	96	35.2
RAD_02	C2.10	C2.10_R2_2	R2_2	GAATGCCC	C2ssp2_R2_2	6338720	3627	6335093	6277430	54036	5006812	96	35.2
RAD_06	C2.10	C2.10_R3_1	R3_1	CCGTTCAC	C2ssp2_R3_1	8295150	3361	8291789	8186323	102105	6794142	96	35.8
RAD_06	C2.10	C2.10_R3_2	R3_2	GCCGTCAC	C2ssp2_R3_2	6971420	2678	6968742	6860766	105298	5201752	96	35.8
RAD_07	C2.10	C2.10_R4_1	R4_1	GTTCATAC	C2ssp2_R4_1	6422038	2338	6419700	6379117	38245	2631664	96	36.1
RAD_07	C2.10	C2.10_R4_2	R4_2	ACTACGAC	C2ssp2_R4_2	7493818	2261	7491557	7447925	41375	3177378	96	36.1
RAD_08	C2.10	C2.10_R5_1	R5_1	TCAATATC	C2ssp2_R5_1	2892710	17688	2875022	2801106	56228	2639388	93	34.4
RAD_08	C2.10	C2.10_R5_2	R5_2	GAATAGTC	C2ssp2_R5_2	2215952	10735	2205217	2157540	36942	2033696	93	34.6
RAD_09	C2.10	C2.10_R6_1	R6_1	GCAGGATC	C2ssp2_R6_1	1160336	1695	1158641	952659	204287	783348	94	35.7
RAD_09	C2.10	C2.10_R6_2	R6_2	GGTAGGTC	C2ssp2_R6_2	7727182	16269	7710913	7585277	109367	5951454	94	36
RAD_08	C2.11	C2.11_R1_1	R1_1	TTCCGCAC	C2ssp3_R1_1	1471510	105	1471405	1446455	24845	1412712	96	34.5
RAD_08	C2.11	C2.11_R1_2	R1_2	CAATCATC	C2ssp3_R1_2	1925532	1016	1924516	1872114	51386	1817828	96	34.5
RAD_08	C2.11	C2.11_R2_1	R2_1	ACTCTAGC	C2ssp3_R2_1	2005052	127	2004925	1965898	38900	1935066	96	34.5
RAD_08	C2.11	C2.11_R2_2	R2_2	GGCCATCC	C2ssp3_R2_2	1521690	107	1521583	1500086	21390	1468992	96	34.6
RAD_09	C2.11	C2.11_R3_1	R3_1	GTTCATAC	C2ssp3_R3_1	1521734	351	1521383	1510572	10460	742894	96	36
RAD_09	C2.11	C2.11_R3_2	R3_2	ACTACGAC	C2ssp3_R3_2	1493178	442	1492736	1481729	10565	854829	96	35.9
RAD_11	C2.11	C2.11_R4_1	R4_1	CATCGTCC	C2ssp3_R4_1	662462	1183	661279	633637	26459	615698	95	35.3
RAD_11	C2.11	C2.11_R4_2	R4_2	TTCAGAGC	C2ssp3_R4_2	579108	260	578848	568741	9847	556558	95	35.2
RAD_12	C2.11	C2.11_R5_1	R5_1	ACCGCCTC	C2ssp3_R5_1	2340716	19238	2321478	2262216	40024	2156172	93	35.4
RAD_12	C2.11	C2.11_R5_2	R5_2	GATTGATC	C2ssp3_R5_2	2682306	12432	2669874	2614454	42990	2463750	94	35.5
RAD_13	C2.11	C2.11_R6_1	R6_1	TCAATATC	C2ssp3_R6_1	2428688	8562	2420126	2360486	51078	2186762	94	34.6
RAD_13	C2.11	C2.11_R6_2	R6_2	GAATAGTC	C2ssp3_R6_2	3448644	20977	3427667	3360730	45960	3167324	93	34.8
RAD_02	C3	C3_R1_1	R1_1	TAGGACTC	C3_R1_1	13213296	8675	13204621	13061159	134787	11058730	96	35.4
RAD_02	C3	C3_R1_2	R1_2	GCAACTTC	C3_R1_2	5022926	3076	5019850	4957077	59697	4000604	96	35.2
RAD_05	C3	C3_R2_1	R2_1	CTAGTCTC	C3_R2_1	8628192	83513	8544679	8318980	142186	7206422	93	35.4
RAD_05	C3	C3_R2_2	R2_2	ATGACGGC	C3_R2_2	5175624	9515	5166109	5029172	127422	3903796	95	35.2
RAD_05	C3	C3_R3_1	R3_1	ATGGCAAC	C3_R3_1	3395594	16140	3379454	3281915	81399	3048828	93	35.3
RAD_05	C3	C3_R3_2	R3_2	TTCGGTCC	C3_R3_2	2783034	586	2782448	2740685	41177	2420482	96	35.4
RAD_07	C3	C3_R4_1	R4_1	CCGTTCAC	C3_R4_1	10177824	12303	10165521	10014637	138581	5564406	96	36.2
RAD_07	C3	C3_R4_2	R4_2	GCCGTCAC	C3_R4_2	14260804	7715	14253089	14039816	205558	8283278	96	36.1
RAD_07	C3	C3_R5_1	R5_1	AGCTTCTC	C3_R5_1	16988818	5988	16982830	16784086	192756	12509852	96	36.1
RAD_07	C3	C3_R5_2	R5_2	ACCGAGGC	C3_R5_2	7158888	3644	7155244	7059092	92508	5634834	96	36.1
RAD_01	C3.17	C3.17_R1_1	R1_1	GCAGGATC	C3ssp3_R1_1	4277414	107855	4169559	3714275	347429	3586910	89	36.4
RAD_01	C3.17	C3.17_R1_2	R1_2	GGTAGGTC	C3ssp3_R1_2	3443758	90277	3353481	2994704	268500	2886886	89	36.4
RAD_02	C3.17	C3.17_R2_1	R2_1	TTGACTCC	C3ssp3_R2_1	7102860	4054	7098806	6930299	164453	4817356	96	35.1
RAD_02	C3.17	C3.17_R2_2	R2_2	TCTTCTGC	C3ssp3_R2_2	13466272	9332	13456940	13158204	289404	9660674	96	35.2
RAD_05	C3.17	C3.17_R3_1	R3_1	TCAATATC	C3ssp3_R3_1	5644198	21776	5622422	5477143	123503	4023204	94	35.3
RAD_05	C3.17	C3.17_R3_2	R3_2	GAATAGTC	C3ssp3_R3_2	4707694	12407	4695287	4601745	81135	3244758	95	35.4
RAD_06	C3.17	C3.17_R4_1	R4_1	CGTACGGC	C3ssp3_R4_1	7401732	2323	7399409	7302563	94523	5527424	96	35.7
RAD_06	C3.17	C3.17_R4_2	R4_2	TCAAGCAC	C3ssp3_R4_2	6264618	9208	6255410	6160406	85796	4930126	95	35.8
RAD_07	C3.17	C3.17_R5_1	R5_1	AACTGCGC	C3ssp3_R5_1	20404674	32236	20372438	19931796	408406	13159798	95	36.2
RAD_07	C3.17	C3.17_R5_2	R5_2	TGATCGCC	C3ssp3_R5_2	4942536	1035	4941501	4842787	97679	925146	96	35.8
RAD_09	C3.17	C3.17_R6_1	R6_1	GGTCGACC	C3ssp3_R6_1	702632	160	702472	640678	61634	402516	96	36
RAD_09	C3.17	C3.17_R6_2	R6_2	GCTCTCCC	C3ssp3_R6_2	10870	36	10834	2837	7961	1794	96	35.4
RAD_02	C3.2	C3.2_R1_1	R1_1	CCGTTCAC	Sc1a_R1_1	5701284	3353	5697931	5632297	62281	4717956	96	35.3
RAD_02	C3.2	C3.2_R1_2	R1_2	GCCGTCAC	Sc1a_R1_2	9406346	5679	9400667	9282193	112795	7391940	96	35.2
RAD_04	C3.2	C3.2_R2_1	R2_1	CTAGTCTC	Sc1a_R2_1	8655370	1853	8653517	8553542	98122	7005914	96	35.8
RAD_04	C3.2	C3.2_R2_2	R2_2	ATGACGGC	Sc1a_R2_2	8777150	2605	8774545	8666408	105532	6940114	96	35.8
RAD_04	C3.2	C3.2_R3_1	R3_1	TTAGGCGC	Sc1a_R3_1	13408428	3226	13405202	13012311	389665	10853710	96	35.8
RAD_04	C3.2	C3.2_R3_2	R3_2	CGGTTAGC	Sc1a_R3_2	9254078	2138	9251940	9105494	144308	7630388	96	35.8
RAD_06	C3.2	C3.2_R4_1	R4_1	TTAGGCGC	Sc1a_R4_1	7911240	1746	7909494	7698523	209225	6503022	96	35.8
RAD_06	C3.2	C3.2_R4_2	R4_2	CGGTTAGC	Sc1a_R4_2	8195986	6478	8189508	8010815	172215	6885844	96	35.8
RAD_07	C3.2	C3.2_R5_1	R5_1	ACTCTAGC	Sc1a_R5_1	7355714	5324	7350390	7182036	163030	3872870	96	36.2
RAD_07	C3.2	C3.2_R5_2	R5_2	GGCCATCC	Sc1a_R5_2	4737326	477	4736849	4627269	109103	4627269	96	35
RAD_02	C3.18	C3.18_R1_1	R1_1	ATGGCAAC	Sc1b_R1_1	8930120	4880	8925240	8805067	115293	5787700	96	35.3
RAD_02	C3.18	C3.18_R1_2	R1_2	TTCGGTCC	Sc1b_R1_2	6507982	3780	6504202	6418577	81845	6389798	96	35.2
RAD_04	C3.18	C3.18_R2_1	R2_1	AGCTTCTC	Sc1b_R2_1	13521142	11703	13509439	13336805	160931	9928264	95	35.8
RAD_04	C3.18	C3.18_R2_2	R2_2	ACCGAGGC	Sc1b_R2_2	11481390	11819	11469571	11327173	130579	8178504	95	35.8
RAD_07	C3.18	C3.18_R3_1	R3_1	CTAGTCTC	Sc1b_R3_1	10169196	13259	10155937	10009463	133215	7105556	95	36.2
RAD_07	C3.18	C3.18_R3_2	R3_2	ATGACGGC	Sc1b_R3_2	11043028	12540	11030488	10871129	146819	7178180	95	36.3
RAD_08	C3.18	C3.18_R4_1	R4_1	AAGCCAGC	Sc1b_R4_1	578496	149	578347	554764	23434	539666	95	34.6
RAD_08	C3.18	C3.18_R4_2	R4_2	GAATGCCC	Sc1b_R4_2	1716482	967	1715515	1653573	60975	1614600	94	34.5
RAD_09	C3.18	C3.18_R5_1	R5_1	ACTTGAAC	Sc1b_R5_1	1825508	856	1824652	1694958	128838	956246	96	36
RAD_09	C3.18	C3.18_R5_2	R5_2	TATGCAGC	Sc1b_R5_2	10200994	10907	10190087	10024123	155057	6717160	96	36
RAD_01	C3.19	C3.19_R1_1	R1_1	TTGACTCC	Sc1c_R1_1	2072650	46272	2026378	1685655	294451	1647928	89	36.4
RAD_01	C3.19	C3.19_R1_2	R1_2	TCTTCTGC	Sc1c_R1_2	1284388	35256	1249132	970879	242997	948786	89	36.3
RAD_06	C3.19	C3.19_R2_1	R2_1	GTTCATAC	Sc1c_R2_1	6115874	1253	6114621	6023925	89443	5651700	96	35.7
RAD_06	C3.19	C3.19_R2_2	R2_2	ACTACGAC	Sc1c_R2_2	9076076	5545	9070531	8935008	129978	6953742	96	35.8
RAD_07	C3.19	C3.19_R3_1	R3_1	ACTTGAAC	Sc1c_R3_1	8013810	3472	8010338	7342452	664414	3541906	96	36.1
RAD_07	C3.19	C3.19_R3_2	R3_2	TATGCAGC	Sc1c_R3_2	25464	30	25434	23569	1835	14474	96	36
RAD_08	C3.19	C3.19_R4_1	R4_1	GCAGGATC	Sc1c_R4_1	3433940	8564	3425376	3368266	48546	3279740	93	34.6
RAD_08	C3.19	C3.19_R4_2	R4_2	GGTAGGTC	Sc1c_R4_2	3344390	8182	3336208	3275407	52619	3173720	94	34.7
RAD_02	C3.3	C3.3_R1_1	R1_1	CATCGTCC	Sc1d_R1_1	8356408	4743	8351665	8251257	95665	5909526	96	35.1
RAD_02	C3.3	C3.3_R1_2	R1_2	TTCAGAGC	Sc1d_R1_2	5969744	3833	5965911	5896110	65968	4061214	96	35.1
RAD_04	C3.3	C3.3_R2_1	R2_1	TAGGACTC	Sc1d_R2_1	5706494	738	5705756	5600420	104598	4971368	96	35.8
RAD_04	C3.3	C3.3_R2_2	R2_2	GCAACTTC	Sc1d_R2_2	10182204	4292	10177912	9984263	189357	8067286	96	35.8
RAD_06	C3.3	C3.3_R3_1	R3_1	AACTGCGC	Sc1d_R3_1	184778	127	184651	170274	14250	145496	96	35.8
RAD_06	C3.3	C3.3_R3_2	R3_2	TGATCGCC	Sc1d_R3_2	248942	143	248799	230107	18549	226820	96	35.8
RAD_09	C3.3	C3.3_R4_1	R4_1	CCGTTCAC	Sc1d_R4_1	8391172	5404	8385768	8220899	159465	5165640	96	36.1
RAD_09	C3.3	C3.3_R4_2	R4_2	GCCGTCAC	Sc1d_R4_2	11363946	5167	11358779	10566708	786904	7015506	96	36
RAD_10	C3.3	C3.3_R5_1	R5_1	AACTGCGC	Sc1d_R5_1	16396572	74697	16321875	15800399	446779	13150822	94	36.2
RAD_10	C3.3	C3.3_R5_2	R5_2	TGATCGCC	Sc1d_R5_2	6173902	25549	6148353	5926728	196076	4872714	95	36.2
RAD_01	C3.4	C3.4_R1_1	R1_1	AAGCCAGC	Sc1e_R1_1	2100450	58406	2042044	1937669	45969	1873840	88	36.4
RAD_01	C3.4	C3.4_R1_2	R1_2	GAATGCCC	Sc1e_R1_2	6824614	68611	6756003	6589449	97943	6366216	91	36.4
RAD_02	C3.4	C3.4_R2_1	R2_1	CGTACGGC	Sc1e_R2_1	3724810	2432	3722378	3673230	46716	3251928	96	35
RAD_02	C3.4	C3.4_R2_2	R2_2	TCAAGCAC	Sc1e_R2_2	4038546	2677	4035869	3976587	56605	3235514	96	35.1
RAD_04	C3.4	C3.4_R3_1	R3_1	AAGCCAGC	Sc1e_R3_1	20115032	4902	20110130	19035698	1069530	14428864	96	35.8
RAD_04	C3.4	C3.4_R3_2	R3_2	GAATGCCC	Sc1e_R3_2	10129036	2902	10126134	9987097	136137	6977156	96	35.8
RAD_05	C3.4	C3.4_R4_1	R4_1	TAGGACTC	Sc1e_R4_1	2739672	22677	2716995	2653548	40770	2564074	92	35.5
RAD_05	C3.4	C3.4_R4_2	R4_2	GCAACTTC	Sc1e_R4_2	1509352	64225	1445127	1342306	38596	1284864	88	35.3
RAD_08	C3.4	C3.4_R5_1	R5_1	GTTCATAC	Sc1e_R5_1	2487368	9296	2478072	2426756	42020	2248190	94	34.7
RAD_08	C3.4	C3.4_R5_2	R5_2	ACTACGAC	Sc1e_R5_2	755296	2758	752538	736246	13534	678738	94	34.6
RAD_12	C3.4	C3.4_R6_1	R6_1	GCAGGATC	Sc1e_R6_1	1460596	554	1460042	1273196	186292	1244632	94	35.1
RAD_12	C3.4	C3.4_R6_2	R6_2	GGTAGGTC	Sc1e_R6_2	631228	217	631011	538819	91975	525914	94	35
RAD_02	C3.20	C3.20_R1_1	R1_1	TCAATATC	Sc1f_R1_1	5773890	3957	5769933	5678592	87384	3567970	96	35.2
RAD_02	C3.20	C3.20_R1_2	R1_2	GAATAGTC	Sc1f_R1_2	8220208	5723	8214485	8114028	94734	5523092	96	35.3
RAD_04	C3.20	C3.20_R2_1	R2_1	ACTCTAGC	Sc1f_R2_1	8374162	1450	8372712	8270519	100743	7271538	96	35.7
RAD_04	C3.20	C3.20_R2_2	R2_2	GGCCATCC	Sc1f_R2_2	9509174	2449	9506725	9384352	119924	7706496	96	35.8
RAD_07	C3.20	C3.20_R3_1	R3_1	GAAGCGCC	Sc1f_R3_1	7050190	1321	7048869	6959782	87766	4048312	96	36.1
RAD_07	C3.20	C3.20_R3_2	R3_2	GAGGTAGC	Sc1f_R3_2	5757900	680	5757220	5679669	76871	1797730	96	36
RAD_08	C3.20	C3.20_R4_1	R4_1	ACCGCCTC	Sc1f_R4_1	4061796	13488	4048308	3948008	86812	3771630	96	34.6
RAD_08	C3.20	C3.20_R4_2	R4_2	GATTGATC	Sc1f_R4_2	1817680	7539	1810141	1755753	46849	1672936	96	34.7
RAD_10	C3.20	C3.20_R5_1	R5_1	GAAGCGCC	Sc1f_R5_1	5321242	14365	5306877	4768781	523731	3918994	95	36.2
RAD_10	C3.20	C3.20_R5_2	R5_2	GAGGTAGC	Sc1f_R5_2	4644590	17787	4626803	3982054	626962	3162660	95	36.2
RAD_02	C3.5	C3.5_R1_1	R1_1	ACTTGAAC	Sc2_R1_1	11652704	10435	11642269	11492999	138835	7103220	96	35.2
RAD_02	C3.5	C3.5_R1_2	R1_2	TATGCAGC	Sc2_R1_2	9203216	6543	9196673	9077260	112870	5648654	96	35.2
RAD_06	C3.5	C3.5_R2_1	R2_1	ACCGCCTC	Sc2_R2_1	8635146	3233	8631913	8502078	126602	7345172	96	35.8
RAD_06	C3.5	C3.5_R2_2	R2_2	GATTGATC	Sc2_R2_2	10333924	9545	10324379	10139888	174946	9173584	96	35.9
RAD_06	C3.5	C3.5_R3_1	R3_1	GGTCGACC	Sc2_R3_1	12156264	21797	12134467	11910393	202277	11446090	94	35.9
RAD_06	C3.5	C3.5_R3_2	R3_2	GCTCTCCC	Sc2_R3_2	13994976	35547	13959429	13681110	242772	13663784	94	35.9
RAD_07	C3.5	C3.5_R4_1	R4_1	TAGGACTC	Sc2_R4_1	10180	3	10177	9364	810	4640	96	35.9
RAD_07	C3.5	C3.5_R4_2	R4_2	GCAACTTC	Sc2_R4_2	6750	7	6743	2141	4595	2094	96	35.8
RAD_09	C3.5	C3.5_R5_1	R5_1	TAGGACTC	Sc2_R5_1	10585924	1888	10584036	10412593	169555	7249816	96	36
RAD_09	C3.5	C3.5_R5_2	R5_2	GCAACTTC	Sc2_R5_2	9763466	2409	9761057	9603746	154902	6724362	96	36
RAD_04	C3.6	C3.6_R1_1	R1_1	GCAGGATC	Sc2a_R1_1	7323856	1693	7322163	6979742	340728	5673848	96	35.8
RAD_04	C3.6	C3.6_R1_2	R1_2	GGTAGGTC	Sc2a_R1_2	8912202	3339	8908863	8495843	409681	6724914	96	35.8
RAD_05	C3.6	C3.6_R2_1	R2_1	AGGAGGCC	Sc2a_R2_1	5352910	16869	5336041	5218393	100779	4366814	95	35.3
RAD_05	C3.6	C3.6_R2_2	R2_2	TTATCCTC	Sc2a_R2_2	6873640	99275	6774365	6512099	162991	5694366	92	35.3
RAD_09	C3.6	C3.6_R3_1	R3_1	AACTGCGC	Sc2a_R3_1	11548496	10779	11537717	10623316	903622	9170926	94	35.9
RAD_09	C3.6	C3.6_R3_2	R3_2	TGATCGCC	Sc2a_R3_2	7094952	715	7094237	6958711	134811	6359112	96	35.8
RAD_10	C3.6	C3.6_R4_1	R4_1	CATCGTCC	Sc2a_R4_1	7706676	22512	7684164	7406943	254709	6365422	95	36.3
RAD_10	C3.6	C3.6_R4_2	R4_2	TTCAGAGC	Sc2a_R4_2	3045398	9146	3036252	2940032	87074	2370960	95	36.1
RAD_02	C3.7	C3.7_R1_1	R1_1	GTCCTCTC	Sc2b_R1_1	6778886	4048	6774838	6689141	81649	5209650	96	35.2
RAD_02	C3.7	C3.7_R1_2	R1_2	TGGTTCCC	Sc2b_R1_2	4493486	2681	4490805	4428205	59919	3243206	96	35.2
RAD_04	C3.7	C3.7_R2_1	R2_1	ACTTGAAC	Sc2b_R2_1	9604558	2110	9602448	9470216	130122	627420	96	35.7
RAD_04	C3.7	C3.7_R2_2	R2_2	TATGCAGC	Sc2b_R2_2	8826476	2787	8823689	8690828	130074	5453934	96	35.7
RAD_04	C3.7	C3.7_R3_1	R3_1	CCGTTCAC	Sc2b_R3_1	12174610	2932	12171678	12012979	155767	7581544	96	35.8
RAD_04	C3.7	C3.7_R3_2	R3_2	GCCGTCAC	Sc2b_R3_2	18380772	8944	18371828	18129318	233566	12475586	96	35.8
RAD_09	C3.7	C3.7_R4_1	R4_1	TTCCGCAC	Sc2b_R4_1	6275228	1981	6273247	6192094	79172	4565802	96	36
RAD_09	C3.7	C3.7_R4_2	R4_2	CAATCATC	Sc2b_R4_2	9999724	7625	9992099	9723197	261277	6165326	96	36
RAD_12	C3.7	C3.7_R5_1	R5_1	ACTCTAGC	Sc2b_R5_1	2051612	27433	2024179	1934296	62450	1871616	91	35.3
RAD_12	C3.7	C3.7_R5_2	R5_2	GGCCATCC	Sc2b_R5_2	2851848	14878	2836970	2763725	58367	2658998	94	35.5
RAD_05	C3.8	C3.8_R1_1	R1_1	CATCGTCC	Sc2c_R1_1	4819284	20072	4799212	3568380	1210760	3219278	94	35.3
RAD_05	C3.8	C3.8_R1_2	R1_2	TTCAGAGC	Sc2c_R1_2	8786706	9762	8776944	6630334	2136848	5721162	95	35.3
RAD_02	C3.9	C3.9_R1_1	R1_1	ACCGCCTC	Sc2d_R1_1	9932966	5702	9927264	9767273	154289	8010528	96	35.2
RAD_02	C3.9	C3.9_R1_2	R1_2	GATTGATC	Sc2d_R1_2	11101306	11322	11089984	10909409	169253	9457686	95	35.3
RAD_02	C3.9	C3.9_R2_1	R2_1	AGCTTCTC	Sc2d_R2_1	6013792	3844	6009948	5918576	87628	5174862	96	35.3
RAD_02	C3.9	C3.9_R2_2	R2_2	ACCGAGGC	Sc2d_R2_2	5634340	3305	5631035	5547038	80692	4869194	96	35.2
RAD_04	C3.9	C3.9_R3_1	R3_1	TCAATATC	Sc2d_R3_1	8900500	2480	8898020	8737061	158479	7797238	96	35.7
RAD_04	C3.9	C3.9_R3_2	R3_2	GAATAGTC	Sc2d_R3_2	8321782	4121	8317661	8197644	115896	6827234	96	35.8
RAD_05	C3.9	C3.9_R4_1	R4_1	TTGACTCC	Sc2d_R4_1	4929240	25502	4903738	4742476	135760	4333610	94	35.3
RAD_05	C3.9	C3.9_R4_2	R4_2	TCTTCTGC	Sc2d_R4_2	6923694	30766	6892928	6710585	151577	6155118	94	35.3
RAD_08	C3.9	C3.9_R5_1	R5_1	CGTACGGC	Sc2d_R5_1	794206	347	793859	728805	64707	700710	95	34.2
RAD_08	C3.9	C3.9_R5_2	R5_2	TCAAGCAC	Sc2d_R5_2	1723092	457	1722635	1589243	132935	1549992	95	34.3
RAD_02	C3.21	C3.21_R1_1	R1_1	TGCCAGAC	Sc2e_R1_1	4353372	2898	4350474	4170312	177264	3532046	96	35.1
RAD_02	C3.21	C3.21_R1_2	R1_2	TCTCTTAC	Sc2e_R1_2	7107886	5244	7102642	6841560	255838	5656628	96	35.1
RAD_06	C3.21	C3.21_R2_1	R2_1	TCAATATC	Sc2e_R2_1	9762672	2101	9760571	9594410	164060	8949976	96	35.7
RAD_06	C3.21	C3.21_R2_2	R2_2	GAATAGTC	Sc2e_R2_2	7496410	2958	7493452	7382308	108186	7490494	96	35.8
RAD_07	C3.21	C3.21_R3_1	R3_1	TTCCGCAC	Sc2e_R3_1	8353270	2361	8350909	8248360	100188	5540696	96	36.1
RAD_07	C3.21	C3.21_R3_2	R3_2	CAATCATC	Sc2e_R3_2	9810992	7441	9803551	9687268	108842	5551758	96	36.1
RAD_12	C3.21	C3.21_R4_1	R4_1	AAGCCAGC	Sc2e_R4_1	1802802	9332	1793470	1745449	38689	1652274	94	35.6
RAD_12	C3.21	C3.21_R4_2	R4_2	GAATGCCC	Sc2e_R4_2	4424552	21745	4402807	4302508	78554	4039066	94	35.4
RAD_01	A5.4	A5.4_R1_1	R1_1	ACCGCCTC	X21_R1_1	4145570	104757	4040813	3547427	388629	3427014	89	36.3
RAD_01	A5.4	A5.4_R1_2	R1_2	GATTGATC	X21_R1_2	3499788	88524	3411264	2874737	448003	2783234	89	36.4
RAD_05	A5.4	A5.4_R2_1	R2_1	GCAGGATC	X21_R2_1	2841784	36951	2804833	2285958	481924	2174570	92	35.2
RAD_05	A5.4	A5.4_R2_2	R2_2	GGTAGGTC	X21_R2_2	3108156	2096	3106060	2842590	261374	2528852	96	35.4
RAD_05	A5.4	A5.4_R3_1	R3_1	TTAGGCGC	X21_R3_1	6033048	21437	6011611	5440670	549504	4568032	94	35.4
RAD_05	A5.4	A5.4_R3_2	R3_2	CGGTTAGC	X21_R3_2	4040406	26445	4013961	3650058	337458	2986180	93	35.2
RAD_05	A5.4	A5.4_R4_1	R4_1	CGTACGGC	X21_R4_1	5097264	14102	5083162	4623400	445660	3878420	95	35.2
RAD_05	A5.4	A5.4_R4_2	R4_2	TCAAGCAC	X21_R4_2	5490322	34208	5456114	4973468	448438	4340964	93	35.4
RAD_09	A5.4	A5.4_R5_1	R5_1	TTAGGCGC	X21_R5_1	11542112	5959	11536153	10574102	956092	6161704	96	36
RAD_09	A5.4	A5.4_R5_2	R5_2	CGGTTAGC	X21_R5_2	10735436	4529	10730907	9840478	885900	5835944	96	36
RAD_01	A5.5	A5.5_R1_1	R1_1	ACTTGAAC	X27_R1_1	2458382	58950	2399432	2138877	201605	2054726	89	36.4
RAD_01	A5.5	A5.5_R1_2	R1_2	TATGCAGC	X27_R1_2	5587496	133300	5454196	4858454	462442	4630450	89	36.4
RAD_04	A5.5	A5.5_R2_1	R2_1	GGTCGACC	X27_R2_1	8231310	1606	8229704	7535566	692532	5899602	96	35.8
RAD_04	A5.5	A5.5_R2_2	R2_2	GCTCTCCC	X27_R2_2	9358378	2106	9356272	8569809	784357	6445194	96	35.7
RAD_05	A5.5	A5.5_R3_1	R3_1	ACCGCCTC	X27_R3_1	5018508	17525	5000983	4512017	471441	3698652	94	35.4
RAD_05	A5.5	A5.5_R3_2	R3_2	GATTGATC	X27_R3_2	4990506	20038	4970468	4489153	461277	3746320	94	35.4
RAD_06	A5.5	A5.5_R4_1	R4_1	AGGAGGCC	X27_R4_1	7527098	2546	7524552	6913053	608953	6231634	96	35.9
RAD_06	A5.5	A5.5_R4_2	R4_2	TTATCCTC	X27_R4_2	10413836	4774	10409062	9544958	859330	8136858	96	35.7
RAD_06	A5.5	A5.5_R5_1	R5_1	CATCGTCC	X27_R5_1	5968868	2176	5966692	5378930	585586	4976764	96	35.8
RAD_06	A5.5	A5.5_R5_2	R5_2	TTCAGAGC	X27_R5_2	9260158	3563	9256595	8427701	825331	7057188	96	35.8
RAD_07	A5.5	A5.5_R6_1	R6_1	TGCCAGAC	X27_R6_1	8626958	13311	8613647	7972739	627597	6034394	95	36.2
RAD_07	A5.5	A5.5_R6_2	R6_2	TCTCTTAC	X27_R6_2	9343976	9256	9334720	8650372	675092	6312322	96	36.2
RAD_10	C3.23	C3.23_R1_1	R1_1	ACTTGAAC	X31_R1_1	4978296	13975	4964321	4694850	255496	3588986	95	36.2
RAD_10	C3.23	C3.23_R1_2	R1_2	TATGCAGC	X31_R1_2	2308878	8952	2299926	2597984	241610	2505140	90	35.3
RAD_11	C3.23	C3.23_R2_1	R2_1	GAAGCGCC	X31_R2_1	2844120	28220	2815900	2567540	220140	2477894	91	35.2
RAD_11	C3.23	C3.23_R2_2	R2_2	GAGGTAGC	X31_R2_2	2905550	32978	2872572	2091673	199301	1832504	95	36.2
RAD_12	C3.23	C3.23_R3_1	R3_1	CTTACCTC	X31_R3_1	1070140	4300	1065840	954524	107016	839176	95	35.3
RAD_12	C3.23	C3.23_R3_2	R3_2	CTACCTTC	X31_R3_2	2175084	9956	2165128	1974477	180695	1825122	94	35.4
RAD_12	C3.23	C3.23_R4_1	R4_1	TTAGGCGC	X31_R4_1	2467710	28309	2439401	2180472	230620	1934382	93	35.3
RAD_12	C3.23	C3.23_R4_2	R4_2	CGGTTAGC	X31_R4_2	2213596	10963	2202633	2002332	189338	1817458	94	35.4
RAD_13	C3.23	C3.23_R5_1	R5_1	AGGAGGCC	X31_R5_1	3310886	15684	3295202	3009480	270038	2802436	94	34.9
RAD_13	C3.23	C3.23_R5_2	R5_2	TTATCCTC	X31_R5_2	3698658	23584	3675074	3348947	302543	3159134	93	34.5
RAD_13	C3.23	C3.23_R6_1	R6_1	TTGACTCC	X31_R6_1	3227314	17333	3209981	2924860	267788	2720966	94	34.7
RAD_13	C3.23	C3.23_R6_2	R6_2	TCTTCTGC	X31_R6_2	2730804	17105	2713699	2464769	231825	2319082	93	34.5
RAD_01	C2.5	C2.5_R1_1	R1_1	TGCCAGAC	X35_R1_1	3097032	114527	2982505	2818484	49494	2668940	88	36.3
RAD_01	C2.5	C2.5_R1_2	R1_2	TCTCTTAC	X35_R1_2	3339386	128307	3211079	3033005	49767	2876270	87	36.3
RAD_02	C2.5	C2.5_R2_1	R2_1	AACTGCGC	X35_R2_1	13635026	24346	13610680	13484538	101796	11401928	95	35.2
RAD_02	C2.5	C2.5_R2_2	R2_2	TGATCGCC	X35_R2_2	8213630	4555	8209075	8148240	56280	5381700	96	35.2
RAD_05	C2.5	C2.5_R3_1	R3_1	GTCCTCTC	X35_R3_1	3698974	45005	3653969	3560693	48271	3353850	91	35.3
RAD_05	C2.5	C2.5_R3_2	R3_2	TGGTTCCC	X35_R3_2	4595116	16148	4578968	4491570	71250	4059398	94	35.3
RAD_09	C2.5	C2.5_R4_1	R4_1	AGCTTCTC	X35_R4_1	19996	2	19994	11384	8131	8328	95	35.6
RAD_09	C2.5	C2.5_R4_2	R4_2	ACCGAGGC	X35_R4_2	11948	24	11924	8142	3758	4174	96	35.7
RAD_10	C2.5	C2.5_R5_1	R5_1	TCAATATC	X35_R5_1	5262886	49443	5213443	4710625	453375	3915176	92	36.1
RAD_10	C2.5	C2.5_R5_2	R5_2	GAATAGTC	X35_R5_2	6038176	6950	6031226	5815378	208898	5271474	95	36.2
RAD_10	C2.6	C2.6_R1_1	R1_1	GGTCGACC	X36_R1_1	3727304	40569	3686735	3604690	41476	3382466	92	36.3
RAD_10	C2.6	C2.6_R1_2	R1_2	GCTCTCCC	X36_R1_2	3642402	19632	3622770	3562761	40377	3100642	94	36.2
RAD_11	C2.6	C2.6_R2_1	R2_1	TGCCAGAC	X36_R2_1	2127804	17291	2110513	2041840	51382	2036560	94	35.1
RAD_11	C2.6	C2.6_R2_2	R2_2	TCTCTTAC	X36_R2_2	2310542	24171	2286371	2201691	60509	2199356	93	35.1
RAD_12	C2.6	C2.6_R3_1	R3_1	GAAGCGCC	X36_R3_1	3168870	27238	3141632	3066759	47635	2949642	93	35.4
RAD_12	C2.6	C2.6_R3_2	R3_2	GAGGTAGC	X36_R3_2	3099376	17768	3081608	3026701	37139	2893414	94	35.5
RAD_12	C2.6	C2.6_R4_1	R4_1	TAGGACTC	X36_R4_1	2551450	21438	2530012	2471874	36700	2378454	94	35.5
RAD_12	C2.6	C2.6_R4_2	R4_2	GCAACTTC	X36_R4_2	4002600	23962	3978638	3916980	37696	3767662	94	35.4
RAD_13	C2.6	C2.6_R5_1	R5_1	CCGTTCAC	X36_R5_1	2703870	13482	2690388	2625711	51195	2534440	94	34.8
RAD_13	C2.6	C2.6_R5_2	R5_2	GCCGTCAC	X36_R5_2	2997604	20782	2976822	2923724	32316	2843644	93	34.7
RAD_13	C2.6	C2.6_R6_1	R6_1	TTAGGCGC	X36_R6_1	2256800	9891	2246909	2207709	29309	2135520	94	34.6
RAD_13	C2.6	C2.6_R6_2	R6_2	CGGTTAGC	X36_R6_2	1285068	6408	1278660	1257105	15147	1216838	94	34.8
RAD_10	C2.7	C2.7_R1_1	R1_1	GCAGGATC	X38_R1_1	2525516	13262	2512254	2472842	26150	2304130	94	36.2
RAD_10	C2.7	C2.7_R1_2	R1_2	GGTAGGTC	X38_R1_2	5252938	18868	5234070	5164556	50646	4457362	95	36.5
RAD_11	C2.7	C2.7_R2_1	R2_1	TCAATATC	X38_R2_1	2763666	16012	2747654	2678723	52919	2580522	94	35
RAD_11	C2.7	C2.7_R2_2	R2_2	GAATAGTC	X38_R2_2	2334356	17909	2316447	2264796	33742	2197040	94	35.2
RAD_11	C2.7	C2.7_R3_1	R3_1	TAGGACTC	X38_R3_1	3927272	16342	3910930	3845184	49404	3677416	95	35.3
RAD_11	C2.7	C2.7_R3_2	R3_2	GCAACTTC	X38_R3_2	2047732	14120	2033612	1999483	20009	1928790	94	35.2
RAD_12	C2.7	C2.7_R4_1	R4_1	CATCGTCC	X38_R4_1	2197012	20111	2176901	2122025	34765	2002916	94	35.4
RAD_12	C2.7	C2.7_R4_2	R4_2	TTCAGAGC	X38_R4_2	2826274	16893	2809381	2760719	31769	2611522	94	35.4
RAD_12	C2.7	C2.7_R5_1	R5_1	AGCTTCTC	X38_R5_1	1768784	14369	1754415	1666975	73071	1586882	94	35.4
RAD_12	C2.7	C2.7_R5_2	R5_2	ACCGAGGC	X38_R5_2	2381994	14394	2367600	2312031	41175	2205382	94	35.5
RAD_13	C2.7	C2.7_R6_1	R6_1	ACTCTAGC	X38_R6_1	2125312	12416	2112896	2066197	34283	1997122	94	34.7
RAD_13	C2.7	C2.7_R6_2	R6_2	GGCCATCC	X38_R6_2	1166260	6284	1159976	1140936	12756	1108392	94	34.8
RAD_09	C2.8	C2.8_R1_1	R1_1	GTCCTCTC	X39_R1_1	852652	173	852479	800122	52184	518892	96	36.1
RAD_09	C2.8	C2.8_R1_2	R1_2	TGGTTCCC	X39_R1_2	558032	158	557874	507153	50563	223488	96	35.8
RAD_10	C2.8	C2.8_R2_1	R2_1	CTAGTCTC	X39_R2_1	7841338	23003	7818335	7347868	447464	6365882	94	36.3
RAD_10	C2.8	C2.8_R2_2	R2_2	ATGACGGC	X39_R2_2	8516726	24621	8492105	7999393	468091	8467484	94	36.3
RAD_11	C2.8	C2.8_R3_1	R3_1	ACCGCCTC	X39_R3_1	1745608	11643	1733965	1691668	30654	1630334	94	35.2
RAD_11	C2.8	C2.8_R3_2	R3_2	GATTGATC	X39_R3_2	2453210	17984	2435226	2369526	47716	2294508	94	35.3
RAD_11	C2.8	C2.8_R4_1	R4_1	TTAGGCGC	X39_R4_1	1879002	5436	1873566	1809754	58376	1769284	94	35.1
RAD_11	C2.8	C2.8_R4_2	R4_2	CGGTTAGC	X39_R4_2	2115538	6224	2109314	2064274	38816	2012704	94	35.4
RAD_12	C2.8	C2.8_R5_1	R5_1	ACTTGAAC	X39_R5_1	2563110	17094	2546016	2469603	59319	2347460	94	35.4
RAD_12	C2.8	C2.8_R5_2	R5_2	TATGCAGC	X39_R5_2	2321142	17202	2303940	2188566	98172	2056466	94	35.2
RAD_13	C2.8	C2.8_R6_1	R6_1	CATCGTCC	X39_R6_1	3433622	25067	3408555	3338572	44916	3257260	93	34.8
RAD_13	C2.8	C2.8_R6_2	R6_2	TTCAGAGC	X39_R6_2	1643532	11302	1632230	1599364	21564	1559656	93	34.7
RAD_01	C3.10	C3.10_R1_1	R1_1	CGTACGGC	Z12_R1_1	1677214	45458	1631756	1416834	169464	1367848	88	36.3
RAD_01	C3.10	C3.10_R1_2	R1_2	TCAAGCAC	Z12_R1_2	4305548	99973	4205575	3729487	376115	3604764	88	36.4
RAD_02	C3.10	C3.10_R2_1	R2_1	CTTACCTC	Z12_R2_1	10433394	6173	10427221	10299240	121808	6807388	96	35.1
RAD_02	C3.10	C3.10_R2_2	R2_2	CTACCTTC	Z12_R2_2	11046284	7146	11039138	10903746	128246	7419996	96	35.1
RAD_04	C3.10	C3.10_R3_1	R3_1	TTCCGCAC	Z12_R3_1	10483688	2235	10481453	10192335	286883	7317386	96	35.7
RAD_04	C3.10	C3.10_R3_2	R3_2	CAATCATC	Z12_R3_2	25026612	7557	25019055	24321522	689976	16402646	96	35.8
RAD_06	C3.10	C3.10_R4_1	R4_1	TAGGACTC	Z12_R4_1	11606832	10146	11596686	11447746	138794	7345760	96	35.9
RAD_06	C3.10	C3.10_R4_2	R4_2	GCAACTTC	Z12_R4_2	14027400	21797	14005603	13811619	172187	13983806	95	35.9
RAD_08	C3.10	C3.10_R5_1	R5_1	GAAGCGCC	Z12_R5_1	1357866	6589	1351277	1306830	37858	1173148	93	93
RAD_08	C3.10	C3.10_R5_2	R5_2	GAGGTAGC	Z12_R5_2	2067976	10364	2057612	2000018	47230	1787218	93	34.7
RAD_07	C3.11	C3.11_R1_1	R1_1	AAGCCAGC	Z15_R1_1	7766166	4162	7762004	7668932	88910	3978668	96	36.2
RAD_07	C3.11	C3.11_R1_2	R1_2	GAATGCCC	Z15_R1_2	3876202	1054	3875148	3818073	56021	961680	96	35.7
RAD_08	C3.11	C3.11_R2_1	R2_1	GGTCGACC	Z15_R2_1	1563034	3938	1559096	1522442	32716	1470798	94	34.7
RAD_08	C3.11	C3.11_R2_2	R2_2	GCTCTCCC	Z15_R2_2	2074006	9959	2064047	2008894	45194	1935554	93	34.6
RAD_09	C3.11	C3.11_R3_1	R3_1	AAGCCAGC	Z15_R3_1	19011666	10229	19001437	18751982	239226	10041862	96	36
RAD_09	C3.11	C3.11_R3_2	R3_2	GAATGCCC	Z15_R3_2	19820142	7937	19812205	29540239	264029	8843786	96	35.9
RAD_10	C3.11	C3.11_R4_1	R4_1	TTCCGCAC	Z15_R4_1	5593136	18429	5574707	5481357	74921	4611216	95	36.2
RAD_10	C3.11	C3.11_R4_2	R4_2	CAATCATC	Z15_R4_2	6953526	20242	6933284	6814125	98917	5446574	95	36.2
RAD_11	C3.11	C3.11_R5_1	R5_1	ACTTGAAC	Z15_R5_1	2234046	14252	2219794	2065343	140199	1983628	94	35.3
RAD_11	C3.11	C3.11_R5_2	R5_2	TATGCAGC	Z15_R5_2	2502848	17276	2485572	2296999	171297	2214132	94	35.1
RAD_11	C3.11	C3.11_R6_1	R6_1	CGTACGGC	Z15_R6_1	2384032	13139	2370893	2224262	133592	2137424	93	35.3
RAD_11	C3.11	C3.11_R6_2	R6_2	TCAAGCAC	Z15_R6_2	3668472	29027	3639445	3378462	231956	3255362	93	35.1
RAD_10	C3.12	C3.12_R1_1	R1_1	CGTACGGC	Z16_R1_1	5296358	16585	5279773	5060558	202630	4046710	95	36.2
RAD_10	C3.12	C3.12_R1_2	R1_2	TCAAGCAC	Z16_R1_2	4942030	22984	4919046	4722548	173514	4023868	94	36.2
RAD_11	C3.12	C3.12_R2_1	R2_1	TTGACTCC	Z16_R2_1	2467924	11871	2456053	2398506	45676	2298604	94	35.3
RAD_11	C3.12	C3.12_R2_2	R2_2	TCTTCTGC	Z16_R2_2	2778760	13680	2765080	2696772	54628	2578144	94	35.1
RAD_12	C3.12	C3.12_R3_1	R3_1	ATGGCAAC	Z16_R3_1	1377062	7769	1369293	1332338	29186	1238542	94	35.5
RAD_12	C3.12	C3.12_R3_2	R3_2	TTCGGTCC	Z16_R3_2	2742264	17322	2724942	2649072	58548	2479794	94	35.4
RAD_12	C3.12	C3.12_R4_1	R4_1	CGTACGGC	Z16_R4_1	3091350	18072	3073278	2987668	67538	2821604	94	35.3
RAD_12	C3.12	C3.12_R4_2	R4_2	TCAAGCAC	Z16_R4_2	5138292	32454	5105838	4967060	106324	4706228	94	35.4
RAD_13	C3.12	C3.12_R5_1	R5_1	ACCGCCTC	Z16_R5_1	2095254	7812	2087442	2002327	77303	1936916	94	34.7
RAD_13	C3.12	C3.12_R5_2	R5_2	GATTGATC	Z16_R5_2	2706296	16087	2690209	2566687	107435	2491704	93	34.8
RAD_13	C3.12	C3.12_R6_1	R6_1	AACTGCGC	Z16_R6_1	2221948	13294	2208654	2143868	51492	2065622	94	34.8
RAD_13	C3.12	C3.12_R6_2	R6_2	TGATCGCC	Z16_R6_2	1742986	8654	1734332	1687200	38478	1619516	94	34.5
RAD_01	C3.22	C3.22_R1_1	R1_1	TAGGACTC	Z17_R1_1	2279190	66055	2213135	2113181	33899	2026074	88	36.4
RAD_01	C3.22	C3.22_R1_2	R1_2	GCAACTTC	Z17_R1_2	4732044	65848	4666196	4539552	60796	4340094	90	36.4
RAD_02	C3.22	C3.22_R2_1	R2_1	AGGAGGCC	Z17_R2_1	6960810	4562	6956248	6871826	79860	6183526	96	35.3
RAD_02	C3.22	C3.22_R2_2	R2_2	TTATCCTC	Z17_R2_2	8726992	7920	8719072	8612758	98394	7394450	95	35.1
RAD_05	C3.22	C3.22_R3_1	R3_1	TGCCAGAC	Z17_R3_1	4018924	64550	3954374	3806840	82984	3540352	92	35.4
RAD_05	C3.22	C3.22_R3_2	R3_2	TCTCTTAC	Z17_R3_2	3030736	759	3029977	2976223	52995	2461422	96	35.3
RAD_08	C3.22	C3.22_R4_1	R4_1	ACTTGAAC	Z17_R4_1	1296964	109	1296855	1234738	62008	1207886	95	34.4
RAD_08	C3.22	C3.22_R4_2	R4_2	TATGCAGC	Z17_R4_2	3191424	377	3191047	3103744	86926	3030720	96	34.4
RAD_01	C3.13	C3.13_R1_1	R1_1	CCGTTCAC	Z18_R1_1	3899080	126911	3772169	3550870	94388	3384004	88	36.3
RAD_01	C3.13	C3.13_R1_2	R1_2	GCCGTCAC	Z18_R1_2	6045178	169161	5876017	5577503	129353	5341990	89	36.4
RAD_04	C3.13	C3.13_R2_1	R2_1	AACTGCGC	Z18_R2_1	10051018	5654	10045364	9869769	169941	8237936	96	35.8
RAD_04	C3.13	C3.13_R2_2	R2_2	TGATCGCC	Z18_R2_2	7341402	2081	7339321	7218754	118486	5505200	96	35.7
RAD_05	C3.13	C3.13_R3_1	R3_1	GTTCATAC	Z18_R3_1	4373392	24545	4348847	4150648	173654	3666754	94	35.4
RAD_05	C3.13	C3.13_R3_2	R3_2	ACTACGAC	Z18_R3_2	3121602	13277	3108325	2960259	134789	2542708	94	35.2
RAD_06	C3.13	C3.13_R4_1	R4_1	CTAGTCTC	Z18_R4_1	21452790	81793	21370997	20906457	382747	20080502	94	35.9
RAD_06	C3.13	C3.13_R4_2	R4_2	ATGACGGC	Z18_R4_2	15815396	82239	15733157	15376172	274746	14476964	94	35.9
RAD_06	C3.13	C3.13_R5_1	R5_1	GTCCTCTC	Z18_R5_1	4681544	1723	4679821	4547763	130335	3804788	96	35.8
RAD_06	C3.13	C3.13_R5_2	R5_2	TGGTTCCC	Z18_R5_2	5906010	3266	5902744	5726461	173017	4584156	96	35.8
RAD_07	C3.13	C3.13_R6_1	R6_1	ACCGCCTC	Z18_R6_1	9124086	17321	9106765	8976747	112697	6058464	95	36.2
RAD_07	C3.13	C3.13_R6_2	R6_2	GATTGATC	Z18_R6_2	7727868	14943	7712925	7596325	101657	6343512	95	36.2
RAD_10	C3.14	C3.14_R1_1	R1_1	AAGCCAGC	Z19_R1_1	6740246	17335	6722911	6609728	95848	5296522	95	36.2
RAD_10	C3.14	C3.14_R1_2	R1_2	GAATGCCC	Z19_R1_2	5397618	24282	5373336	5255917	93137	4528910	94	36.2
RAD_11	C3.14	C3.14_R2_1	R2_1	CTAGTCTC	Z19_R2_1	1645836	11893	1633943	1495293	126757	1463876	93	35.2
RAD_11	C3.14	C3.14_R2_2	R2_2	ATGACGGC	Z19_R2_2	1862156	19617	1842539	1779495	43427	1741018	91	35.4
RAD_11	C3.14	C3.14_R3_1	R3_1	AAGCCAGC	Z19_R3_1	2466338	8595	2457743	2266073	183075	2165556	95	35.5
RAD_11	C3.14	C3.14_R3_2	R3_2	GAATGCCC	Z19_R3_2	3615108	20770	3594338	3300170	273398	3186760	94	35.2
RAD_12	C3.14	C3.14_R4_1	R4_1	GGTCGACC	Z19_R4_1	2040810	37299	2003511	1923205	43007	1918596	91	35.4
RAD_12	C3.14	C3.14_R4_2	R4_2	GCTCTCCC	Z19_R4_2	2853138	27222	2825916	2735063	63631	2557140	93	35.4
RAD_13	C3.14	C3.14_R5_1	R5_1	GTTCATAC	Z19_R5_1	2932814	17111	2915703	2851359	47233	2729780	94	34.8
RAD_13	C3.14	C3.14_R5_2	R5_2	ACTACGAC	Z19_R5_2	3011278	19704	2991574	2919809	52061	2801734	93	34.7
RAD_13	C3.14	C3.14_R6_1	R6_1	CTAGTCTC	Z19_R6_1	2230846	10048	2220798	2114632	96118	2023142	94	34.8
RAD_13	C3.14	C3.14_R6_2	R6_2	ATGACGGC	Z19_R6_2	2387024	15562	2371462	2309164	46736	2227068	93	34.9
RAD_10	A1.5	A1.5_R1_1	R1_1	GTTCATAC	Z25_R1_1	5044920	16173	5028747	4889720	122854	3943380	95	36.2
RAD_10	A1.5	A1.5_R1_2	R1_2	ACTACGAC	Z25_R1_2	4777744	16417	4761327	4619805	125105	3653968	95	36.2
RAD_10	A1.5	A1.5_R2_1	R2_1	ACTCTAGC	Z25_R2_1	6921256	22741	6898515	6561330	314444	5500244	95	36.2
RAD_10	A1.5	A1.5_R2_2	R2_2	GGCCATCC	Z25_R2_2	4194134	12870	4181264	4042763	125631	3328812	95	36.2
RAD_11	A1.5	A1.5_R3_1	R3_1	GTTCATAC	Z25_R3_1	2123194	15901	2107293	2057506	33886	1965204	94	35.4
RAD_11	A1.5	A1.5_R3_2	R3_2	ACTACGAC	Z25_R3_2	2596760	24658	2572102	2504438	43006	2410002	93	35.3
RAD_12	A1.5	A1.5_R4_1	R4_1	CCGTTCAC	Z25_R4_1	2542426	17792	2524634	2448250	58592	2332488	94	35.5
RAD_12	A1.5	A1.5_R4_2	R4_2	GCCGTCAC	Z25_R4_2	2826830	17683	2809147	2732549	58915	2594064	94	35.4
RAD_13	A1.5	A1.5_R5_1	R5_1	TTCCGCAC	Z25_R5_1	2770966	12723	2758243	2700850	44670	2584836	94	34.6
RAD_13	A1.5	A1.5_R5_2	R5_2	CAATCATC	Z25_R5_2	2838870	20913	2817957	2728530	68514	2628656	93	34.7
RAD_13	A1.5	A1.5_R6_1	R6_1	GAAGCGCC	Z25_R6_1	2031908	11019	2020889	1972207	37663	1907788	94	34.7
RAD_13	A1.5	A1.5_R6_2	R6_2	GAGGTAGC	Z25_R6_2	1779540	9005	1770535	1727388	34142	1663456	94	34.8
RAD_07	B12.4	B12.4_R1_1	R1_1	CGTACGGC	Z31_R1_1	6565780	1086	6564694	6481755	81853	2123720	96	36
RAD_07	B12.4	B12.4_R1_2	R1_2	TCAAGCAC	Z31_R1_2	3694236	623	3693613	3644169	48821	451968	96	35.7
RAD_09	B12.4	B12.4_R2_1	R2_1	TCAATATC	Z31_R2_1	1868902	5722	1863180	1795444	62014	1218576	95	35.9
RAD_09	B12.4	B12.4_R2_2	R2_2	GAATAGTC	Z31_R2_2	6867766	3784	6863982	6751944	108254	4710624	96	36
RAD_10	B12.4	B12.4_R3_1	R3_1	CCGTTCAC	Z31_R3_1	7605608	27085	7578523	7208109	343329	5910772	95	36.3
RAD_10	B12.4	B12.4_R3_2	R3_2	GCCGTCAC	Z31_R3_2	8742806	17196	8725610	8241974	466440	6615732	95	36.3
RAD_11	B12.4	B12.4_R4_1	R4_1	AGCTTCTC	Z31_R4_1	2119292	9181	2110111	2049975	50955	1967970	94	35.3
RAD_11	B12.4	B12.4_R4_2	R4_2	ACCGAGGC	Z31_R4_2	3037178	15968	3021210	2958364	46878	2822562	94	35.3
RAD_12	B12.4	B12.4_R5_1	R5_1	TCAATATC	Z31_R5_1	3381980	25013	3356967	3247293	84661	3084202	94	35.3
RAD_12	B12.4	B12.4_R5_2	R5_2	GAATAGTC	Z31_R5_2	5626162	45443	5580719	5381914	153362	5165676	93	35.4
RAD_13	B12.4	B12.4_R6_1	R6_1	CGTACGGC	Z31_R6_1	3196956	15507	3181449	3109930	56012	2930746	94	34.6
RAD_13	B12.4	B12.4_R6_2	R6_2	TCAAGCAC	Z31_R6_2	13247482	116619	13130863	12072278	941966	11488978	93	34.6
RAD_07	B12.6	B12.6_R1_1	R1_1	GTCCTCTC	Z34_R1_1	6937464	1552	6935912	6827962	106398	4114530	96	36.1
RAD_07	B12.6	B12.6_R1_2	R1_2	TGGTTCCC	Z34_R1_2	5433952	886	5433066	5342180	90246	1666720	96	35.9
RAD_08	B12.6	B12.6_R2_1	R2_1	AACTGCGC	Z34_R2_1	1822662	7673	1814989	1746593	60723	1629160	93	34.6
RAD_08	B12.6	B12.6_R2_2	R2_2	TGATCGCC	Z34_R2_2	2661040	10703	2650337	2547182	92452	2374962	94	34.4
RAD_09	B12.6	B12.6_R3_1	R3_1	TGCCAGAC	Z34_R3_1	2173456	1911	2171545	2116928	52706	1582318	95	36
RAD_09	B12.6	B12.6_R3_2	R3_2	TCTCTTAC	Z34_R3_2	11514406	6192	11508214	11338336	163686	7408670	96	36
RAD_10	B12.6	B12.6_R4_1	R4_1	ATGGCAAC	Z34_R4_1	4103168	3093	4100075	3881346	215636	3079016	95	36.2
RAD_10	B12.6	B12.6_R4_2	R4_2	TTCGGTCC	Z34_R4_2	6813904	7700	6806204	6619311	179193	5267600	95	36.2
RAD_10	B12.6	B12.6_R5_1	R5_1	TAGGACTC	Z34_R5_1	3305824	3070	3302754	2713959	585725	2608666	95	36.3
RAD_10	B12.6	B12.6_R5_2	R5_2	GCAACTTC	Z34_R5_2	4670750	3810	4666940	3779859	883271	3658620	95	36.2
RAD_13	B12.6	B12.6_R6_1	R6_1	GCAGGATC	Z34_R6_1	3662754	25928	3636826	3567896	43002	3447464	93	34.8
RAD_13	B12.6	B12.6_R6_2	R6_2	GGTAGGTC	Z34_R6_2	3085356	16177	3069179	3016106	36896	2892700	94	34.8
RAD_01	B12.7	B12.7_R1_1	R1_1	CATCGTCC	Z34ssp2_R1_1	4985904	107378	4878526	4681807	89341	4501134	89	36.4
RAD_01	B12.7	B12.7_R1_2	R1_2	TTCAGAGC	Z34ssp2_R1_2	1919512	42560	1876952	1801047	33345	1751290	89	36.4
RAD_05	B12.7	B12.7_R2_1	R2_1	AACTGCGC	Z34ssp2_R2_1	5949996	28803	5921193	5792230	100160	5192932	94	35.3
RAD_05	B12.7	B12.7_R2_2	R2_2	TGATCGCC	Z34ssp2_R2_2	4231144	16642	4214502	4116407	81453	3737956	94	35.4
RAD_06	B12.7	B12.7_R3_1	R3_1	CTTACCTC	Z34ssp2_R3_1	5944296	1003	5943293	5847047	95243	5581450	96	35.6
RAD_06	B12.7	B12.7_R3_2	R3_2	CTACCTTC	Z34ssp2_R3_2	9397616	3283	9394333	9256322	134728	7016608	96	35.8
RAD_01	C3.15	C3.15_R1_1	R1_1	AGGAGGCC	Z41_R1_1	4939738	103779	4835959	4521453	210727	4369842	89	36.3
RAD_01	C3.15	C3.15_R1_2	R1_2	TTATCCTC	Z41_R1_2	4016656	98623	3918033	3664371	155039	3538900	89	36.3
RAD_05	C3.15	C3.15_R2_1	R2_1	ACTCTAGC	Z41_R2_1	5074560	22367	5052193	4933582	96244	4065662	94	35.1
RAD_05	C3.15	C3.15_R2_2	R2_2	GGCCATCC	Z41_R2_2	6157760	13283	6144477	6035951	95243	4895160	95	35.4
RAD_06	C3.15	C3.15_R3_1	R3_1	TTCCGCAC	Z41_R3_1	8927308	2938	8924370	8804342	117090	6797874	96	35.7
RAD_06	C3.15	C3.15_R3_2	R3_2	CAATCATC	Z41_R3_2	12069396	6752	12062644	11887764	168128	8774954	96	35.8
RAD_06	C3.15	C3.15_R4_1	R4_1	AGCTTCTC	Z41_R4_1	6282210	2622	6279588	6037689	239277	5419292	96	35.8
RAD_06	C3.15	C3.15_R4_2	R4_2	ACCGAGGC	Z41_R4_2	8392360	5097	8387263	8088077	294089	7062766	96	35.9
RAD_09	C3.15	C3.15_R5_1	R5_1	GAAGCGCC	Z41_R5_1	5051560	1488	5050072	4874223	174361	4107940	96	35.9
RAD_09	C3.15	C3.15_R5_2	R5_2	GAGGTAGC	Z41_R5_2	11344888	1524	11343364	10998918	342922	7800076	96	35.8
RAD_01	C3.16	C3.16_R1_1	R1_1	TCAATATC	Z43_R1_1	3374424	112500	3261924	3017987	131437	2885912	88	36.3
RAD_01	C3.16	C3.16_R1_2	R1_2	GAATAGTC	Z43_R1_2	4852476	186895	4665581	4349357	129329	4156092	87	36.4
RAD_02	C3.16	C3.16_R2_1	R2_1	GGTCGACC	Z43_R2_1	10551316	5934	10545382	9671901	867547	6378680	96	35.2
RAD_02	C3.16	C3.16_R2_2	R2_2	GCTCTCCC	Z43_R2_2	10238186	6691	10231495	9388227	836577	6466880	96	35.1
RAD_04	C3.16	C3.16_R3_1	R3_1	CGTACGGC	Z43_R3_1	9022172	2796	9019376	8910551	106029	6535520	96	35.7
RAD_04	C3.16	C3.16_R3_2	R3_2	TCAAGCAC	Z43_R3_2	9679996	2800	9677196	9553213	121183	6868786	96	35.8
RAD_07	C3.16	C3.16_R4_1	R4_1	CTTACCTC	Z43_R4_1	9278794	24901	9253893	9129304	99688	6524480	95	36.2
RAD_07	C3.16	C3.16_R4_2	R4_2	CTACCTTC	Z43_R4_2	7738428	16165	7722263	7621763	84335	5110392	95	36.1
RAD_08	C3.16	C3.16_R5_1	R5_1	TTGACTCC	Z43_R5_1	3413222	20027	3393195	3181397	191771	1940906	93	34.5
RAD_08	C3.16	C3.16_R5_2	R5_2	TCTTCTGC	Z43_R5_2	1886032	12101	1873931	1757169	104661	1619932	93	34.4
RAD_13	C3.16	C3.16_R6_1	R6_1	GGTCGACC	Z43_R6_1	2722322	25520	2696802	2566799	104483	2462580	93	34.8
RAD_13	C3.16	C3.16_R6_2	R6_2	GCTCTCCC	Z43_R6_2	2179282	17456	2161826	2050043	94327	1964222	93	34.7
RAD_01	A5.6	A5.6_R1_1	R1_1	CTAGTCTC	Z64_R1_1	3687380	104975	3582405	3129394	348036	3007696	88	36.4
RAD_01	A5.6	A5.6_R1_2	R1_2	ATGACGGC	Z64_R1_2	3868118	83775	3784343	3370098	330470	3234348	89	36.4
RAD_02	A5.6	A5.6_R2_1	R2_1	GTTCATAC	Z64_R2_1	3646298	2705	3643593	3361809	279079	2686392	96	35.2
RAD_02	A5.6	A5.6_R2_2	R2_2	ACTACGAC	Z64_R2_2	9453164	8573	9444591	8747881	688137	6884552	96	35.1
RAD_06	A5.6	A5.6_R3_1	R3_1	ACTTGAAC	Z64_R3_1	11138310	4102	11134208	10186337	943769	9123844	96	35.8
RAD_06	A5.6	A5.6_R3_2	R3_2	TATGCAGC	Z64_R3_2	7603678	3166	7600512	6966237	631109	5942794	96	35.8
RAD_09	A5.6	A5.6_R4_1	R4_1	AGGAGGCC	Z64_R4_1	5098	10	5088	1304	3774	812	96	35.4
RAD_09	A5.6	A5.6_R4_2	R4_2	TTATCCTC	Z64_R4_2	1494046	514	1493532	1331857	161161	883764	96	35.9
RAD_10	A5.6	A5.6_R5_1	R5_1	TTGACTCC	Z64_R5_1	7786692	8018	7778674	7064532	706124	6465856	95	36.2
RAD_10	A5.6	A5.6_R5_2	R5_2	TCTTCTGC	Z64_R5_2	5828580	4950	5823630	5274451	544229	4605220	95	36.1
RAD_08	A5.7	A5.7_R1_1	R1_1	TTAGGCGC	Z65_R1_1	2093414	3130	2090284	1876779	210375	1767822	94	34.5
RAD_08	A5.7	A5.7_R1_2	R1_2	CGGTTAGC	Z65_R1_2	3428476	7528	3420948	3072089	341331	2900462	94	34.7
RAD_11	A5.7	A5.7_R2_1	R2_1	GCAGGATC	Z65_R2_1	1862396	11868	1850528	1669816	168844	1597066	94	35.3
RAD_11	A5.7	A5.7_R2_2	R2_2	GGTAGGTC	Z65_R2_2	2008140	13072	1995068	1808283	173713	1739882	94	35.4
RAD_11	A5.7	A5.7_R3_1	R3_1	ACTCTAGC	Z65_R3_1	2477344	10417	2466927	2237797	218713	2137766	94	35.3
RAD_11	A5.7	A5.7_R3_2	R3_2	GGCCATCC	Z65_R3_2	2113120	8192	2104928	1911286	185450	1820748	95	35.3
RAD_12	A5.7	A5.7_R4_1	R4_1	AGGAGGCC	Z65_R4_1	1552602	7504	1545098	1390848	146746	1306282	95	35.6
RAD_12	A5.7	A5.7_R4_2	R4_2	TTATCCTC	Z65_R4_2	2232872	18916	2213956	1973148	221892	1840702	94	35.2
RAD_12	A5.7	A5.7_R5_1	R5_1	TTGACTCC	Z65_R5_1	2604954	12802	2592152	2350450	228900	2234168	94	35.4
RAD_12	A5.7	A5.7_R5_2	R5_2	TCTTCTGC	Z65_R5_2	5133208	32177	5101031	4519652	549202	4305600	94	35.3
RAD_13	A5.7	A5.7_R6_1	R6_1	AGCTTCTC	Z65_R6_1	1967930	8755	1959175	1746327	204093	1664548	94	34.8
RAD_13	A5.7	A5.7_R6_2	R6_2	ACCGAGGC	Z65_R6_2	1829754	8206	1821548	1639275	174067	1558112	94	34.8
RAD_01	A5.8	A5.8_R1_1	R1_1	AACTGCGC	Z68_R1_1	5833444	97621	5735823	5128457	509745	4935504	90	36.3
RAD_01	A5.8	A5.8_R1_2	R1_2	TGATCGCC	Z68_R1_2	3463632	65480	3398152	3028972	303700	2914596	90	36.3
RAD_02	A5.8	A5.8_R2_1	R2_1	GCAGGATC	Z68_R2_1	4866594	3186	4863408	4465934	394288	3966368	96	35.2
RAD_02	A5.8	A5.8_R2_2	R2_2	GGTAGGTC	Z68_R2_2	5545230	4320	5540910	5082652	453938	4186630	96	35.2
RAD_05	A5.8	A5.8_R3_1	R3_1	GAAGCGCC	Z68_R3_1	4310804	23459	4287345	3876687	387199	3450746	93	35.4
RAD_05	A5.8	A5.8_R3_2	R3_2	GAGGTAGC	Z68_R3_2	3970862	11878	3958984	3592253	345853	3115626	95	35.4
RAD_06	A5.8	A5.8_R4_1	R4_1	TGCCAGAC	Z68_R4_1	4698560	1738	4696822	4044571	650513	3577358	96	35.8
RAD_06	A5.8	A5.8_R4_2	R4_2	TCTCTTAC	Z68_R4_2	4136164	909	4135255	3591075	543271	3305810	96	35.7
RAD_10	A5.8	A5.8_R5_1	R5_1	AGCTTCTC	Z68_R5_1	8575538	19391	8556147	7529995	1006761	6476356	95	36.2
RAD_10	A5.8	A5.8_R5_2	R5_2	ACCGAGGC	Z68_R5_2	5814432	19225	5795207	5129336	646646	4519204	95	36.2

## Sheet: Table_S3a
Table S3a: Results of chi-squared and Mann-Whitney-U statistical tests for quantitative variance at BA sites among homokaryon A1 and A1 SSSLs.
* P ≤ 0.05; ** P ≤ 0.001; *** P ≤ 0.0001, ns = not significant
PARENT				SSSLs
A1				A1.1					A1.2					A1.3
BA_sites
Scaffold		Position		chi-squared p-value		Mann-Whitney-U p-value			chi-squared p-value		Mann-Whitney-U p-value			chi-squared p-value		Mann-Whitney-U p-value
A1_scaffold0001		1977772		0.543831	ns	0.59291	ns		0.469851	ns	0.59291	ns		0.745322	ns	0.59291	ns
A1_scaffold0001		2797205		0.0660775	ns	0.914849	ns		-	ns	0.239526	ns		0.326575	ns	0.748381	ns
A1_scaffold0001		5812696		0.000183779	***	0.238089	ns		0.00560914	**	0.238089	ns		0.000542696	***	0.239526	ns
A1_scaffold0002		3269424		0.810504	ns	0.609524	ns		1	ns	0.748381	ns		1	ns	0.352381	ns
A1_scaffold0002		3382939		0.00447533	**	0.024741	*		0.00330605	**	0.0691065	ns		0.000420608	***	0.0666667	ns
A1_scaffold0002		3382981		0.00352753	**	0.114286	ns		0.00522466	**	0.164522	ns		0.00255541	**	0.114286	ns
A1_scaffold0002		3383015		0.189893	ns	0.454174	ns		0.719761	ns	0.914849	ns		0.603734	ns	0.914849	ns
A1_scaffold0002		5724159		0.381662	ns	0.238089	ns		0.141343	ns	0.914589	ns		0.632265	ns	0.239526	ns
A1_scaffold0002		5724193		0.386378	ns	0.591778	ns		0.249566	ns	0.591778	ns		0.543239	ns	0.454174	ns
A1_scaffold0002		5724333		-	ns	0.238089	ns		0.791107	ns	-	ns		0.955332	ns	-	ns
A1_scaffold0003		183196		4.09027e-07	***	0.024741	*		5.66082e-05	***	0.0691065	ns		2.99679e-07	***	0.024741	*
A1_scaffold0003		1774542		0.320889	ns	0.239526	ns		0.169465	ns	0.238089	ns		0.417015	ns	0.239526	ns
A1_scaffold0003		4778993		0.624059	ns	0.454174	ns		0.0240708	*	0.454174	ns		0.00562849	**	0.257143	ns
A1_scaffold0004		1591306		0.347348	ns	0.108742	ns		0.135899	ns	0.335887	ns		0.705771	ns	0.171429	ns
A1_scaffold0004		1591318		0.292014	ns	0.108742	ns		0.272158	ns	0.454174	ns		0.705771	ns	0.257143	ns
A1_scaffold0004		1591366		7.10551e-07	***	0.239526	ns		0.0738091	ns	0.914286	ns		0.00744503	**	0.914286	ns
A1_scaffold0004		1591393		1.30526e-06	***	0.164522	ns		0.0907115	ns	0.914286	ns		0.0178128	*	0.914286	ns
A1_scaffold0004		1591417		1.63292e-08	***	0.164522	ns		2.80454e-12	***	0.171429	ns		2.29611e-06	***	0.609524	ns
A1_scaffold0004		1591459		6.41677e-08	***	0.164522	ns		0.00252404	**	-	ns		1.51358e-05	***	0.761905	ns
A1_scaffold0004		1591473		8.1312e-08	***	0.164522	ns		0.00175538	**	0.748381	ns		4.49981e-06	***	0.352381	ns
A1_scaffold0004		3466135		0.0822996	ns	0.335887	ns		0.106872	ns	0.0380952	*		0.553102	ns	0.171429	ns
A1_scaffold0004		3466142		0.0822996	ns	0.335887	ns		0.115949	ns	0.0380952	*		0.592829	ns	0.114286	ns
A1_scaffold0004		3961926		0.307239	ns	0.108742	ns		0.152796	ns	0.454174	ns		0.183128	ns	0.024741	*
A1_scaffold0005		295587		0.0146319	*	0.59291	ns		0.0449293	*	0.591778	ns		0.0203404	*	0.748381	ns
A1_scaffold0005		509218		0.136549	ns	0.746886	ns		0.231026	ns	0.452793	ns		0.425768	ns	-	ns
A1_scaffold0006		653816		0.34185	ns	0.914286	ns		0.0227817	*	0.914849	ns		0.0147484	*	0.761905	ns
A1_scaffold0006		653837		0.303823	ns	0.914286	ns		0.0258395	*	0.914849	ns		0.0152884	*	0.761905	ns
A1_scaffold0006		1695624		1	ns	0.914849	ns		0.168328	ns	0.452793	ns		0.399384	ns	0.748381	ns
A1_scaffold0006		3047450		0.171002	ns	0.747637	ns		0.596889	ns	0.591778	ns		0.27164	ns	0.59291	ns
A1_scaffold0006		3430566		0.125597	ns	0.609524	ns		0.146004	ns	0.914849	ns		0.114	ns	0.761905	ns
A1_scaffold0006		3430642		0.31908	ns	0.609524	ns		0.810035	ns	0.239526	ns		0.221523	ns	0.761905	ns
A1_scaffold0006		3430688		0.3851	ns	0.352381	ns		1	ns	0.59291	ns		0.219729	ns	0.609524	ns
A1_scaffold0006		3430695		0.634242	ns	0.352381	ns		0.701692	ns	0.59291	ns		0.437195	ns	0.609524	ns
A1_scaffold0007		1448513		2.92812e-09	***	0.0861551	ns		2.07803e-10	***	0.0415705	*		9.16564e-16	***	0.024741	*
A1_scaffold0009		1782173		0.114214	ns	-	ns		0.000190004	***	0.0243034	*		0.0260809	*	0.239526	ns
A1_scaffold0009		1782191		0.124669	ns	-	ns		0.000165614	***	0.0243034	*		0.0208837	*	0.239526	ns
A1_scaffold0010		771852		0.156344	ns	0.352381	ns		0.380787	ns	0.609524	ns		0.399131	ns	-	ns
A1_scaffold0010		771884		0.285649	ns	0.609524	ns		0.172651	ns	0.609524	ns		0.939503	ns	0.761905	ns
A1_scaffold0010		771925		0.68875	ns	0.914286	ns		0.17525	ns	0.47619	ns		0.197032	ns	-	ns
A1_scaffold0010		771990		-	ns	0.914286	ns		0.0561508	ns	0.47619	ns		0.373718	ns	-	ns
A1_scaffold0010		1252214		1	ns	0.609524	ns		0.854247	ns	0.748381	ns		0.795604	ns	0.609524	ns
A1_scaffold0010		1440747		0.00684936	**	0.0139219	*		0.00553066	**	0.0415705	*		0.00771642	**	0.042197	*
A1_scaffold0010		1964047		0.0132765	*	0.163233	ns		0.000626057	***	0.107663	ns		0.000186725	***	0.0691065	ns
A1_scaffold0011		2409938		0.380974	ns	-	ns		0.460379	ns	0.609524	ns		0.549018	ns	0.761905	ns
A1_scaffold0012		1031112		0.891704	ns	-	ns		0.535119	ns	0.452793	ns		0.837893	ns	0.454174	ns
A1_scaffold0013		1599340		0.676114	ns	0.748381	ns		0.0339327	*	0.107663	ns		0.0960446	ns	0.164522	ns
A1_scaffold0015		1720150		1	ns	0.452793	ns		0.912238	ns	0.452793	ns		0.932911	ns	0.454174	ns
A1_scaffold0016		703809		0.00106597	**	0.0136325	*		0.709236	ns	0.914849	ns		0.143512	ns	0.0139219	*
A1_scaffold0016		703833		0.00137168	**	0.0136325	*		0.786693	ns	0.914849	ns		0.143512	ns	0.0139219	*
A1_scaffold0017		4304		0.227879	ns	0.335887	ns		0.83731	ns	0.238089	ns		0.23699	ns	0.164522	ns
A1_scaffold0017		713331		0.000924054	***	0.239526	ns		0.000285845	***	0.107663	ns		0.00155147	**	0.0691065	ns
A1_scaffold0017		1140604		0.132693	ns	0.114286	ns		0.775338	ns	0.164522	ns		0.282848	ns	0.114286	ns
A1_scaffold0017		1886711		0.936214	ns	0.284958	ns		0.487775	ns	0.59291	ns		-	ns	0.352381	ns
A1_scaffold0019		809619		0.463625	ns	0.914849	ns		0.146768	ns	0.454174	ns		0.842658	ns	0.761905	ns
A1_scaffold0019		2156287		0.0630737	ns	0.914286	ns		0.366153	ns	0.748381	ns		0.0250481	*	0.47619	ns
A1_scaffold0019		2156322		0.050629	ns	0.914286	ns		0.366153	ns	0.748381	ns		0.0250481	*	0.47619	ns
A1_scaffold0019		2156339		0.0675606	ns	0.914286	ns		0.366153	ns	0.914062	ns		0.0389695	*	0.47619	ns
A1_scaffold0019		2156357		0.00650597	**	0.59291	ns		0.0867626	ns	0.591778	ns		0.00357482	**	0.239526	ns
A1_scaffold0020		1330235		0.475867	ns	0.747637	ns		0.576329	ns	0.452793	ns		0.216683	ns	0.239526	ns
A1_scaffold0021		1491834		1.76317e-06	***	0.914286	ns		0.0128142	*	0.748381	ns		0.00237571	**	-	ns
A1_scaffold0024		662949		-	ns	0.239526	ns		0.322203	ns	0.47619	ns		0.0454718	*	0.609524	ns
A1_scaffold0026		1783666		2.5242e-05	***	0.257143	ns		0.0944246	ns	0.761905	ns		3.4194e-06	***	0.609524	ns
A1_scaffold0027		11315		0.0102355	*	0.257143	ns		0.00022182	***	0.00952381	**		0.00431753	**	0.00952381	**
A1_scaffold0027		11320		0.768624	ns	0.914286	ns		0.388657	ns	0.914286	ns		0.197744	ns	0.609524	ns
A1_scaffold0027		11446		0.85721	ns	-	ns		0.0898037	ns	0.0666667	ns		0.259728	ns	0.609524	ns
A1_scaffold0029		577580		0.282384	ns	0.0666667	ns		0.039792	*	0.114286	ns		0.957503	ns	0.0380952	*
A1_scaffold0029		577757		0.00442755	**	0.0380952	*		0.00980869	**	0.171429	ns		0.0365671	*	0.0380952	*
A1_scaffold0029		577762		0.00442755	**	0.0666667	ns		0.0140026	*	0.171429	ns		0.114119	ns	0.171429	ns
A1_scaffold0029		1253744		0.31579	ns	0.47619	ns		0.375701	ns	0.108742	ns		0.358767	ns	0.171429	ns
A1_scaffold0029		1253816		0.700683	ns	0.914286	ns		0.556847	ns	0.164522	ns		0.703082	ns	0.761905	ns
A1_scaffold0029		1253831		0.68089	ns	-	ns		0.541453	ns	0.164522	ns		0.7765	ns	0.761905	ns
A1_scaffold0029		1253845		0.631692	ns	-	ns		0.514083	ns	0.164522	ns		0.806236	ns	0.761905	ns
A1_scaffold0030		279460		0.0497472	*	0.452793	ns		0.782452	ns	0.239526	ns		0.593578	ns	0.748381	ns
A1_scaffold0031		729959		0.520572	ns	0.108742	ns		0.54855	ns	0.0682595	ns		0.297866	ns	0.0139219	*
A1_scaffold0033		300450		0.0185253	*	0.454174	ns		0.064165	ns	0.107663	ns		0.769209	ns	0.748381	ns
A1_scaffold0034		1013356		0.656721	ns	0.171429	ns		0.398597	ns	0.239526	ns		0.918583	ns	0.0380952	*
A1_scaffold0034		1013379		0.398079	ns	0.171429	ns		0.855108	ns	0.589485	ns		0.832043	ns	0.352381	ns
A1_scaffold0035		364686		0.826336	ns	0.59291	ns		0.458736	ns	-	ns		0.698463	ns	0.59291	ns
A1_scaffold0037		112252		0.00416078	**	0.761905	ns		7.48764e-11	***	0.609524	ns		3.60026e-05	***	0.914286	ns
A1_scaffold0037		112294		0.000609788	***	0.257143	ns		2.7191e-10	***	0.352381	ns		1.78997e-06	***	0.171429	ns
A1_scaffold0037		112306		0.000396913	***	0.114286	ns		8.23058e-11	***	0.257143	ns		2.31165e-06	***	0.114286	ns
A1_scaffold0038		566419		0.176107	ns	0.239526	ns		0.790253	ns	0.914849	ns		0.805828	ns	0.0139219	*
A1_scaffold0038		587982		0.00546251	**	0.914849	ns		3.97974e-06	***	0.334409	ns		0.000192573	***	0.748381	ns
A1_scaffold0038		1275250		0.576896	ns	0.257143	ns		0.000163179	***	0.335887	ns		0.0176354	*	0.47619	ns
A1_scaffold0038		1275281		0.84878	ns	0.352381	ns		0.00675729	**	0.335887	ns		0.0604318	ns	0.352381	ns
A1_scaffold0039		891851		0.789988	ns	0.914589	ns		1	ns	0.239526	ns		-	ns	0.0691065	ns
A1_scaffold0040		141902		0.442584	ns	0.609524	ns		0.663822	ns	-	ns		0.957666	ns	0.761905	ns
A1_scaffold0042		1051254		0.367484	ns	0.454174	ns		0.0921545	ns	0.914849	ns		0.0897774	ns	-	ns
A1_scaffold0043		1186849		0.436261	ns	0.163233	ns		0.120232	ns	0.591778	ns		0.897121	ns	0.748381	ns
A1_scaffold0045		215439		0.809368	ns	0.59291	ns		0.125921	ns	0.748381	ns		0.0179035	*	0.257143	ns
A1_scaffold0045		759182		0.346515	ns	0.283485	ns		0.0141493	*	0.257143	ns		0.0984923	ns	0.257143	ns
A1_scaffold0045		759227		0.522392	ns	0.239526	ns		0.0246587	*	0.47619	ns		0.159839	ns	0.47619	ns
A1_scaffold0048		908904		0.968786	ns	0.914849	ns		0.0217623	*	-	ns		0.717395	ns	0.609524	ns
A1_scaffold0049		607741		0.596135	ns	0.352381	ns		0.861816	ns	0.748381	ns		1	ns	0.47619	ns
A1_scaffold0049		607805		0.399524	ns	0.0190476	*		0.680111	ns	0.454174	ns		0.956841	ns	0.761905	ns
A1_scaffold0049		941025		0.0942435	ns	0.761905	ns		0.421723	ns	0.748381	ns		0.278674	ns	0.914286	ns
A1_scaffold0050		556232		1	ns	0.164522	ns		0.557666	ns	0.748381	ns		0.930393	ns	0.335887	ns
A1_scaffold0051		104203		0.0400179	*	0.0666667	ns		0.0040932	**	0.0139219	*		0.0168849	*	0.0380952	*
A1_scaffold0051		104320		0.641069	ns	0.748381	ns		0.190563	ns	0.335887	ns		0.821471	ns	0.108742	ns
A1_scaffold0051		104444		0.737498	ns	0.171429	ns		0.696854	ns	0.239526	ns		0.332101	ns	0.171429	ns
A1_scaffold0051		104471		0.718138	ns	0.171429	ns		0.751113	ns	0.283485	ns		0.346631	ns	0.257143	ns
A1_scaffold0051		671904		0.0492645	*	0.239526	ns		0.717025	ns	0.591778	ns		0.621374	ns	0.748381	ns
A1_scaffold0051		852374		0.000300606	***	0.59291	ns		0.0132386	*	0.59291	ns		0.0333821	*	0.239526	ns
A1_scaffold0052		868037		0.00783667	**	-	ns		0.0665271	ns	0.591778	ns		0.595866	ns	0.59291	ns
A1_scaffold0057		278508		0.441734	ns	0.591778	ns		0.810925	ns	0.334409	ns		0.449944	ns	0.454174	ns
A1_scaffold0058		556884		0.413277	ns	0.042197	*		1	ns	0.107663	ns		0.839099	ns	0.335887	ns
A1_scaffold0062		351492		0.665946	ns	-	ns		0.920928	ns	-	ns		-	ns	0.914286	ns
A1_scaffold0063		460503		3.16059e-05	***	0.108742	ns		7.50989e-06	***	0.0682595	ns		9.44464e-05	***	0.164522	ns
A1_scaffold0063		625865		0.518236	ns	0.748381	ns		0.760169	ns	0.47619	ns		0.798286	ns	0.761905	ns
A1_scaffold0063		625990		0.872858	ns	0.914849	ns		0.614082	ns	0.748381	ns		0.675863	ns	-	ns
A1_scaffold0064		94057		8.43732e-08	***	0.238089	ns		0.11592	ns	0.591778	ns		0.00637641	**	0.239526	ns
A1_scaffold0064		94073		5.83676e-08	***	0.238089	ns		0.11592	ns	0.591778	ns		0.00637641	**	0.239526	ns
A1_scaffold0064		620916		0.570506	ns	0.107663	ns		0.826762	ns	0.452793	ns		0.64917	ns	0.748381	ns
A1_scaffold0064		620922		0.412058	ns	0.0682595	ns		0.798073	ns	0.747637	ns		0.677528	ns	0.59291	ns
A1_scaffold0064		620970		0.0285786	*	0.108742	ns		0.39648	ns	0.0415705	*		0.119802	ns	0.108742	ns
A1_scaffold0064		620988		0.00727579	**	0.335887	ns		0.0837339	ns	0.108742	ns		0.0399493	*	0.164522	ns
A1_scaffold0064		621001		0.00727579	**	0.334409	ns		0.0837339	ns	0.108742	ns		0.0375168	*	0.239526	ns
A1_scaffold0066		487871		0.612262	ns	0.914849	ns		0.568064	ns	0.108742	ns		0.757802	ns	0.914286	ns
A1_scaffold0066		487912		0.0547905	ns	0.257143	ns		0.791806	ns	0.335887	ns		0.160645	ns	0.257143	ns
A1_scaffold0066		487939		0.955289	ns	-	ns		0.0462358	*	0.0691065	ns		0.600636	ns	0.761905	ns
A1_scaffold0068		156280		0.0165318	*	0.914849	ns		0.0412378	*	0.238089	ns		0.20227	ns	0.59291	ns
A1_scaffold0069		344912		2.96615e-07	***	0.257143	ns		3.17114e-14	***	0.0691065	ns		2.24932e-07	***	0.609524	ns
A1_scaffold0069		633853		0.0148372	*	0.914849	ns		0.0668607	ns	0.454174	ns		0.0369709	*	0.914286	ns
A1_scaffold0070		564178		0.102467	ns	0.352381	ns		0.296479	ns	0.47619	ns		0.125655	ns	0.352381	ns
A1_scaffold0070		564224		4.65457e-08	***	0.239526	ns		1.2001e-07	***	0.164522	ns		5.53519e-09	***	0.164522	ns
A1_scaffold0070		564249		1.93507e-07	***	0.239526	ns		4.95475e-07	***	0.164522	ns		2.52239e-08	***	0.335887	ns
A1_scaffold0070		564262		1	ns	0.914849	ns		0.703165	ns	0.914849	ns		0.982468	ns	0.914849	ns
A1_scaffold0070		564305		0.0005859	***	0.914286	ns		0.000158399	***	0.914849	ns		0.00302172	**	-	ns
A1_scaffold0070		564339		6.0986e-05	***	0.761905	ns		0.000130831	***	0.914849	ns		0.0026747	**	-	ns
A1_scaffold0072		269019		0.000192384	***	-	ns		0.000441225	***	0.748381	ns		0.000354404	***	0.454174	ns
A1_scaffold0072		269064		0.0127064	*	0.164522	ns		0.194951	ns	0.748381	ns		0.100473	ns	0.352381	ns
A1_scaffold0072		269078		1.32205e-05	***	0.761905	ns		0.588067	ns	0.761905	ns		0.00448805	**	0.47619	ns
A1_scaffold0072		269085		1.00069e-05	***	0.761905	ns		0.0132246	*	0.748381	ns		0.000662966	***	0.257143	ns
A1_scaffold0072		629888		0.107337	ns	0.00952381	**		0.930439	ns	0.47619	ns		0.345658	ns	0.0380952	*
A1_scaffold0073		440966		0.197305	ns	0.239526	ns		0.131234	ns	0.334409	ns		0.293384	ns	0.042197	*
A1_scaffold0074		545742		0.219976	ns	0.914849	ns		0.129501	ns	0.452793	ns		0.575741	ns	0.454174	ns
A1_scaffold0080		85678		0.0216708	*	0.761905	ns		8.42428e-05	***	0.0691065	ns		0.0248319	*	0.352381	ns
A1_scaffold0080		85707		0.395144	ns	0.609524	ns		0.757098	ns	0.108742	ns		0.376677	ns	0.352381	ns
A1_scaffold0080		86520		0.395599	ns	0.761905	ns		4.76981e-05	***	0.914849	ns		0.124335	ns	0.914286	ns
A1_scaffold0080		86528		0.477895	ns	0.761905	ns		3.67976e-05	***	0.914849	ns		0.124335	ns	0.761905	ns
A1_scaffold0080		86568		0.620934	ns	0.609524	ns		8.97879e-05	***	0.914849	ns		0.18989	ns	0.761905	ns
A1_scaffold0080		336119		0.828997	ns	0.233738	ns		0.603349	ns	0.747637	ns		0.73817	ns	0.59291	ns
A1_scaffold0082		68683		0.218251	ns	0.239526	ns		0.000653455	***	0.747637	ns		0.0202937	*	0.335887	ns
A1_scaffold0085		410395		0.640236	ns	0.334409	ns		0.481958	ns	0.747637	ns		0.0405123	*	0.108742	ns
A1_scaffold0085		410411		0.0444126	*	0.335887	ns		0.688873	ns	0.914849	ns		0.00472741	**	0.239526	ns
A1_scaffold0085		410423		0.0345037	*	0.335887	ns		0.573781	ns	0.914849	ns		0.0042199	**	0.239526	ns
A1_scaffold0085		410463		0.0318738	*	0.335887	ns		0.326612	ns	0.164522	ns		0.0052859	**	0.239526	ns
A1_scaffold0087		297952		0.895521	ns	0.591778	ns		1	ns	0.163233	ns		1	ns	0.747637	ns
A1_scaffold0090		104685		5.8922e-10	***	0.335887	ns		7.95024e-07	***	0.748381	ns		2.59514e-05	***	0.239526	ns
A1_scaffold0091		127638		0.371905	ns	0.334409	ns		0.986985	ns	0.747637	ns		0.865681	ns	0.59291	ns
A1_scaffold0091		127671		0.503897	ns	0.334409	ns		0.603542	ns	0.238089	ns		0.917003	ns	0.454174	ns
A1_scaffold0091		127684		0.600535	ns	0.334409	ns		0.727794	ns	0.238089	ns		0.917003	ns	0.59291	ns
A1_scaffold0091		394402		-	ns	0.591778	ns		0.819073	ns	0.390882	ns		0.484806	ns	0.748381	ns
A1_scaffold0091		430715		0.121934	ns	0.914849	ns		0.237322	ns	-	ns		0.357366	ns	-	ns
A1_scaffold0092		122583		0.0540751	ns	0.747637	ns		0.891074	ns	0.335887	ns		0.122297	ns	0.454174	ns
A1_scaffold0094		123110		0.696533	ns	0.47619	ns		0.509315	ns	0.521166	ns		0.327275	ns	0.0380952	*
A1_scaffold0101		330069		0.316413	ns	0.0380952	*		0.846432	ns	0.164522	ns		0.32731	ns	0.171429	ns
A1_scaffold0108		204224		0.346784	ns	0.042197	*		0.00168389	**	0.042197	*		0.079101	ns	0.0691065	ns
A1_scaffold0117		132762		0.0236161	*	0.352381	ns		1.38885e-06	***	0.239526	ns		0.0567658	ns	0.47619	ns
A1_scaffold0117		146707		0.0786267	ns	0.0190476	*		0.632034	ns	0.171429	ns		0.277468	ns	0.00952381	**
A1_scaffold0117		146716		0.0995404	ns	0.0380952	*		0.680209	ns	0.257143	ns		0.297137	ns	0.00952381	**
A1_scaffold0117		146728		0.0906478	ns	0.0380952	*		0.656527	ns	0.257143	ns		0.307302	ns	0.00952381	**
A1_scaffold0117		146868		0.13235	ns	0.0380952	*		0.254124	ns	0.114286	ns		0.0674998	ns	0.00952381	**
A1_scaffold0117		146895		0.0213103	*	0.0190476	*		0.20034	ns	0.114286	ns		0.0430032	*	0.00952381	**
A1_scaffold0117		146919		0.0151195	*	0.00952381	**		0.227164	ns	0.114286	ns		0.0277906	*	0.00952381	**
A1_scaffold0127		49848		1	ns	0.335887	ns		0.88641	ns	0.748381	ns		0.408484	ns	0.454174	ns
A1_scaffold0136		3555		0.614469	ns	0.748381	ns		0.18072	ns	0.334409	ns		-	ns	0.452793	ns

## Sheet: Table_S3b
Table S3b: Results of chi-squared and Mann-Whitney-U statistical tests for quantitative variance at BA sites among homokaryon C2 and C2 SSSLs.
* P ≤ 0.05; ** P ≤ 0.001; *** P ≤ 0.0001, ns = not significant
PARENT				SSSLs
C2				C2.5					C2.6					C2.7					C2.8					C2.9					C2.10					C2.11
BA_sites
Scaffold		Position		chi-squared p-value		Mann-Whitney-U p-value			chi-squared p-value		Mann-Whitney-U p-value			chi-squared p-value		Mann-Whitney-U p-value			chi-squared p-value		Mann-Whitney-U p-value			chi-squared p-value		Mann-Whitney-U p-value			chi-squared p-value		Mann-Whitney-U p-value			chi-squared p-value		Mann-Whitney-U p-value
C2_scaffold0001		6946330		4.75475e-14	***	0.3142	ns		2.65391e-14	***	0.065081	ns		0.0901636	ns	0.127538	ns		2.21163e-09	***	0.163233	ns		0.0740757	ns	0.927099	ns		1.55958e-07	***	0.421712	ns		2.38077e-10	***	0.171979	ns
C2_scaffold0002		143842		0.157463	ns	0.521869	ns		0.000723585	***	0.470393	ns		0.0187749	*	0.936075	ns		0.166138	ns	0.133218	ns		1.82693e-10	***	0.582162	ns		0.174624	ns	0.0921251	ns		0.834796	ns	0.0921251	ns
C2_scaffold0002		143854		0.166137	ns	0.521869	ns		0.00185347	**	0.377642	ns		2.60933e-11	***	0.936075	ns		0.0900478	ns	0.133218	ns		9.55971e-11	***	0.582162	ns		0.119227	ns	0.0921251	ns		0.578996	ns	0.0921251	ns
C2_scaffold0005		2788595		7.61811e-23	***	0.0546812	ns		4.60862e-12	***	0.809855	ns		0.00017009	***	-	ns		4.76101e-08	***	0.452793	ns		5.83069e-07	***	0.927099	ns		0.36337	ns	-	ns		0.000745748	***	0.377642	ns
C2_scaffold0005		4781364		9.01688e-07	***	0.854477	ns		0.00120776	**	0.228951	ns		0.00054281	***	0.228951	ns		0.122259	ns	0.667916	ns		0.0108205	*	0.3142	ns		0.402942	ns	0.334973	ns		0.338872	ns	0.872113	ns
C2_scaffold0007		2423899		1	ns	0.521869	ns		0.0442491	*	0.0646101	ns		0.00025974	***	0.172733	ns		0.32	ns	0.107663	ns		0.411907	ns	0.3142	ns		0.363998	ns	0.809855	ns		0.328052	ns	0.296258	ns
C2_scaffold0009		3571311		0.00922179	**	0.410248	ns		0.0236483	*	0.127538	ns		1.61293e-07	***	0.127538	ns		0.0782823	ns	0.0682595	ns		0.802776	ns	0.792208	ns		0.352883	ns	0.574504	ns		0.0264185	*	0.470393	ns
C2_scaffold0009		3571327		0.0423451	*	0.410248	ns		1.02299e-06	***	0.0921251	ns		0.213496	ns	0.127538	ns		0.000259066	***	0.0682595	ns		0.433247	ns	0.792208	ns		0.000226351	***	0.574504	ns		0.000137657	***	0.470393	ns
C2_scaffold0022		2237936		2.07314e-23	***	0.246753	ns		0.624535	ns	0.393939	ns		0.0051866	**	0.309524	ns		0.121176	ns	0.335887	ns		0.392026	ns	0.792208	ns		0.851375	ns	0.393939	ns		0.960078	ns	0.179654	ns
C2_scaffold0022		2238026		6.84242e-37	***	0.177489	ns		0.673305	ns	0.393939	ns		1.35859e-07	***	0.484848	ns		0.242002	ns	0.335887	ns		0.0769764	ns	0.792208	ns		0.0472193	*	0.818182	ns		0.98323	ns	0.24026	ns
C2_scaffold0028		1420620		0.00301875	**	0.662338	ns		0.071398	ns	0.484848	ns		0.645439	ns	0.309524	ns		0.0791211	ns	0.914849	ns		0.0647225	ns	0.930736	ns		0.000517509	***	0.025974	*		0.000205061	***	0.0449512	*
C2_scaffold0028		1420666		5.05547e-05	***	0.428571	ns		0.0958948	ns	0.484848	ns		0.673631	ns	0.484848	ns		4.11851e-05	***	0.0691065	ns		0.0842427	ns	0.930736	ns		0.000169042	***	0.0411255	*		0.0003563	***	0.065081	ns
C2_scaffold0030		1607236		0.00791583	**	0.246753	ns		0.812061	ns	0.0649351	ns		0.00464047	**	0.0649351	ns		0.313382	ns	0.454174	ns		0.00237941	**	-	ns		0.0470735	*	0.699134	ns		0.662958	ns	0.065081	ns
C2_scaffold0030		1607305		0.0110231	*	0.246753	ns		1	ns	0.0649351	ns		0.00648453	**	0.0930736	ns		0.522014	ns	0.108742	ns		0.000309035	***	-	ns		0.0942294	ns	0.699134	ns		1	ns	0.0411255	*
C2_scaffold0031		939166		3.51236e-16	***	0.583025	ns		7.1024e-11	***	0.132035	ns		0.129701	ns	0.179654	ns		3.68059e-10	***	0.454174	ns		3.73116e-09	***	-	ns		1.19685e-08	***	0.309524	ns		2.88071e-14	***	0.025974	*
C2_scaffold0031		939171		4.15208e-16	***	0.583025	ns		8.18963e-11	***	0.132035	ns		0.176884	ns	0.179654	ns		2.88592e-10	***	0.454174	ns		4.20867e-09	***	0.930736	ns		1.35227e-08	***	0.309524	ns		3.28891e-14	***	0.025974	*
C2_scaffold0039		1474384		0.381372	ns	0.234267	ns		0.392107	ns	0.065081	ns		4.51742e-11	***	0.574504	ns		0.660379	ns	0.163233	ns		0.112752	ns	0.521869	ns		0.0129614	*	0.574504	ns		0.00144968	**	-	ns
C2_scaffold0039		1474439		0.000261439	***	0.410248	ns		0.278104	ns	0.127538	ns		8.11634e-11	***	0.0921251	ns		0.898402	ns	0.334409	ns		0.410392	ns	0.521869	ns		0.069305	ns	0.065081	ns		0.00204868	**	0.0646101	ns
C2_scaffold0040		1432782		2.52494e-14	***	0.644288	ns		1.11396e-05	***	0.228133	ns		0.00975813	**	0.296258	ns		0.00174858	**	0.236646	ns		0.000167422	***	0.92538	ns		0.000956513	***	0.571793	ns		2.82178e-06	***	0.171223	ns
C2_scaffold0041		848165		2.90578e-09	***	0.0546812	ns		4.7958e-08	***	0.0129066	*		0.0457712	*	0.127538	ns		2.10784e-05	***	0.0136325	*		0.99861	ns	0.927099	ns		0.00879876	**	0.228951	ns		5.4098e-06	***	0.0300578	*
C2_scaffold0062		517125		1.37798e-28	***	0.119846	ns		0.000180896	***	0.574504	ns		0.0016642	**	0.574504	ns		0.883735	ns	0.163233	ns		3.23882e-06	***	0.647329	ns		0.0187821	*	0.377642	ns		5.08191e-18	***	0.228951	ns
C2_scaffold0062		517130		7.99459e-48	***	0.0221735	*		0.286487	ns	0.377642	ns		3.72932e-05	***	0.172733	ns		0.003724	**	0.589485	ns		0.034259	*	0.234267	ns		0.73607	ns	0.228951	ns		7.20217e-31	***	0.0904121	ns
C2_scaffold0062		626192		9.0734e-19	***	0.0546812	ns		0.00512654	**	0.936075	ns		0.18446	ns	0.127538	ns		1.24867e-05	***	0.0243034	*		6.99354e-14	***	0.234267	ns		1.42027e-07	***	0.0921251	ns		2.61119e-10	***	0.0300578	*
C2_scaffold0093		294428		0.00683932	**	0.310863	ns		0.255035	ns	0.468042	ns		0.132904	ns	0.935736	ns		0.475537	ns	0.745363	ns		0.15126	ns	0.926596	ns		0.0181149	*	0.170466	ns		0.0390746	*	0.253861	ns
C2_scaffold0093		294449		0.00967045	**	0.310863	ns		0.280927	ns	0.468042	ns		2.33545e-05	***	0.935736	ns		0.539184	ns	0.745363	ns		0.15126	ns	0.926596	ns		0.0197052	*	0.170466	ns		0.0436953	*	0.253861	ns
C2_scaffold0093		294525		0.00238496	**	0.407016	ns		0.834574	ns	0.686838	ns		0.384009	ns	-	ns		0.447037	ns	0.745363	ns		0.607024	ns	0.926596	ns		0.00758418	**	0.12553	ns		0.295436	ns	0.468042	ns
C2_scaffold0093		294565		0.00238496	**	0.407016	ns		0.834574	ns	0.686838	ns		0.371188	ns	-	ns		0.405487	ns	0.745363	ns		0.607024	ns	0.926596	ns		0.0056345	**	0.0904121	ns		0.270766	ns	0.514393	ns
C2_scaffold0093		302436		0.0274027	*	0.792208	ns		9.52752e-09	***	0.179654	ns		0.0815806	ns	0.24026	ns		6.45845e-05	***	0.335887	ns		0.0333611	*	0.792208	ns		2.47616e-10	***	0.0649351	ns		8.44427e-06	***	0.0411255	*
C2_scaffold0093		302447		0.0384773	*	0.792208	ns		1.97744e-08	***	0.132035	ns		0.0916817	ns	0.179654	ns		0.000100484	***	0.335887	ns		0.0367008	*	0.662338	ns		9.90092e-10	***	0.0649351	ns		1.59895e-05	***	0.0411255	*
C2_scaffold0093		302496		0.189952	ns	0.662338	ns		1.22461e-06	***	0.132035	ns		0.000288033	***	0.309524	ns		0.00323468	**	0.335887	ns		0.179931	ns	0.662338	ns		6.9995e-09	***	0.0649351	ns		0.000366909	***	0.0930736	ns
C2_scaffold0093		302592		1	ns	0.428571	ns		0.588289	ns	0.309524	ns		0.000450254	***	0.393939	ns		0.033306	*	0.164522	ns		0.529591	ns	0.536797	ns		3.56876e-06	***	0.309524	ns		0.826253	ns	-	ns
C2_scaffold0093		302615		0.0575798	ns	0.792208	ns		1.97661e-08	***	0.179654	ns		0.00458116	**	0.24026	ns		6.87299e-05	***	0.335887	ns		0.0233505	*	0.792208	ns		2.01216e-10	***	0.0930736	ns		7.65827e-06	***	0.0930736	ns

## Sheet: Table_S3c
Table S3c: Results of chi-squared and Mann-Whitney-U statistical tests for quantitative variance at BA sites among dikaryon A5 and A5 SSSLs.
* P ≤ 0.05; ** P ≤ 0.001; *** P ≤ 0.0001, ns = not significant
PARENT				SSSLs
A5				A5.1					A5.2					A5.3					A5.4					A5.5					A5.6					A5.7					A5.8
BA_sites
Scaffold		Position		chi-squared p-value		Mann-Whitney-U p-value			chi-squared p-value		Mann-Whitney-U p-value			chi-squared p-value		Mann-Whitney-U p-value			chi-squared p-value		Mann-Whitney-U p-value			chi-squared p-value		Mann-Whitney-U p-value			chi-squared p-value		Mann-Whitney-U p-value			chi-squared p-value		Mann-Whitney-U p-value			chi-squared p-value		Mann-Whitney-U p-value
A5_scaffold0001		12907		7.26189e-06	***	0.690476	ns		0.285906	ns	0.125541	ns		0.00011999	***	0.0546812	ns		1.48366e-05	***	0.690476	ns		0.147957	ns	0.536797	ns		0.032813	*	0.84127	ns		0.394539	ns	0.428571	ns		0.144552	ns	0.420635	ns
A5_scaffold0001		687982		1.20496e-05	***	0.690476	ns		0.00684938	**	0.329004	ns		3.27025e-12	***	0.0822511	ns		0.413764	ns	0.84127	ns		3.88066e-10	***	0.246753	ns		0.0569384	ns	0.84127	ns		0.274251	ns	0.930736	ns		3.24457e-23	***	0.420635	ns
A5_scaffold0001		688073		7.74997e-06	***	0.222222	ns		0.0312859	*	0.428571	ns		5.73981e-12	***	0.125541	ns		0.296754	ns	0.84127	ns		1.92149e-08	***	0.125541	ns		0.0258371	*	0.84127	ns		0.259616	ns	0.930736	ns		0.909329	ns	0.547619	ns
A5_scaffold0001		690091		0.88189	ns	0.547619	ns		0.11437	ns	-	ns		0.195804	ns	-	ns		0.00562972	**	-	ns		0.00499746	**	0.428571	ns		0.753361	ns	0.690476	ns		0.141835	ns	0.125541	ns		0.955629	ns	0.84127	ns
A5_scaffold0001		690173		0.928249	ns	-	ns		0.0194507	*	0.536797	ns		0.113576	ns	0.536797	ns		0.00639123	**	0.84127	ns		2.67118e-06	***	0.177489	ns		0.750469	ns	0.84127	ns		0.63767	ns	0.329004	ns		0.987633	ns	0.84127	ns
A5_scaffold0001		690185		3.36142e-05	***	0.690476	ns		0.00345817	**	0.536797	ns		0.0161827	*	0.536797	ns		0.0204728	*	-	ns		5.08301e-07	***	0.177489	ns		0.010906	*	0.547619	ns		0.757799	ns	0.536797	ns		0.000397531	***	0.420635	ns
A5_scaffold0001		690304		0.649644	ns	0.84127	ns		0.212482	ns	0.662338	ns		0.722963	ns	-	ns		0.122613	ns	0.420635	ns		0.907794	ns	0.662338	ns		0.000375299	***	0.0952381	ns		0.00128732	**	0.0519481	ns		0.0701106	ns	0.84127	ns
A5_scaffold0001		690321		0.0112768	*	-	ns		0.0836022	ns	0.662338	ns		0.269904	ns	0.662338	ns		0.126694	ns	0.420635	ns		0.43998	ns	0.792208	ns		0.997217	ns	0.690476	ns		0.0134013	*	0.0519481	ns		0.0689353	ns	0.547619	ns
A5_scaffold0001		690381		0.0165704	*	-	ns		0.0177782	*	0.662338	ns		0.793535	ns	0.930736	ns		0.122107	ns	-	ns		0.252444	ns	0.792208	ns		0.284544	ns	0.690476	ns		0.000289936	***	0.0822511	ns		0.0037723	**	0.547619	ns
A5_scaffold0001		690431		3.73133e-05	***	0.309524	ns		0.00329124	**	0.662338	ns		0.0241605	*	0.662338	ns		0.833596	ns	-	ns		0.0205441	*	0.792208	ns		0.00966098	**	0.690476	ns		0.315299	ns	0.0822511	ns		0.000102596	***	0.420635	ns
A5_scaffold0001		936284		0.91071	ns	0.690476	ns		0.28653	ns	0.3142	ns		0.22341	ns	0.792208	ns		0.244978	ns	0.84127	ns		0.640852	ns	0.930736	ns		0.103148	ns	0.0952381	ns		0.350269	ns	0.792208	ns		0.732813	ns	0.420635	ns
A5_scaffold0001		936332		0.504883	ns	0.690476	ns		0.987593	ns	0.662338	ns		0.279508	ns	0.930736	ns		0.326181	ns	0.690476	ns		0.383613	ns	-	ns		0.105896	ns	0.0952381	ns		0.167014	ns	0.428571	ns		0.845153	ns	0.547619	ns
A5_scaffold0001		1466172		0.0770307	ns	-	ns		0.930219	ns	0.792208	ns		-	ns	0.792208	ns		0.0610399	ns	-	ns		0.325168	ns	0.930736	ns		9.44166e-07	***	0.031746	*		0.347783	ns	0.428571	ns		0.00357165	**	0.222222	ns
A5_scaffold0001		1466249		0.0586157	ns	-	ns		0.853117	ns	-	ns		0.963241	ns	0.927099	ns		0.855781	ns	-	ns		0.498004	ns	0.792208	ns		2.96345e-06	***	0.0555556	ns		0.265385	ns	0.428571	ns		0.0376024	*	0.222222	ns
A5_scaffold0001		1466302		0.375648	ns	-	ns		0.492611	ns	0.930736	ns		0.196169	ns	0.930736	ns		-	ns	0.547619	ns		0.691716	ns	0.792208	ns		1.12129e-05	***	0.0952381	ns		0.146491	ns	0.792208	ns		0.0368385	*	0.420635	ns
A5_scaffold0001		1466323		0.375648	ns	-	ns		0.548263	ns	0.930736	ns		0.154309	ns	0.930736	ns		0.983043	ns	0.690476	ns		0.723599	ns	0.792208	ns		1.8052e-05	***	0.0952381	ns		0.122949	ns	0.662338	ns		0.0368385	*	0.420635	ns
A5_scaffold0001		1466365		0.475273	ns	0.420635	ns		0.0663136	ns	0.246753	ns		0.678377	ns	0.792208	ns		0.107798	ns	0.222222	ns		0.387727	ns	0.329004	ns		0.0679314	ns	0.420635	ns		0.132214	ns	0.177489	ns		0.132805	ns	0.309524	ns
A5_scaffold0001		1466393		0.475273	ns	0.420635	ns		0.0877439	ns	0.329004	ns		0.678377	ns	0.792208	ns		0.107798	ns	0.222222	ns		0.387727	ns	0.329004	ns		0.0604932	ns	0.420635	ns		0.110063	ns	0.200217	ns		0.132805	ns	0.309524	ns
A5_scaffold0001		1468179		0.0165173	*	0.309524	ns		0.461052	ns	0.792208	ns		0.266773	ns	0.792208	ns		0.218255	ns	-	ns		3.86874e-06	***	0.125541	ns		9.15424e-08	***	0.150794	ns		0.576407	ns	0.927099	ns		0.0670214	ns	-	ns
A5_scaffold0001		1468356		1.30884e-05	***	0.0555556	ns		0.222506	ns	0.647329	ns		1.84984e-07	***	-	ns		0.968936	ns	-	ns		0.0698523	ns	0.930736	ns		0.572384	ns	0.420635	ns		0.0848776	ns	0.125541	ns		0.420842	ns	0.0952381	ns
A5_scaffold0001		1468421		0.0194513	*	0.0952381	ns		-	ns	0.3142	ns		-	ns	0.428571	ns		0.785132	ns	-	ns		1	ns	0.329004	ns		0.0621648	ns	0.00793651	**		0.675171	ns	0.125541	ns		0.00101443	**	0.84127	ns
A5_scaffold0001		1528295		4.87331e-12	***	0.690476	ns		7.87975e-05	***	0.930736	ns		0.383504	ns	0.0822511	ns		0.607822	ns	0.0952381	ns		2.37539e-12	***	0.930736	ns		2.01737e-07	***	0.547619	ns		0.142111	ns	0.125541	ns		0.838129	ns	0.0952381	ns
A5_scaffold0001		1916687		0.0214027	*	0.547619	ns		0.225303	ns	-	ns		0.000596006	***	0.647329	ns		0.00507691	**	0.84127	ns		0.280276	ns	0.930736	ns		3.69484e-06	***	-	ns		0.343187	ns	0.662338	ns		0.000184918	***	0.309524	ns
A5_scaffold0001		1916708		0.0323847	*	0.547619	ns		0.570255	ns	0.930736	ns		0.00394782	**	0.662338	ns		0.000646854	***	0.84127	ns		0.380811	ns	0.930736	ns		0.000111237	***	-	ns		0.606773	ns	0.783711	ns		0.0015386	**	0.309524	ns
A5_scaffold0001		1916738		0.021467	*	0.547619	ns		0.633359	ns	0.930736	ns		0.00155202	**	0.662338	ns		0.00186953	**	0.84127	ns		0.170865	ns	0.662338	ns		0.000255335	***	-	ns		0.789063	ns	0.662338	ns		0.0019936	**	0.309524	ns
A5_scaffold0001		1916751		0.0235974	*	0.547619	ns		0.592598	ns	0.930736	ns		0.00164396	**	0.647329	ns		0.00121478	**	0.690476	ns		0.16873	ns	0.662338	ns		0.000273937	***	0.84127	ns		0.71705	ns	0.662338	ns		0.00400453	**	0.309524	ns
A5_scaffold0001		2065602		0.000591364	***	0.420635	ns		0.0271441	*	0.536797	ns		0.0126387	*	0.647329	ns		0.316401	ns	0.547619	ns		0.680998	ns	0.246753	ns		0.125061	ns	0.84127	ns		0.707596	ns	0.930736	ns		0.300019	ns	0.309524	ns
A5_scaffold0001		2065626		3.30877e-06	***	0.222222	ns		0.871178	ns	0.930736	ns		0.0908633	ns	0.647329	ns		0.00331628	**	0.309524	ns		0.0522117	ns	0.662338	ns		0.458411	ns	0.150794	ns		0.103174	ns	0.125541	ns		0.602994	ns	0.690476	ns
A5_scaffold0001		2113953		0.897788	ns	0.84127	ns		0.740541	ns	0.246753	ns		0.370032	ns	0.930736	ns		0.330581	ns	-	ns		0.91966	ns	0.647329	ns		0.717275	ns	0.420635	ns		0.219558	ns	0.177489	ns		0.0343462	*	0.690476	ns
A5_scaffold0001		2130774		0.0723752	ns	0.547619	ns		0.508422	ns	-	ns		0.175605	ns	0.930736	ns		0.0633759	ns	0.420635	ns		0.38892	ns	0.662338	ns		0.77832	ns	0.84127	ns		0.00496536	**	0.00865801	**		5.60632e-07	***	0.309524	ns
A5_scaffold0001		2240809		0.56377	ns	0.84127	ns		0.329197	ns	0.16993	ns		0.876504	ns	0.246753	ns		0.0159025	*	-	ns		0.692481	ns	0.662338	ns		0.435082	ns	0.547619	ns		0.995851	ns	0.246753	ns		1.27972e-05	***	0.0952381	ns
A5_scaffold0001		2240885		0.000530146	***	0.84127	ns		0.0114263	*	0.0546812	ns		0.810845	ns	0.662338	ns		0.610768	ns	0.690476	ns		0.409013	ns	-	ns		5.16509e-05	***	0.222222	ns		0.0149442	*	0.030303	*		0.536415	ns	0.690476	ns
A5_scaffold0001		2275112		0.189636	ns	0.222222	ns		-	ns	0.930736	ns		1	ns	0.119846	ns		0.0882913	ns	0.547619	ns		0.0182436	*	0.662338	ns		0.109459	ns	0.222222	ns		0.365491	ns	0.177489	ns		1.07581e-06	***	0.20869	ns
A5_scaffold0001		2414905		9.71454e-07	***	0.150794	ns		0.367032	ns	-	ns		0.0527756	ns	0.783711	ns		0.192599	ns	0.690476	ns		0.0211235	*	0.662338	ns		1	ns	0.547619	ns		0.245707	ns	0.930736	ns		0.00661293	**	0.547619	ns
A5_scaffold0001		2414928		9.02803e-07	***	0.150794	ns		0.361419	ns	-	ns		0.0510635	ns	0.783711	ns		0.251774	ns	0.690476	ns		0.0243473	*	0.662338	ns		0.822136	ns	0.690476	ns		0.240793	ns	0.930736	ns		0.00633149	**	0.547619	ns
A5_scaffold0001		2414933		1.20188e-06	***	0.150794	ns		0.345302	ns	0.662338	ns		0.0464771	*	0.927099	ns		0.235488	ns	0.420635	ns		0.0147982	*	0.930736	ns		0.849656	ns	0.420635	ns		0.226935	ns	0.930736	ns		0.00490594	**	0.420635	ns
A5_scaffold0001		2414939		9.02803e-07	***	0.150794	ns		0.361419	ns	0.662338	ns		0.0510635	ns	0.927099	ns		0.222167	ns	0.420635	ns		0.0219336	*	0.662338	ns		0.885047	ns	0.420635	ns		0.240793	ns	-	ns		0.00554558	**	0.547619	ns
A5_scaffold0002		16365		6.02642e-05	***	0.420635	ns		0.37689	ns	0.246753	ns		0.592532	ns	0.536797	ns		4.06288e-06	***	0.420635	ns		0.0525471	ns	-	ns		1	ns	0.420635	ns		0.170409	ns	0.428571	ns		0.000909051	***	0.309524	ns
A5_scaffold0002		344035		0.818413	ns	0.547619	ns		0.00189755	**	0.329004	ns		0.337458	ns	0.647329	ns		0.000752595	***	0.222222	ns		0.0333562	*	0.930736	ns		0.000221113	***	0.150794	ns		0.000439645	***	0.0822511	ns		0.919109	ns	-	ns
A5_scaffold0002		486208		7.65822e-05	***	0.222222	ns		0.000182891	***	0.017316	*		0.0495821	*	0.792208	ns		0.80372	ns	0.84127	ns		0.218026	ns	0.930736	ns		0.426739	ns	0.84127	ns		0.231609	ns	0.329004	ns		2.70991e-05	***	0.222222	ns
A5_scaffold0002		486232		1.51434e-06	***	0.222222	ns		4.39227e-05	***	0.017316	*		0.215576	ns	0.662338	ns		0.124627	ns	-	ns		0.0226401	*	0.536797	ns		0.153908	ns	0.690476	ns		0.100369	ns	0.177489	ns		1.0717e-07	***	0.150794	ns
A5_scaffold0002		567151		0.726786	ns	0.84127	ns		0.449056	ns	0.246753	ns		0.589893	ns	0.930736	ns		0.0271295	*	0.84127	ns		0.0406386	*	0.329004	ns		0.769484	ns	0.84127	ns		0.76525	ns	-	ns		8.63163e-05	***	0.690476	ns
A5_scaffold0002		567172		0.726786	ns	0.84127	ns		0.449056	ns	0.246753	ns		0.589893	ns	0.930736	ns		0.0305853	*	0.690476	ns		0.0406386	*	0.329004	ns		0.745373	ns	0.84127	ns		0.76525	ns	-	ns		8.63163e-05	***	0.690476	ns
A5_scaffold0002		610900		3.06018e-05	***	0.690476	ns		4.33753e-18	***	0.119846	ns		3.86789e-14	***	0.410248	ns		8.81911e-13	***	-	ns		6.47686e-16	***	0.792208	ns		8.19728e-14	***	0.84127	ns		0.00112816	**	0.536797	ns		3.45596e-20	***	-	ns
A5_scaffold0002		840152		0.0138457	*	0.84127	ns		0.501753	ns	0.930736	ns		0.337037	ns	0.0822511	ns		0.919393	ns	-	ns		0.00421983	**	0.930736	ns		3.6731e-15	***	0.222222	ns		0.342173	ns	0.792208	ns		0.690162	ns	-	ns
A5_scaffold0002		840168		0.00023468	***	0.84127	ns		0.632271	ns	0.930736	ns		0.103734	ns	0.0519481	ns		1.98797e-05	***	0.690476	ns		9.15861e-09	***	0.930736	ns		9.63017e-09	***	0.690476	ns		0.568469	ns	0.662338	ns		0.129605	ns	-	ns
A5_scaffold0002		840235		0.0352202	*	0.84127	ns		0.38902	ns	0.647329	ns		0.395535	ns	0.119846	ns		0.290281	ns	0.84127	ns		2.0207e-09	***	0.927099	ns		0.751753	ns	0.84127	ns		0.377676	ns	0.428571	ns		0.821273	ns	0.84127	ns
A5_scaffold0002		930116		0.751614	ns	0.690476	ns		0.939285	ns	0.0821386	ns		0.815834	ns	0.536797	ns		0.00650359	**	0.150794	ns		0.189239	ns	0.428571	ns		3.47561e-07	***	-	ns		0.647086	ns	0.329004	ns		0.251696	ns	0.547619	ns
A5_scaffold0002		930172		0.661095	ns	0.84127	ns		0.391145	ns	0.329004	ns		0.699854	ns	0.536797	ns		0.000114831	***	0.00793651	**		0.0629526	ns	0.329004	ns		2.6661e-06	***	0.84127	ns		0.65973	ns	0.792208	ns		0.212446	ns	0.690476	ns
A5_scaffold0002		1011340		0.000748148	***	0.84127	ns		0.449543	ns	0.930736	ns		0.883575	ns	0.792208	ns		2.94226e-06	***	0.690476	ns		0.0109871	*	0.792208	ns		1.86338e-07	***	0.84127	ns		0.191617	ns	0.662338	ns		0.00145406	**	0.690476	ns
A5_scaffold0002		1073392		0.0253233	*	0.420635	ns		0.000536883	***	0.536797	ns		2.15718e-07	***	0.930736	ns		5.40846e-06	***	0.420635	ns		8.43195e-19	***	0.125541	ns		6.38262e-08	***	-	ns		0.064035	ns	0.792208	ns		9.5482e-05	***	0.84127	ns
A5_scaffold0002		1073494		0.0461197	*	0.150794	ns		1.94352e-06	***	0.536797	ns		2.66152e-11	***	0.647329	ns		1.71803e-13	***	0.420635	ns		8.45027e-26	***	0.0519481	ns		2.66019e-11	***	-	ns		0.283583	ns	-	ns		3.08964e-10	***	0.222222	ns
A5_scaffold0002		1073515		0.743852	ns	0.150794	ns		5.94454e-08	***	0.00865801	**		6.93175e-11	***	0.428571	ns		8.79861e-12	***	-	ns		7.02276e-09	***	0.0822511	ns		1.04144e-15	***	0.84127	ns		1.46782e-12	***	0.177489	ns		1.45362e-10	***	0.0555556	ns
A5_scaffold0002		1081256		1.02616e-15	***	0.031746	*		7.52626e-08	***	0.536797	ns		1.35669e-20	***	0.329004	ns		1.7962e-16	***	0.031746	*		1.12614e-20	***	0.246753	ns		2.71741e-17	***	0.0555556	ns		1.57531e-11	***	0.030303	*		7.09305e-73	***	0.031746	*
A5_scaffold0002		1652190		0.000328525	***	0.690476	ns		0.0627057	ns	0.177489	ns		0.672269	ns	0.662338	ns		1.54436e-07	***	0.690476	ns		0.000117365	***	0.0519481	ns		0.0315814	*	0.84127	ns		0.573299	ns	0.177489	ns		1.66797e-07	***	0.150794	ns
A5_scaffold0002		1674777		0.00989704	**	-	ns		0.510217	ns	0.792208	ns		0.00694836	**	0.536797	ns		0.480765	ns	0.547619	ns		0.119074	ns	0.647329	ns		0.0517916	ns	0.0952381	ns		0.243194	ns	0.930736	ns		0.250346	ns	0.84127	ns
A5_scaffold0002		1674829		6.67225e-07	***	-	ns		0.425879	ns	0.536797	ns		0.00114621	**	0.329004	ns		0.423205	ns	0.420635	ns		0.405425	ns	0.783711	ns		0.101517	ns	0.150794	ns		0.186251	ns	0.792208	ns		0.471616	ns	-	ns
A5_scaffold0002		2027409		0.406179	ns	0.84127	ns		0.102083	ns	0.783711	ns		0.850851	ns	-	ns		0.734453	ns	0.547619	ns		0.612247	ns	0.930736	ns		0.114794	ns	0.84127	ns		5.65949e-05	***	0.125541	ns		1	ns	0.84127	ns
A5_scaffold0003		42914		0.301775	ns	0.463344	ns		0.597176	ns	0.792208	ns		0.488112	ns	0.662338	ns		0.271568	ns	0.84127	ns		0.682729	ns	-	ns		0.00486173	**	0.690476	ns		0.129698	ns	0.125541	ns		0.159491	ns	0.84127	ns
A5_scaffold0003		42959		0.915677	ns	0.84127	ns		1	ns	-	ns		0.575667	ns	0.930736	ns		0.00226493	**	-	ns		0.539122	ns	0.792208	ns		1.12108e-06	***	0.84127	ns		0.318182	ns	0.246753	ns		0.416526	ns	-	ns
A5_scaffold0003		43801		0.00653712	**	-	ns		8.93403e-10	***	0.0519481	ns		0.130937	ns	0.536797	ns		0.989535	ns	0.690476	ns		0.737177	ns	-	ns		-	ns	-	ns		0.312338	ns	0.125541	ns		0.0250233	*	0.547619	ns
A5_scaffold0003		43810		0.00684084	**	0.84127	ns		0.000429747	***	0.246753	ns		0.00113672	**	0.792208	ns		0.259228	ns	0.690476	ns		0.75528	ns	0.930736	ns		0.388601	ns	-	ns		0.331855	ns	0.329004	ns		0.697209	ns	0.84127	ns
A5_scaffold0003		133669		0.402816	ns	0.84127	ns		0.10606	ns	0.647329	ns		0.641625	ns	0.792208	ns		5.41151e-05	***	0.547619	ns		0.000116119	***	0.329004	ns		0.485795	ns	0.84127	ns		0.0040809	**	0.246753	ns		0.855193	ns	0.222222	ns
A5_scaffold0003		133744		3.35958e-05	***	0.547619	ns		0.978301	ns	0.792208	ns		0.0164598	*	0.536797	ns		8.81477e-09	***	0.222222	ns		6.11286e-07	***	0.246753	ns		0.000289622	***	-	ns		0.0287034	*	0.177489	ns		0.30844	ns	0.0952381	ns
A5_scaffold0003		133805		0.449705	ns	0.690476	ns		0.248489	ns	0.246753	ns		0.374365	ns	0.329004	ns		0.000254683	***	0.309524	ns		1.98641e-05	***	0.177489	ns		0.0987501	ns	-	ns		0.0965198	ns	0.246753	ns		1	ns	0.690476	ns
A5_scaffold0003		579798		0.908351	ns	0.84127	ns		0.836602	ns	0.792208	ns		1.83613e-21	***	0.177489	ns		2.92134e-21	***	-	ns		6.55554e-33	***	0.930736	ns		0.203749	ns	0.309524	ns		0.707596	ns	0.792208	ns		0.0023313	**	0.309524	ns
A5_scaffold0003		592736		0.000962296	***	0.547619	ns		0.0214723	*	0.536797	ns		4.56087e-07	***	-	ns		0.0157454	*	0.420635	ns		0.0477383	*	0.927099	ns		0.885407	ns	-	ns		0.220786	ns	0.792208	ns		1.88985e-06	***	0.420635	ns
A5_scaffold0003		931416		0.00297848	**	0.547619	ns		0.0106549	*	0.0822511	ns		0.195083	ns	0.647329	ns		1.85435e-07	***	0.0952381	ns		0.992825	ns	0.177489	ns		0.0755421	ns	0.0555556	ns		0.204496	ns	0.246753	ns		4.28018e-11	***	0.0555556	ns
A5_scaffold0003		931434		6.7087e-07	***	0.222222	ns		0.0163186	*	0.125541	ns		0.00814087	**	0.930736	ns		3.74272e-10	***	0.150794	ns		0.481631	ns	0.0822511	ns		2.11347e-08	***	0.84127	ns		0.0305203	*	0.792208	ns		0.0489738	*	0.150794	ns
A5_scaffold0003		931464		0.0513155	ns	0.420635	ns		0.164799	ns	0.428571	ns		0.292114	ns	0.930736	ns		0.0463442	*	0.84127	ns		0.38706	ns	0.177489	ns		0.135732	ns	0.420635	ns		0.546307	ns	0.930736	ns		1.88425e-07	***	0.150794	ns
A5_scaffold0003		931466		4.84042e-08	***	0.150794	ns		0.00412598	**	0.0519481	ns		0.0611161	ns	0.792208	ns		1.05489e-07	***	0.150794	ns		0.278695	ns	0.125541	ns		8.40311e-07	***	-	ns		0.0303133	*	0.428571	ns		0.0824637	ns	0.420635	ns
A5_scaffold0003		931512		0.613327	ns	0.547619	ns		9.995e-05	***	0.030303	*		0.188234	ns	-	ns		0.0720418	ns	0.031746	*		0.0289112	*	0.930736	ns		1.55397e-10	***	0.0555556	ns		0.668161	ns	0.428571	ns		0.00365432	**	0.150794	ns
A5_scaffold0003		931536		5.03032e-05	***	0.690476	ns		0.105895	ns	0.030303	*		0.764267	ns	0.792208	ns		0.000165921	***	0.0555556	ns		0.0047728	**	0.125541	ns		6.0311e-05	***	-	ns		0.483998	ns	0.329004	ns		0.636817	ns	0.84127	ns
A5_scaffold0003		931558		0.188337	ns	-	ns		0.00157362	**	0.0519481	ns		0.990955	ns	0.930736	ns		1.05024e-12	***	0.0952381	ns		0.156061	ns	0.428571	ns		0.0757602	ns	0.420635	ns		0.50465	ns	0.930736	ns		0.000184694	***	0.0555556	ns
A5_scaffold0003		1407982		0.161031	ns	0.222222	ns		6.55954e-06	***	0.536797	ns		0.000299794	***	0.930736	ns		6.24713e-10	***	0.222222	ns		0.000718362	***	0.792208	ns		0.0123467	*	0.84127	ns		0.000122811	***	0.662338	ns		-	ns	0.84127	ns
A5_scaffold0003		1407987		0.02861	*	0.150794	ns		6.69491e-06	***	0.792208	ns		0.0020051	**	0.792208	ns		4.66307e-10	***	0.222222	ns		0.000515306	***	0.792208	ns		0.204985	ns	0.84127	ns		9.12152e-05	***	0.792208	ns		0.138674	ns	0.420635	ns
A5_scaffold0003		1407992		1	ns	0.150794	ns		3.27998e-06	***	0.329004	ns		5.21227e-05	***	0.930736	ns		3.69948e-10	***	0.222222	ns		0.000671401	***	0.792208	ns		0.000361199	***	-	ns		0.000165467	***	0.662338	ns		2.9528e-06	***	-	ns
A5_scaffold0003		1543330		0.00463584	**	0.547619	ns		0.104037	ns	-	ns		1	ns	0.783711	ns		0.0446936	*	0.0555556	ns		0.374669	ns	0.647329	ns		0.00807495	**	0.547619	ns		0.410987	ns	0.536797	ns		3.15447e-05	***	0.0555556	ns
A5_scaffold0003		1573263		1.3787e-16	***	0.031746	*		0.0175307	*	0.410248	ns		8.43866e-09	***	0.177489	ns		1.10279e-05	***	0.0555556	ns		0.0485662	*	0.662338	ns		5.33647e-12	***	0.0952381	ns		0.0140927	*	0.428571	ns		6.50301e-08	***	0.150794	ns
A5_scaffold0003		1573288		1.62202e-16	***	0.0555556	ns		0.0139941	*	0.521869	ns		5.93595e-10	***	0.125541	ns		5.82265e-07	***	0.0952381	ns		0.0323303	*	0.329004	ns		6.53964e-12	***	0.0952381	ns		0.00217244	**	0.536797	ns		1.16029e-08	***	0.150794	ns
A5_scaffold0003		1573303		2.52897e-16	***	0.0555556	ns		0.0215694	*	0.783711	ns		4.65735e-09	***	0.177489	ns		1.6604e-06	***	0.0952381	ns		0.0605123	ns	0.329004	ns		5.67254e-11	***	0.0952381	ns		0.0126052	*	0.536797	ns		4.25676e-08	***	0.150794	ns
A5_scaffold0003		1621313		2.49495e-09	***	0.600402	ns		0.00666182	**	0.125541	ns		0.00176484	**	-	ns		4.10431e-07	***	0.222222	ns		6.89242e-12	***	0.536797	ns		1.26213e-09	***	0.84127	ns		0.941575	ns	0.792208	ns		6.09188e-13	***	0.015873	*
A5_scaffold0004		265165		0.320474	ns	0.753298	ns		0.0109248	*	0.177489	ns		0.138652	ns	0.930736	ns		2.57274e-10	***	0.0952381	ns		2.33489e-05	***	0.030303	*		0.773464	ns	0.84127	ns		0.0352749	*	0.246753	ns		0.445991	ns	0.222222	ns
A5_scaffold0004		366691		0.000812381	***	0.547619	ns		0.396421	ns	0.930736	ns		0.024705	*	0.927099	ns		0.182256	ns	0.420635	ns		1.25198e-06	***	0.536797	ns		0.0780818	ns	0.420635	ns		0.156016	ns	0.536797	ns		0.000485538	***	0.222222	ns
A5_scaffold0004		670186		0.119505	ns	0.547619	ns		0.0028186	**	-	ns		0.0128914	*	0.930736	ns		1.64666e-05	***	0.309524	ns		0.0320605	*	0.536797	ns		0.00109011	**	0.690476	ns		0.0579494	ns	0.792208	ns		0.0305311	*	0.309524	ns
A5_scaffold0004		757538		0.0414466	*	0.84127	ns		0.0311146	*	0.017316	*		0.922068	ns	0.428571	ns		0.00615057	**	0.222222	ns		0.000121308	***	0.125541	ns		0.17125	ns	0.547619	ns		0.184683	ns	0.0519481	ns		1.56574e-05	***	0.0555556	ns
A5_scaffold0004		757548		0.418121	ns	0.222222	ns		0.00114118	**	0.004329	**		0.000159465	***	-	ns		0.222958	ns	0.420635	ns		0.362646	ns	0.329004	ns		0.0102827	*	0.420635	ns		0.275782	ns	0.00865801	**		0.757868	ns	0.420635	ns
A5_scaffold0004		757584		0.508094	ns	0.150794	ns		0.518506	ns	-	ns		0.00169155	**	0.930736	ns		0.918135	ns	0.84127	ns		1.25621e-05	***	0.177489	ns		0.000164845	***	0.222222	ns		0.6672	ns	0.177489	ns		0.397613	ns	-	ns
A5_scaffold0004		805864		-	ns	0.690476	ns		0.0177942	*	0.177489	ns		4.19557e-11	***	0.177489	ns		1.35646e-13	***	0.420635	ns		9.09872e-07	***	0.536797	ns		1.39438e-11	***	0.031746	*		0.98004	ns	0.246753	ns		0.816352	ns	-	ns
A5_scaffold0004		805885		0.885731	ns	-	ns		0.0160687	*	0.177489	ns		8.3986e-07	***	0.177489	ns		8.26353e-08	***	0.222222	ns		0.000134067	***	0.536797	ns		3.44536e-08	***	0.015873	*		0.689336	ns	0.792208	ns		0.42361	ns	0.84127	ns
A5_scaffold0004		1119091		0.327976	ns	-	ns		0.0790989	ns	0.428571	ns		0.108329	ns	0.792208	ns		1.60708e-06	***	0.309524	ns		0.726514	ns	0.177489	ns		4.56888e-10	***	-	ns		0.71401	ns	0.930736	ns		0.420104	ns	-	ns
A5_scaffold0004		1119157		0.497801	ns	0.84127	ns		0.036331	*	0.428571	ns		0.0463508	*	0.329004	ns		2.3849e-08	***	0.150794	ns		0.00325513	**	0.792208	ns		1.37677e-11	***	0.690476	ns		0.333994	ns	0.662338	ns		0.0012166	**	-	ns
A5_scaffold0004		1119254		0.000413041	***	0.84127	ns		0.111028	ns	0.536797	ns		0.156361	ns	0.246753	ns		1.43486e-06	***	0.0952381	ns		0.522214	ns	0.930736	ns		3.49139e-17	***	0.84127	ns		1	ns	0.428571	ns		0.256251	ns	0.420635	ns
A5_scaffold0004		1352614		1.30516e-09	***	0.222222	ns		4.95931e-10	***	0.329004	ns		1.30303e-12	***	0.536797	ns		6.29022e-16	***	0.309524	ns		0.0218156	*	0.662338	ns		0.0437362	*	0.547619	ns		0.010064	*	-	ns		0.259696	ns	-	ns
A5_scaffold0004		1352630		1.98665e-20	***	0.222222	ns		0.000178277	***	0.930736	ns		9.34822e-13	***	0.329004	ns		6.29022e-16	***	0.309524	ns		0.0249684	*	0.662338	ns		0.131008	ns	0.420635	ns		0.0146849	*	0.930736	ns		7.47709e-05	***	0.547619	ns
A5_scaffold0004		1357351		1.0275e-13	***	0.031746	*		0.00234704	**	0.329004	ns		2.08714e-08	***	0.234267	ns		1.0961e-05	***	0.031746	*		8.60096e-08	***	0.0821386	ns		1.54999e-06	***	0.150794	ns		0.000100405	***	0.017316	*		3.29468e-05	***	0.00793651	**
A5_scaffold0004		1590203		0.662214	ns	0.420635	ns		0.0449703	*	0.521869	ns		0.000675409	***	0.792208	ns		0.375081	ns	0.547619	ns		0.420988	ns	0.783711	ns		2.76373e-06	***	0.547619	ns		0.0238042	*	0.536797	ns		0.040599	*	0.309524	ns
A5_scaffold0004		1590241		0.00214842	**	0.150794	ns		0.678817	ns	0.536797	ns		0.11872	ns	0.0821386	ns		0.000506093	***	0.150794	ns		1.17573e-09	***	0.0821386	ns		5.49613e-12	***	0.00793651	**		1	ns	0.246753	ns		0.624459	ns	0.84127	ns
A5_scaffold0004		1590259		0.0160811	*	0.222222	ns		0.63454	ns	0.329004	ns		0.114428	ns	0.0821386	ns		0.000278489	***	0.150794	ns		1.48739e-09	***	0.119846	ns		1.80797e-11	***	0.015873	*		1	ns	0.177489	ns		0.244732	ns	-	ns
A5_scaffold0004		1600332		4.38109e-07	***	0.00793651	**		0.000199786	***	0.004329	**		0.0135431	*	0.792208	ns		6.0423e-09	***	0.0555556	ns		0.641688	ns	0.662338	ns		0.126063	ns	0.0555556	ns		0.454261	ns	0.329004	ns		0.000450797	***	0.0555556	ns
A5_scaffold0005		56527		0.174732	ns	0.0555556	ns		0.576692	ns	0.16993	ns		2.626e-05	***	0.0519481	ns		0.00672433	**	0.0952381	ns		0.745777	ns	0.536797	ns		1.09661e-12	***	0.0555556	ns		0.794764	ns	0.792208	ns		0.0300457	*	-	ns
A5_scaffold0005		1545236		5.82067e-08	***	0.0555556	ns		0.000561978	***	0.017316	*		0.294896	ns	0.0822511	ns		0.0114344	*	0.0555556	ns		4.61989e-11	***	0.00865801	**		2.19305e-23	***	0.00793651	**		0.00523132	**	0.0519481	ns		0.00805841	**	0.150794	ns
A5_scaffold0006		255637		1	ns	0.84127	ns		1.9761e-06	***	0.428571	ns		0.0051696	**	0.536797	ns		2.04599e-11	***	0.547619	ns		0.0110553	*	-	ns		0.597553	ns	-	ns		0.970814	ns	0.536797	ns		0.446451	ns	0.309524	ns
A5_scaffold0006		255650		3.12787e-07	***	0.222222	ns		5.69636e-13	***	0.0519481	ns		8.54534e-10	***	0.177489	ns		7.84545e-05	***	0.0952381	ns		0.000160647	***	0.930736	ns		0.00140518	**	0.420635	ns		0.616893	ns	0.428571	ns		4.68676e-05	***	0.309524	ns
A5_scaffold0006		334364		1	ns	0.529619	ns		0.65091	ns	0.246753	ns		0.00314617	**	0.16993	ns		0.12563	ns	0.547619	ns		1.01223e-05	***	0.927099	ns		2.0608e-08	***	0.0952381	ns		0.0564338	ns	0.246753	ns		0.480947	ns	0.690476	ns
A5_scaffold0006		543734		0.51645	ns	-	ns		0.0003529	***	0.125541	ns		0.251898	ns	-	ns		0.00235144	**	0.547619	ns		2.01992e-06	***	0.536797	ns		0.498567	ns	0.84127	ns		0.0760866	ns	0.428571	ns		5.15173e-05	***	0.420635	ns
A5_scaffold0006		543746		0.0109948	*	-	ns		6.80909e-08	***	0.428571	ns		0.000552608	***	0.930736	ns		4.48294e-11	***	-	ns		1.0696e-07	***	0.428571	ns		1.43871e-08	***	0.420635	ns		0.000559657	***	0.662338	ns		0.00444485	**	0.690476	ns
A5_scaffold0006		543755		0.00416089	**	-	ns		4.33849e-09	***	0.125541	ns		4.33259e-06	***	0.662338	ns		0.578358	ns	-	ns		1.61827e-07	***	0.428571	ns		8.54152e-09	***	0.420635	ns		0.00022985	***	0.329004	ns		0.00215709	**	0.690476	ns
A5_scaffold0006		543800		0.226749	ns	0.420635	ns		0.00474621	**	0.329004	ns		0.0296631	*	0.536797	ns		7.52751e-06	***	-	ns		0.0142053	*	0.329004	ns		0.209656	ns	0.420635	ns		0.556373	ns	0.536797	ns		-	ns	0.547619	ns
A5_scaffold0006		543809		0.238242	ns	0.420635	ns		0.00521085	**	0.329004	ns		0.0319138	*	0.536797	ns		7.65199e-06	***	-	ns		0.0147338	*	0.329004	ns		0.14355	ns	0.420635	ns		0.576383	ns	0.536797	ns		-	ns	0.547619	ns
A5_scaffold0006		1462409		0.113834	ns	0.84127	ns		0.0154947	*	0.662338	ns		0.0929399	ns	0.329004	ns		0.0567798	ns	0.84127	ns		0.179823	ns	0.246753	ns		0.149233	ns	0.690476	ns		1	ns	0.536797	ns		0.00015294	***	0.547619	ns
A5_scaffold0006		1462423		0.0324417	*	-	ns		0.00346207	**	0.792208	ns		0.216714	ns	0.329004	ns		0.00713629	**	0.84127	ns		0.459707	ns	0.246753	ns		0.0224727	*	0.84127	ns		0.684695	ns	0.662338	ns		3.96463e-06	***	0.547619	ns
A5_scaffold0007		915450		0.477389	ns	-	ns		0.00813341	**	0.410248	ns		0.959586	ns	0.536797	ns		0.623021	ns	0.420635	ns		0.109694	ns	0.329004	ns		0.189955	ns	0.420635	ns		0.38875	ns	0.0822511	ns		0.0170475	*	0.690476	ns
A5_scaffold0007		945737		0.000942919	***	0.547619	ns		0.0035837	**	0.0822511	ns		0.0481854	*	0.428571	ns		1.24153e-05	***	0.150794	ns		0.688152	ns	0.792208	ns		0.00697134	**	-	ns		0.12873	ns	0.792208	ns		3.71633e-07	***	0.420635	ns
A5_scaffold0008		12084		0.123307	ns	0.015873	*		0.504512	ns	0.246753	ns		0.442922	ns	0.0822511	ns		0.737573	ns	0.222222	ns		0.13936	ns	0.0822511	ns		0.06638	ns	0.015873	*		0.283879	ns	0.00796941	**		0.387498	ns	0.015873	*
A5_scaffold0008		359848		1.05962e-31	***	0.547619	ns		0.134924	ns	0.177489	ns		0.0484477	*	-	ns		0.00316861	**	0.222222	ns		0.731624	ns	0.662338	ns		0.385742	ns	0.547619	ns		0.173656	ns	0.536797	ns		0.776397	ns	-	ns
A5_scaffold0008		1024207		0.000506584	***	0.150794	ns		2.55626e-05	***	0.0519481	ns		0.000121655	***	0.329004	ns		0.278185	ns	0.690476	ns		3.21007e-06	***	0.234267	ns		0.894916	ns	0.84127	ns		0.0029455	**	0.246753	ns		0.632175	ns	0.84127	ns
A5_scaffold0008		1024238		0.000209478	***	0.00793651	**		0.0176276	*	0.004329	**		0.119096	ns	0.329004	ns		0.272271	ns	-	ns		0.113899	ns	0.0821386	ns		0.234402	ns	0.690476	ns		0.14397	ns	0.125541	ns		0.958953	ns	0.84127	ns
A5_scaffold0008		1150966		2.99395e-14	***	0.0555556	ns		0.0713695	ns	0.662338	ns		0.838089	ns	0.410248	ns		0.393411	ns	0.547619	ns		0.0178527	*	-	ns		3.7764e-23	***	0.150794	ns		0.673381	ns	-	ns		0.996608	ns	-	ns
A5_scaffold0008		1245817		0.825778	ns	0.420635	ns		0.0566377	ns	0.246753	ns		0.174673	ns	0.783711	ns		0.898597	ns	0.84127	ns		7.88625e-07	***	0.030303	*		0.136899	ns	0.690476	ns		0.0972155	ns	0.428571	ns		1.2363e-06	***	0.420635	ns
A5_scaffold0008		1249917		0.000325199	***	0.309524	ns		1.30853e-05	***	0.030303	*		0.190741	ns	0.792208	ns		0.179243	ns	0.690476	ns		0.0252195	*	0.792208	ns		0.00123378	**	0.0952381	ns		0.0580721	ns	0.792208	ns		0.0383427	*	0.150794	ns
A5_scaffold0008		1249929		0.00029457	***	0.309524	ns		9.28394e-06	***	0.030303	*		0.130967	ns	0.792208	ns		0.0586999	ns	0.690476	ns		0.0227527	*	0.930736	ns		0.00173091	**	0.0952381	ns		0.0452886	*	0.792208	ns		0.0234012	*	0.150794	ns
A5_scaffold0008		1250047		0.0500085	ns	0.84127	ns		0.0277294	*	0.792208	ns		0.439256	ns	0.246753	ns		0.00054836	***	-	ns		0.779816	ns	0.536797	ns		0.670187	ns	-	ns		0.633548	ns	0.792208	ns		2.95605e-05	***	0.309524	ns
A5_scaffold0009		1118766		0.0550018	ns	0.309524	ns		0.00773516	**	0.177489	ns		0.0157035	*	0.16993	ns		0.0597792	ns	0.84127	ns		3.34121e-10	***	0.177489	ns		0.216729	ns	0.420635	ns		0.213916	ns	0.792208	ns		0.813364	ns	0.690476	ns
A5_scaffold0009		1118793		0.0570713	ns	0.309524	ns		0.00660238	**	0.329004	ns		0.019057	*	0.234267	ns		0.0660824	ns	-	ns		3.80792e-10	***	0.177489	ns		0.233676	ns	0.309524	ns		0.218501	ns	0.930736	ns		0.972718	ns	0.547619	ns
A5_scaffold0009		1118799		0.0550018	ns	0.309524	ns		0.0054195	**	0.246753	ns		0.0184109	*	0.16993	ns		0.0597792	ns	-	ns		1.74493e-10	***	0.177489	ns		0.248396	ns	0.309524	ns		0.213916	ns	0.792208	ns		0.913993	ns	0.547619	ns
A5_scaffold0009		1118802		0.858423	ns	0.690476	ns		0.000679026	***	0.177489	ns		0.624	ns	0.930736	ns		0.0625994	ns	-	ns		1.56951e-14	***	0.246753	ns		0.300112	ns	0.690476	ns		0.109585	ns	0.792208	ns		0.631075	ns	0.150794	ns
A5_scaffold0010		31418		2.87489e-19	***	0.222222	ns		0.189876	ns	0.662338	ns		0.0073565	**	0.428571	ns		0.0301496	*	0.690476	ns		0.000249178	***	-	ns		0.141295	ns	0.690476	ns		0.83352	ns	0.662338	ns		8.87682e-06	***	0.309524	ns
A5_scaffold0010		120676		2.96648e-13	***	0.420635	ns		3.70794e-07	***	0.030303	*		0.016096	*	0.792208	ns		0.00461441	**	0.031746	*		2.92943e-05	***	0.0519481	ns		4.23518e-08	***	0.015873	*		0.517761	ns	0.428571	ns		0.319918	ns	0.309524	ns
A5_scaffold0010		1044680		0.0399656	*	0.309524	ns		0.00285811	**	0.246753	ns		6.38037e-06	***	0.177489	ns		0.00431268	**	0.420635	ns		3.42869e-05	***	0.792208	ns		1.15432e-12	***	0.222222	ns		0.0335336	*	0.662338	ns		0.000358522	***	-	ns
A5_scaffold0010		1044788		0.363921	ns	0.690476	ns		0.0831139	ns	0.3142	ns		0.141179	ns	-	ns		0.000250259	***	0.690476	ns		0.0172316	*	0.521869	ns		7.04732e-06	***	0.150794	ns		0.0107685	*	0.428571	ns		0.275903	ns	-	ns
A5_scaffold0010		1044794		0.272962	ns	0.690476	ns		0.346308	ns	0.428571	ns		0.151845	ns	-	ns		0.000110868	***	0.690476	ns		0.016149	*	0.521869	ns		0.000165505	***	0.222222	ns		0.0215626	*	0.428571	ns		0.00387099	**	0.690476	ns
A5_scaffold0010		1132961		0.796945	ns	0.0555556	ns		0.723787	ns	0.536797	ns		0.586058	ns	0.662338	ns		0.000577573	***	0.222222	ns		0.0211767	*	0.930736	ns		4.86626e-06	***	0.00793651	**		0.73264	ns	0.410248	ns		0.836133	ns	0.690476	ns
A5_scaffold0011		284625		0.0463647	*	-	ns		0.0353994	*	0.662338	ns		2.46466e-06	***	0.177489	ns		4.73749e-08	***	0.150794	ns		0.0110674	*	0.792208	ns		0.99003	ns	0.420635	ns		0.474486	ns	0.792208	ns		2.86689e-06	***	0.420635	ns
A5_scaffold0011		284639		0.230011	ns	0.0952381	ns		0.578984	ns	0.177489	ns		0.749801	ns	0.792208	ns		0.00319737	**	0.150794	ns		0.166029	ns	0.536797	ns		0.00619551	**	0.420635	ns		0.0752351	ns	0.0519481	ns		0.869614	ns	0.420635	ns
A5_scaffold0011		284678		0.457926	ns	0.222222	ns		0.107496	ns	0.662338	ns		0.000178549	***	0.125541	ns		0.000138504	***	0.690476	ns		0.282258	ns	0.125541	ns		0.150876	ns	0.547619	ns		0.336872	ns	0.125541	ns		0.527767	ns	0.309524	ns
A5_scaffold0011		284687		0.509814	ns	0.84127	ns		0.0358675	*	0.662338	ns		5.21282e-05	***	0.125541	ns		1.07425e-05	***	0.547619	ns		0.130784	ns	0.125541	ns		3.23726e-08	***	0.547619	ns		0.963274	ns	0.329004	ns		0.348768	ns	0.309524	ns
A5_scaffold0012		17868		1.33805e-08	***	0.150794	ns		0.00793709	**	0.125541	ns		0.0249544	*	0.536797	ns		0.848989	ns	0.420635	ns		1.10609e-06	***	0.177489	ns		0.101511	ns	0.84127	ns		1	ns	0.662338	ns		3.81967e-06	***	0.031746	*
A5_scaffold0012		17984		2.16186e-11	***	0.309524	ns		0.0323853	*	0.125541	ns		0.0228414	*	0.792208	ns		0.0632276	ns	0.222222	ns		0.000272334	***	0.246753	ns		0.0683102	ns	0.690476	ns		0.394944	ns	-	ns		0.000203314	***	0.015873	*
A5_scaffold0012		41962		0.000230471	***	0.309524	ns		0.120704	ns	0.329004	ns		0.157177	ns	0.536797	ns		0.00597434	**	0.309524	ns		0.277173	ns	0.662338	ns		0.206705	ns	0.547619	ns		0.431795	ns	0.428571	ns		1.64623e-06	***	0.150794	ns
A5_scaffold0012		41993		2.89771e-13	***	0.150794	ns		0.149722	ns	0.329004	ns		0.161441	ns	0.536797	ns		0.00708473	**	0.222222	ns		0.305522	ns	0.662338	ns		0.412106	ns	0.309524	ns		0.407022	ns	0.428571	ns		2.2545e-06	***	0.0952381	ns
A5_scaffold0012		42022		0.000196778	***	0.222222	ns		0.159011	ns	0.792208	ns		0.444308	ns	0.930736	ns		0.0103535	*	0.547619	ns		0.294495	ns	0.536797	ns		0.0116312	*	-	ns		0.390975	ns	0.177489	ns		0.953326	ns	0.547619	ns
A5_scaffold0012		42144		1.71016e-13	***	0.0952381	ns		0.0739671	ns	0.792208	ns		0.268749	ns	0.930736	ns		0.0191222	*	0.150794	ns		0.0834317	ns	0.662338	ns		0.72036	ns	0.309524	ns		0.50944	ns	0.329004	ns		5.98976e-10	***	0.031746	*
A5_scaffold0012		42184		8.15107e-05	***	0.0952381	ns		0.102761	ns	0.930736	ns		0.168453	ns	-	ns		0.00982123	**	0.309524	ns		0.0425505	*	0.536797	ns		0.0635421	ns	0.690476	ns		0.619523	ns	0.428571	ns		0.219941	ns	0.309524	ns
A5_scaffold0012		42233		1.37037e-14	***	0.150794	ns		0.0811975	ns	0.272229	ns		0.101262	ns	0.0822511	ns		0.0169484	*	0.150794	ns		0.091478	ns	0.930736	ns		0.720841	ns	0.222222	ns		0.532068	ns	0.662338	ns		2.02613e-10	***	0.015873	*
A5_scaffold0012		819756		0.452549	ns	0.309524	ns		0.000165702	***	0.177489	ns		5.44902e-05	***	0.329004	ns		9.06204e-05	***	0.84127	ns		0.676212	ns	0.662338	ns		0.0393341	*	0.547619	ns		0.00821533	**	0.536797	ns		3.0371e-08	***	0.0555556	ns
A5_scaffold0012		819847		0.134776	ns	0.309524	ns		0.0731879	ns	0.246753	ns		-	ns	-	ns		0.422208	ns	-	ns		0.825888	ns	0.428571	ns		0.807559	ns	0.309524	ns		0.0851733	ns	0.0821386	ns		0.478125	ns	0.420635	ns
A5_scaffold0012		819870		0.277646	ns	0.309524	ns		0.0623466	ns	0.246753	ns		0.956168	ns	-	ns		0.514148	ns	-	ns		0.840484	ns	0.428571	ns		0.99207	ns	0.309524	ns		0.0714873	ns	0.0822511	ns		0.55623	ns	0.547619	ns
A5_scaffold0012		1155859		1.24487e-16	***	0.031746	*		0.00217166	**	0.017316	*		0.0890459	ns	0.792208	ns		0.775885	ns	0.309524	ns		0.000213265	***	0.329004	ns		1.48242e-08	***	0.690476	ns		0.00304243	**	0.0519481	ns		0.639155	ns	0.420635	ns
A5_scaffold0013		662764		0.0322757	*	0.420635	ns		0.000171747	***	0.017316	*		0.000398581	***	0.792208	ns		0.31366	ns	-	ns		0.00706342	**	0.428571	ns		0.00246886	**	0.547619	ns		0.00969123	**	0.0822511	ns		6.17451e-10	***	0.547619	ns
A5_scaffold0013		689801		0.000191104	***	0.031746	*		0.0230012	*	0.536797	ns		0.00627819	**	0.536797	ns		0.000115848	***	0.00793651	**		1.04882e-19	***	0.125541	ns		0.268475	ns	-	ns		7.85611e-06	***	0.004329	**		2.34045e-05	***	-	ns
A5_scaffold0013		689808		3.66568e-09	***	0.00793651	**		0.942395	ns	0.536797	ns		0.9175	ns	0.930736	ns		0.00255195	**	0.00793651	**		8.31023e-14	***	0.329004	ns		0.00400282	**	0.84127	ns		0.224772	ns	0.792208	ns		0.869241	ns	-	ns
A5_scaffold0014		26096		0.109112	ns	-	ns		0.24594	ns	0.0221735	*		0.0162966	*	0.00865801	**		0.000951738	***	0.420635	ns		0.00298801	**	0.177489	ns		1.12512e-09	***	0.0159707	*		0.00226779	**	0.0134972	*		0.00172802	**	0.00793651	**
A5_scaffold0014		26119		0.164715	ns	0.84127	ns		0.378673	ns	0.0221735	*		0.0279216	*	0.004329	**		0.0069783	**	0.420635	ns		0.00532221	**	0.125541	ns		3.49343e-09	***	0.031746	*		0.00384812	**	0.00796941	**		0.00376819	**	0.00793651	**
A5_scaffold0014		36703		0.979215	ns	0.84127	ns		0.744277	ns	0.662338	ns		0.901483	ns	0.792208	ns		1	ns	0.690476	ns		0.0152466	*	0.662338	ns		0.0379376	*	0.222222	ns		0.636138	ns	0.177489	ns		3.8843e-07	***	0.547619	ns
A5_scaffold0014		103299		0.766814	ns	0.309524	ns		0.0115001	*	0.00865801	**		0.0273737	*	0.662338	ns		4.0166e-08	***	0.309524	ns		0.125997	ns	0.792208	ns		0.000116831	***	0.0952381	ns		0.264392	ns	0.536797	ns		0.990943	ns	0.547619	ns
A5_scaffold0014		103310		0.463584	ns	0.547619	ns		0.065835	ns	0.329004	ns		0.015143	*	0.428571	ns		0.00236761	**	-	ns		0.183356	ns	0.792208	ns		0.00410471	**	0.222222	ns		0.395938	ns	0.930736	ns		0.271485	ns	0.690476	ns
A5_scaffold0014		103328		0.00312498	**	0.84127	ns		0.0229062	*	0.329004	ns		0.0107965	*	0.792208	ns		3.3848e-07	***	0.309524	ns		0.166942	ns	0.662338	ns		0.0012599	**	0.309524	ns		0.394677	ns	0.930736	ns		0.877264	ns	0.690476	ns
A5_scaffold0014		103346		0.00545817	**	0.84127	ns		0.0197835	*	0.017316	*		0.0134116	*	0.792208	ns		1.3406e-07	***	0.309524	ns		0.138518	ns	0.662338	ns		0.00111266	**	0.150794	ns		0.35891	ns	0.662338	ns		0.86426	ns	0.690476	ns
A5_scaffold0014		103452		0.636198	ns	0.547619	ns		1.9792e-06	***	-	ns		1.62106e-05	***	0.930736	ns		5.761e-08	***	0.84127	ns		0.004831	**	0.536797	ns		2.1487e-15	***	0.84127	ns		2.78446e-06	***	0.536797	ns		5.93375e-06	***	0.84127	ns
A5_scaffold0014		103462		0.651256	ns	0.547619	ns		3.0122e-06	***	0.930736	ns		1.01257e-06	***	-	ns		3.52589e-08	***	0.84127	ns		0.00435537	**	0.536797	ns		3.69638e-15	***	0.690476	ns		3.43662e-06	***	0.662338	ns		8.82773e-06	***	0.84127	ns
A5_scaffold0015		254468		0.680971	ns	0.420635	ns		0.916672	ns	0.536797	ns		0.707194	ns	0.783711	ns		0.632938	ns	0.309524	ns		1.86561e-06	***	0.536797	ns		5.50289e-07	***	0.150794	ns		0.565841	ns	-	ns		1	ns	0.690476	ns
A5_scaffold0015		254469		0.672424	ns	-	ns		0.453073	ns	0.792208	ns		0.993706	ns	0.536797	ns		0.767854	ns	0.84127	ns		0.499803	ns	0.536797	ns		0.0182974	*	-	ns		0.141165	ns	0.030303	*		0.536915	ns	0.84127	ns
A5_scaffold0015		1007912		0.000528827	***	0.031746	*		2.28107e-06	***	0.017316	*		0.00815476	**	0.246753	ns		1.14738e-08	***	0.150794	ns		0.000227832	***	0.536797	ns		3.93849e-18	***	0.00793651	**		0.984881	ns	0.536797	ns		5.96553e-05	***	0.222222	ns
A5_scaffold0015		1070971		0.000325193	***	0.20869	ns		0.0440093	*	0.0134972	*		3.48507e-12	***	0.119	ns		8.57906e-09	***	0.142457	ns		0.007324	**	0.521869	ns		2.86949e-08	***	0.0936926	ns		0.438143	ns	0.0821386	ns		5.53912e-09	***	0.0119252	*
A5_scaffold0016		32050		0.0307893	*	0.84127	ns		0.533955	ns	0.792208	ns		0.590907	ns	0.662338	ns		0.583301	ns	-	ns		0.720376	ns	0.662338	ns		1.34316e-06	***	0.222222	ns		2.09547e-11	***	0.004329	**		9.14048e-07	***	0.547619	ns
A5_scaffold0016		32223		0.205326	ns	0.150794	ns		7.09528e-06	***	0.00865801	**		0.0152119	*	0.125541	ns		0.00590842	**	0.420635	ns		0.000682559	***	0.662338	ns		0.0759271	ns	0.420635	ns		5.50464e-09	***	0.004329	**		4.36773e-09	***	0.547619	ns
A5_scaffold0016		32228		0.164103	ns	0.150794	ns		5.58622e-06	***	0.004329	**		0.0509848	ns	0.125541	ns		0.00280336	**	0.420635	ns		0.00109262	**	0.428571	ns		0.177738	ns	0.420635	ns		3.88366e-09	***	0.004329	**		1.13613e-08	***	0.547619	ns
A5_scaffold0016		590612		1.90748e-06	***	0.690476	ns		0.004685	**	0.004329	**		0.496483	ns	0.246753	ns		3.15514e-12	***	0.031746	*		0.337172	ns	0.177489	ns		0.000252803	***	0.0555556	ns		0.000763519	***	0.00865801	**		3.15207e-07	***	0.84127	ns
A5_scaffold0016		590638		0.858668	ns	0.690476	ns		0.0497957	*	0.125541	ns		0.0249501	*	0.783711	ns		0.0714988	ns	0.0952381	ns		0.369984	ns	0.930736	ns		0.757251	ns	0.547619	ns		0.000494989	***	0.030303	*		0.430999	ns	0.690476	ns
A5_scaffold0016		950696		0.51235	ns	0.690476	ns		2.4849e-10	***	0.125541	ns		0.105774	ns	0.662338	ns		1.05356e-13	***	-	ns		0.0299436	*	0.536797	ns		0.00796108	**	-	ns		0.206105	ns	0.428571	ns		0.781435	ns	0.690476	ns
A5_scaffold0016		950702		0.696124	ns	0.690476	ns		2.69064e-10	***	0.177489	ns		0.0856944	ns	0.662338	ns		1.19328e-13	***	0.84127	ns		0.028935	*	0.536797	ns		0.00848493	**	-	ns		0.209688	ns	0.428571	ns		0.778795	ns	0.690476	ns
A5_scaffold0017		161157		0.828413	ns	-	ns		0.151068	ns	0.662338	ns		0.131393	ns	0.662338	ns		0.919279	ns	-	ns		0.00726255	**	0.428571	ns		0.00659785	**	0.690476	ns		0.629411	ns	0.930736	ns		0.774176	ns	0.84127	ns
A5_scaffold0017		161176		0.767646	ns	-	ns		0.64435	ns	-	ns		0.436409	ns	0.536797	ns		-	ns	-	ns		0.00717501	**	0.428571	ns		0.00614522	**	0.690476	ns		0.714516	ns	0.792208	ns		0.794837	ns	0.547619	ns
A5_scaffold0017		161270		0.443831	ns	0.84127	ns		0.833641	ns	0.930736	ns		0.610266	ns	0.930736	ns		0.620076	ns	-	ns		0.504418	ns	0.792208	ns		0.0458478	*	0.84127	ns		0.915512	ns	0.536797	ns		0.681855	ns	0.690476	ns
A5_scaffold0017		161298		0.501586	ns	-	ns		0.999387	ns	0.662338	ns		0.364176	ns	0.662338	ns		0.480063	ns	-	ns		0.174445	ns	0.662338	ns		0.0209911	*	0.84127	ns		0.912655	ns	0.792208	ns		0.314772	ns	-	ns
A5_scaffold0017		630694		0.00215966	**	0.031746	*		0.0278972	*	0.0519481	ns		0.0464918	*	0.125541	ns		3.80601e-06	***	0.222222	ns		0.0099454	**	0.329004	ns		0.0457494	*	0.309524	ns		0.149278	ns	0.0822511	ns		0.683778	ns	0.690476	ns
A5_scaffold0017		630706		0.926795	ns	-	ns		0.790136	ns	0.410248	ns		0.881905	ns	0.234267	ns		0.40484	ns	0.84127	ns		3.00958e-06	***	0.0822511	ns		0.616667	ns	0.309524	ns		1	ns	0.930736	ns		0.000510717	***	0.0952381	ns
A5_scaffold0017		934798		0.468748	ns	0.690476	ns		0.0244625	*	0.16993	ns		1.63742e-05	***	0.930736	ns		0.137835	ns	0.84127	ns		0.612925	ns	0.792208	ns		0.844552	ns	0.690476	ns		0.00761705	**	0.125541	ns		0.344484	ns	0.690476	ns
A5_scaffold0017		934831		0.510248	ns	0.690476	ns		0.0127658	*	0.177489	ns		2.62708e-05	***	0.930736	ns		0.121377	ns	0.84127	ns		0.525604	ns	0.792208	ns		0.651191	ns	0.547619	ns		0.00634321	**	0.125541	ns		0.360454	ns	0.690476	ns
A5_scaffold0018		268035		0.0766693	ns	-	ns		6.69345e-07	***	0.428571	ns		0.609448	ns	0.792208	ns		0.0155266	*	0.84127	ns		0.0246441	*	-	ns		0.657777	ns	-	ns		0.267562	ns	0.930736	ns		0.646423	ns	0.84127	ns
A5_scaffold0018		482775		5.58089e-10	***	0.015873	*		0.00420579	**	0.329004	ns		0.000612273	***	0.792208	ns		2.38501e-10	***	0.84127	ns		0.00219571	**	-	ns		0.897803	ns	-	ns		0.00874417	**	0.428571	ns		6.77088e-10	***	0.0952381	ns
A5_scaffold0018		482851		0.0653014	ns	0.0555556	ns		0.000321487	***	0.030303	*		0.0157235	*	0.246753	ns		0.576597	ns	0.84127	ns		0.000290023	***	0.246753	ns		0.00126903	**	0.015873	*		0.0118245	*	0.030303	*		0.318227	ns	0.547619	ns
A5_scaffold0018		671524		0.000450625	***	0.0936926	ns		0.0829657	ns	0.125541	ns		0.000520324	***	0.329004	ns		0.824849	ns	0.420635	ns		0.924215	ns	0.177489	ns		0.307083	ns	0.0555556	ns		0.11022	ns	0.329004	ns		0.0379239	*	0.0952381	ns
A5_scaffold0018		971815		2.82778e-64	***	0.150794	ns		0.275156	ns	0.792208	ns		0.112705	ns	0.3142	ns		1.07007e-09	***	0.150794	ns		0.625688	ns	0.930736	ns		1.89655e-09	***	0.222222	ns		0.00337309	**	0.125541	ns		0.00743568	**	0.547619	ns
A5_scaffold0019		363142		0.0501041	ns	0.222222	ns		0.00473009	**	0.428571	ns		0.309969	ns	0.930736	ns		4.23088e-05	***	0.150794	ns		0.921238	ns	0.410248	ns		2.9557e-08	***	-	ns		0.144061	ns	0.792208	ns		0.0492907	*	0.84127	ns
A5_scaffold0019		775903		0.00100723	**	0.309524	ns		0.710752	ns	0.792208	ns		0.908893	ns	0.930736	ns		0.123408	ns	-	ns		0.562646	ns	0.927099	ns		0.67621	ns	0.0952381	ns		0.313252	ns	0.329004	ns		0.00135688	**	0.031746	*
A5_scaffold0019		776032		0.000153526	***	0.420635	ns		0.459336	ns	-	ns		0.639231	ns	0.792208	ns		0.240583	ns	-	ns		0.813082	ns	0.927099	ns		0.259921	ns	0.547619	ns		0.391335	ns	0.329004	ns		0.000175622	***	0.222222	ns
A5_scaffold0019		810021		0.0012522	**	0.309524	ns		0.0363505	*	0.329004	ns		0.231475	ns	0.792208	ns		0.370445	ns	0.84127	ns		0.410288	ns	0.662338	ns		0.907581	ns	0.309524	ns		0.55077	ns	0.536797	ns		1.91959e-05	***	0.150794	ns
A5_scaffold0019		896955		0.139893	ns	0.420635	ns		0.00024979	***	0.0822511	ns		0.585752	ns	0.3142	ns		0.0486286	*	0.420635	ns		0.0431755	*	0.329004	ns		0.000613622	***	0.222222	ns		0.800904	ns	-	ns		0.0559162	ns	0.690476	ns
A5_scaffold0020		65208		0.0135855	*	0.547619	ns		0.391885	ns	0.536797	ns		0.607844	ns	0.930736	ns		0.0252177	*	0.0952381	ns		0.840222	ns	0.930736	ns		0.775371	ns	0.84127	ns		0.00544245	**	0.177489	ns		0.0148707	*	0.84127	ns
A5_scaffold0020		65231		0.0248525	*	-	ns		0.286392	ns	0.662338	ns		0.796251	ns	-	ns		0.0463135	*	0.0952381	ns		0.375986	ns	-	ns		0.611834	ns	-	ns		0.0124748	*	0.177489	ns		0.0212542	*	0.84127	ns
A5_scaffold0020		140414		1.60153e-11	***	0.0555556	ns		1.06667e-05	***	0.0822511	ns		7.86493e-14	***	0.0134972	*		2.30834e-06	***	0.222222	ns		0.00937956	**	-	ns		2.03887e-05	***	0.0936926	ns		0.204142	ns	0.662338	ns		2.33135e-11	***	0.0555556	ns
A5_scaffold0020		187934		0.731399	ns	0.547619	ns		0.754897	ns	0.662338	ns		0.0324947	*	0.177489	ns		0.192245	ns	0.84127	ns		0.210175	ns	0.246753	ns		0.0892158	ns	-	ns		0.0159864	*	0.125541	ns		0.156614	ns	0.420635	ns
A5_scaffold0020		188042		9.59794e-10	***	0.309524	ns		0.239635	ns	0.125541	ns		0.254853	ns	0.662338	ns		0.500603	ns	0.690476	ns		0.878603	ns	0.930736	ns		0.0427331	*	0.309524	ns		0.0167378	*	0.004329	**		1.69374e-05	***	0.0555556	ns
A5_scaffold0020		517522		0.0173005	*	0.150794	ns		0.0897857	ns	0.792208	ns		3.88585e-05	***	0.930736	ns		0.0947829	ns	0.84127	ns		0.0852768	ns	-	ns		0.421053	ns	0.547619	ns		0.810756	ns	0.329004	ns		5.34963e-05	***	0.84127	ns
A5_scaffold0020		554945		0.0326054	*	0.834035	ns		0.0393117	*	0.410248	ns		0.000394088	***	0.125541	ns		0.688234	ns	0.547619	ns		0.00199248	**	0.536797	ns		0.00022932	***	0.150794	ns		0.504815	ns	0.930736	ns		0.551425	ns	0.690476	ns
A5_scaffold0020		555066		0.0216709	*	-	ns		0.0142003	*	0.0519481	ns		0.000170078	***	0.792208	ns		0.133155	ns	-	ns		0.00657331	**	0.792208	ns		9.16494e-06	***	0.0952381	ns		0.244045	ns	0.428571	ns		0.000812017	***	0.309524	ns
A5_scaffold0020		644788		1.80727e-05	***	0.0555556	ns		0.364497	ns	0.428571	ns		4.75224e-09	***	0.00796941	**		2.32089e-10	***	0.150794	ns		4.78944e-05	***	0.927099	ns		0.22682	ns	0.309524	ns		1.54523e-07	***	0.017316	*		0.247689	ns	-	ns
A5_scaffold0020		797441		1.69746e-07	***	0.00793651	**		0.894156	ns	0.927099	ns		0.00015385	***	0.464192	ns		0.000202975	***	0.690476	ns		0.000103875	***	0.246753	ns		0.000348777	***	0.420635	ns		1	ns	0.783711	ns		0.00292495	**	0.0555556	ns
A5_scaffold0020		797470		1.41899e-05	***	0.420635	ns		0.00744301	**	0.930736	ns		0.143288	ns	0.0519481	ns		0.291567	ns	0.0555556	ns		8.22703e-06	***	0.521869	ns		0.0020659	**	0.420635	ns		0.0580045	ns	0.792208	ns		0.0870896	ns	0.420635	ns
A5_scaffold0020		797493		0.0687948	ns	0.420635	ns		0.00180508	**	0.662338	ns		0.118866	ns	0.792208	ns		0.842348	ns	-	ns		0.281235	ns	0.246753	ns		0.019528	*	0.690476	ns		0.0201772	*	0.329004	ns		0.501802	ns	0.309524	ns
A5_scaffold0020		797508		2.46435e-06	***	0.420635	ns		0.0335958	*	0.16993	ns		0.0130194	*	-	ns		0.00825076	**	0.690476	ns		0.0842562	ns	0.930736	ns		0.00156857	**	0.547619	ns		0.0439177	*	0.125541	ns		0.270801	ns	0.690476	ns
A5_scaffold0020		797536		0.00108502	**	0.547619	ns		0.112962	ns	0.329004	ns		0.0109708	*	0.930736	ns		0.396846	ns	0.84127	ns		0.119286	ns	0.246753	ns		0.00729569	**	0.690476	ns		0.501379	ns	0.662338	ns		0.0371324	*	0.690476	ns
A5_scaffold0021		23123		5.73628e-09	***	0.690476	ns		0.0216386	*	0.030303	*		0.421204	ns	0.927099	ns		0.0252165	*	0.547619	ns		0.172734	ns	0.234267	ns		0.0528667	ns	0.463344	ns		0.748426	ns	0.662338	ns		2.89902e-13	***	0.031746	*
A5_scaffold0021		23154		0.801073	ns	0.690476	ns		0.334923	ns	0.329004	ns		0.700849	ns	-	ns		0.0195792	*	0.547619	ns		0.0589105	ns	0.234267	ns		0.524867	ns	0.222222	ns		0.897374	ns	0.662338	ns		6.01862e-16	***	0.031746	*
A5_scaffold0021		23965		0.00605495	**	0.547619	ns		3.42599e-12	***	0.0519481	ns		0.0172188	*	0.792208	ns		1	ns	0.84127	ns		8.58824e-05	***	0.428571	ns		0.0819166	ns	-	ns		2.68147e-06	***	0.0822511	ns		9.22064e-05	***	-	ns
A5_scaffold0021		23988		0.00203574	**	0.690476	ns		1.34483e-13	***	0.030303	*		0.0280695	*	0.792208	ns		0.959959	ns	0.84127	ns		0.000699454	***	0.662338	ns		0.00185243	**	0.547619	ns		3.82202e-09	***	0.0519481	ns		0.000531945	***	-	ns
A5_scaffold0021		24094		0.275594	ns	-	ns		0.0199938	*	0.662338	ns		0.188264	ns	0.177489	ns		0.624358	ns	0.690476	ns		1.33017e-09	***	0.0519481	ns		2.89752e-20	***	0.150794	ns		0.0222174	*	0.329004	ns		0.133732	ns	0.547619	ns
A5_scaffold0021		227432		0.00898615	**	0.84127	ns		0.297259	ns	0.927099	ns		0.0683412	ns	0.521869	ns		1.60855e-05	***	0.547619	ns		0.000112182	***	0.647329	ns		0.0188057	*	0.547619	ns		5.53548e-05	***	0.783711	ns		0.699163	ns	0.420635	ns
A5_scaffold0021		660469		0.0036074	**	-	ns		0.0193662	*	0.329004	ns		8.04302e-05	***	0.536797	ns		0.0122629	*	0.84127	ns		5.78113e-18	***	-	ns		0.107534	ns	0.420635	ns		0.0500315	ns	0.662338	ns		1.53076e-15	***	-	ns
A5_scaffold0021		660550		0.117678	ns	-	ns		0.0251556	*	0.246753	ns		0.000345737	***	0.428571	ns		0.000558076	***	-	ns		1.32403e-14	***	0.792208	ns		0.373548	ns	0.547619	ns		0.0549624	ns	0.662338	ns		1.40876e-14	***	0.84127	ns
A5_scaffold0021		718625		0.000105203	***	0.547619	ns		0.0413899	*	0.234267	ns		0.00454106	**	0.428571	ns		3.50971e-07	***	0.0952381	ns		3.24743e-12	***	0.177489	ns		3.32243e-08	***	0.309524	ns		0.293332	ns	0.930736	ns		1.39134e-06	***	0.309524	ns
A5_scaffold0021		718632		1.41842e-05	***	0.0952381	ns		0.0505387	ns	0.3142	ns		0.00369107	**	0.536797	ns		7.38056e-07	***	0.150794	ns		6.67603e-14	***	0.177489	ns		1.75378e-07	***	0.420635	ns		0.283285	ns	-	ns		3.34244e-08	***	0.222222	ns
A5_scaffold0021		718651		7.64426e-05	***	0.420635	ns		0.0413899	*	0.234267	ns		0.00338706	**	0.428571	ns		2.60643e-07	***	0.0952381	ns		7.50989e-11	***	0.177489	ns		5.4623e-08	***	0.309524	ns		0.23848	ns	0.930736	ns		1.93132e-06	***	0.309524	ns
A5_scaffold0021		718789		0.282656	ns	0.84127	ns		0.794105	ns	-	ns		0.381679	ns	0.329004	ns		2.56009e-06	***	0.420635	ns		0.000880488	***	0.792208	ns		0.210195	ns	0.690476	ns		0.670724	ns	0.410248	ns		0.632259	ns	0.84127	ns
A5_scaffold0021		718807		2.70024e-09	***	0.309524	ns		0.213365	ns	0.930736	ns		2.05163e-10	***	0.246753	ns		6.02309e-06	***	0.309524	ns		0.00205419	**	0.428571	ns		0.0036556	**	-	ns		0.173456	ns	0.536797	ns		0.000115	***	0.690476	ns
A5_scaffold0021		718833		0.0968843	ns	0.420635	ns		0.715181	ns	0.930736	ns		1	ns	0.792208	ns		0.20806	ns	0.690476	ns		1.40353e-11	***	0.536797	ns		0.0173294	*	-	ns		0.532653	ns	0.536797	ns		0.31579	ns	0.547619	ns
A5_scaffold0022		35969		0.0112671	*	-	ns		0.0441394	*	0.3142	ns		0.0224009	*	0.792208	ns		0.00562681	**	0.222222	ns		2.67042e-07	***	0.16993	ns		1.44899e-06	***	0.031746	*		0.0766121	ns	0.0353443	*		0.0943061	ns	0.84127	ns
A5_scaffold0022		35978		0.0082255	**	-	ns		0.0416552	*	0.3142	ns		0.0251125	*	0.792208	ns		0.00827359	**	0.222222	ns		1.71238e-07	***	0.16993	ns		1.36314e-06	***	0.031746	*		0.0727047	ns	0.0353443	*		0.00207015	**	0.547619	ns
A5_scaffold0022		35984		0.01026	*	-	ns		0.0441585	*	0.3142	ns		0.0174084	*	0.792208	ns		0.00424738	**	0.150794	ns		1.71238e-07	***	0.16993	ns		1.36314e-06	***	0.031746	*		0.0727047	ns	0.0221735	*		0.0651338	ns	0.547619	ns
A5_scaffold0022		36106		0.000171896	***	0.547619	ns		0.000157134	***	0.177489	ns		0.00962058	**	0.930736	ns		1.3295e-05	***	0.547619	ns		0.000243747	***	0.662338	ns		9.31649e-09	***	0.150794	ns		0.000270915	***	0.030303	*		0.0299541	*	0.420635	ns
A5_scaffold0022		124360		0.0591501	ns	0.309524	ns		0.465196	ns	-	ns		0.222047	ns	0.536797	ns		0.000611645	***	0.420635	ns		0.0112143	*	0.246753	ns		0.0467335	*	0.222222	ns		0.0269103	*	0.125541	ns		0.595102	ns	0.309524	ns
A5_scaffold0022		124434		0.0262801	*	0.150794	ns		0.360782	ns	0.792208	ns		0.00592128	**	0.246753	ns		9.70762e-05	***	0.420635	ns		0.0177773	*	0.177489	ns		0.0850271	ns	0.547619	ns		0.0203672	*	0.125541	ns		0.561984	ns	0.309524	ns
A5_scaffold0022		124443		0.0296612	*	0.150794	ns		0.360782	ns	0.792208	ns		0.00592128	**	0.246753	ns		9.70762e-05	***	0.547619	ns		0.0189323	*	0.177489	ns		0.0850271	ns	0.547619	ns		0.0273905	*	0.246753	ns		0.555369	ns	0.309524	ns
A5_scaffold0022		127728		6.62276e-06	***	0.294802	ns		0.0162523	*	-	ns		0.549136	ns	0.3142	ns		0.000123034	***	0.547619	ns		0.946075	ns	0.792208	ns		0.0246074	*	0.84127	ns		0.00569874	**	0.428571	ns		0.00837934	**	-	ns
A5_scaffold0022		191108		0.113065	ns	0.222222	ns		0.218464	ns	-	ns		1	ns	0.930736	ns		0.0185978	*	0.547619	ns		0.38972	ns	0.428571	ns		2.10625e-12	***	0.547619	ns		0.00069058	***	0.177489	ns		4.65723e-08	***	0.420635	ns
A5_scaffold0022		313593		0.00935674	**	0.150794	ns		3.44588e-05	***	0.0822511	ns		0.00190313	**	0.410248	ns		0.0642659	ns	0.547619	ns		0.0443236	*	0.521869	ns		1.49737e-10	***	0.690476	ns		3.31066e-05	***	0.246753	ns		0.273185	ns	0.547619	ns
A5_scaffold0022		313618		0.00489735	**	0.150794	ns		0.000444088	***	0.272229	ns		0.130026	ns	0.410248	ns		0.0198644	*	0.547619	ns		0.0472281	*	0.521869	ns		4.88794e-08	***	-	ns		0.000538756	***	0.464192	ns		0.483326	ns	0.420635	ns
A5_scaffold0023		150249		0.958755	ns	0.84127	ns		0.0437229	*	-	ns		0.000147375	***	0.428571	ns		0.277446	ns	0.0952381	ns		0.930827	ns	0.536797	ns		0.093767	ns	0.690476	ns		0.114136	ns	0.792208	ns		0.0137217	*	0.547619	ns
A5_scaffold0023		298570		-	ns	0.222222	ns		0.0146837	*	0.329004	ns		4.53618e-05	***	0.246753	ns		0.0005059	***	0.222222	ns		0.0845127	ns	0.930736	ns		0.17108	ns	0.547619	ns		0.982462	ns	0.329004	ns		0.00120314	**	0.84127	ns
A5_scaffold0023		298606		-	ns	0.222222	ns		0.0150282	*	0.329004	ns		3.4814e-05	***	0.246753	ns		0.000536739	***	0.222222	ns		0.0812984	ns	0.930736	ns		0.161539	ns	0.547619	ns		0.955481	ns	0.329004	ns		0.00171941	**	0.84127	ns
A5_scaffold0023		897639		0.181058	ns	0.690476	ns		0.00287513	**	0.0822511	ns		0.153251	ns	0.410248	ns		0.602026	ns	0.84127	ns		0.0016724	**	0.662338	ns		0.000389874	***	0.420635	ns		0.0182729	*	0.177489	ns		0.453406	ns	0.690476	ns
A5_scaffold0025		227994		0.135287	ns	0.84127	ns		0.00451193	**	0.428571	ns		0.00482478	**	0.662338	ns		5.61678e-05	***	0.690476	ns		0.0120762	*	0.329004	ns		0.0022255	**	0.150794	ns		0.000218172	***	0.0822511	ns		0.931868	ns	0.547619	ns
A5_scaffold0025		357604		0.0140858	*	0.222222	ns		0.116016	ns	0.662338	ns		0.0406656	*	0.428571	ns		9.13414e-07	***	-	ns		0.00841669	**	0.792208	ns		0.131386	ns	0.420635	ns		4.25618e-05	***	0.930736	ns		0.818617	ns	0.150794	ns
A5_scaffold0025		357639		0.115786	ns	0.222222	ns		0.0403319	*	0.662338	ns		0.127991	ns	0.536797	ns		4.99702e-08	***	-	ns		0.00212943	**	0.792208	ns		0.0123932	*	-	ns		1.21436e-05	***	0.792208	ns		0.389305	ns	0.150794	ns
A5_scaffold0025		357646		5.70446e-27	***	0.150794	ns		0.596	ns	-	ns		0.148862	ns	0.428571	ns		0.00459567	**	0.420635	ns		0.0303945	*	0.792208	ns		0.144441	ns	0.420635	ns		0.710504	ns	0.930736	ns		0.0107917	*	-	ns
A5_scaffold0025		452375		0.00104151	**	0.547619	ns		0.123491	ns	0.792208	ns		0.00536411	**	-	ns		0.0299295	*	-	ns		0.178505	ns	0.246753	ns		0.8807	ns	0.420635	ns		0.0755701	ns	0.930736	ns		0.000904575	***	-	ns
A5_scaffold0025		482263		0.403929	ns	0.84127	ns		0.846028	ns	0.0822511	ns		0.0424625	*	0.662338	ns		7.9603e-11	***	0.222222	ns		0.150917	ns	0.927099	ns		0.000225761	***	-	ns		0.619054	ns	0.0822511	ns		0.142337	ns	0.690476	ns
A5_scaffold0025		492889		9.65595e-05	***	0.0952381	ns		0.639925	ns	0.125541	ns		1	ns	0.329004	ns		0.900158	ns	0.690476	ns		2.28978e-05	***	0.125541	ns		0.203175	ns	0.420635	ns		7.32465e-05	***	0.536797	ns		0.000302231	***	0.690476	ns
A5_scaffold0025		492949		0.00270389	**	0.015873	*		0.00418878	**	0.004329	**		0.000144103	***	0.536797	ns		3.05237e-07	***	0.00793651	**		4.42092e-19	***	0.0822511	ns		0.108948	ns	0.150794	ns		0.0733538	ns	0.00865801	**		2.91908e-06	***	0.015873	*
A5_scaffold0025		501340		0.00105454	**	0.547619	ns		0.0465606	*	0.428571	ns		0.17767	ns	0.177489	ns		0.060908	ns	0.84127	ns		2.16678e-09	***	0.930736	ns		5.98006e-09	***	0.150794	ns		0.0280077	*	0.662338	ns		0.0294356	*	0.84127	ns
A5_scaffold0025		501401		0.252204	ns	0.547619	ns		0.522327	ns	0.536797	ns		1	ns	0.246753	ns		0.594999	ns	-	ns		0.00062587	***	0.930736	ns		0.000303997	***	0.222222	ns		0.759389	ns	0.930736	ns		0.779728	ns	0.84127	ns
A5_scaffold0025		501495		0.0453188	*	0.547619	ns		0.0498024	*	0.536797	ns		0.42855	ns	0.177489	ns		0.750185	ns	-	ns		6.10042e-06	***	0.930736	ns		3.64379e-06	***	0.150794	ns		0.049691	*	0.536797	ns		0.525295	ns	-	ns
A5_scaffold0025		563199		0.0919235	ns	-	ns		0.137873	ns	0.536797	ns		0.0868371	ns	0.662338	ns		9.71573e-05	***	0.420635	ns		0.104157	ns	0.16993	ns		0.20122	ns	-	ns		0.00273998	**	0.329004	ns		0.158512	ns	0.690476	ns
A5_scaffold0026		166553		1	ns	0.547619	ns		0.245113	ns	0.930736	ns		0.201013	ns	0.329004	ns		0.185725	ns	0.690476	ns		0.00120892	**	0.428571	ns		0.967866	ns	0.84127	ns		0.0442464	*	0.177489	ns		0.0821656	ns	0.142457	ns
A5_scaffold0026		175384		0.0591401	ns	0.222222	ns		4.33885e-06	***	0.536797	ns		0.0591901	ns	0.930736	ns		0.416847	ns	0.690476	ns		0.0781876	ns	0.0821386	ns		0.000368837	***	0.690476	ns		0.114539	ns	0.662338	ns		1.03808e-05	***	-	ns
A5_scaffold0026		316138		3.79064e-06	***	0.420635	ns		6.57648e-08	***	0.0822511	ns		2.38472e-06	***	0.428571	ns		1.53786e-14	***	0.690476	ns		2.96569e-18	***	0.125541	ns		2.7587e-07	***	0.547619	ns		0.104023	ns	-	ns		2.99908e-16	***	0.031746	*
A5_scaffold0026		627694		0.00335034	**	-	ns		0.000432137	***	0.930736	ns		3.15362e-05	***	0.930736	ns		2.61018e-05	***	-	ns		7.16167e-08	***	0.792208	ns		2.62853e-16	***	0.84127	ns		0.000427149	***	0.246753	ns		1.98309e-07	***	0.690476	ns
A5_scaffold0026		627699		0.0121025	*	-	ns		0.191819	ns	0.428571	ns		3.71647e-05	***	0.662338	ns		6.60826e-35	***	0.150794	ns		1.13531e-06	***	0.0822511	ns		5.27805e-29	***	0.222222	ns		0.309684	ns	0.792208	ns		1.75219e-07	***	0.150794	ns
A5_scaffold0026		627714		1.53496e-17	***	0.309524	ns		0.0528737	ns	0.930736	ns		2.81995e-05	***	0.792208	ns		0.277669	ns	0.420635	ns		0.903246	ns	0.792208	ns		3.83486e-05	***	0.690476	ns		0.00593932	**	0.177489	ns		0.0275979	*	-	ns
A5_scaffold0026		627729		0.298101	ns	0.690476	ns		0.603557	ns	0.246753	ns		0.0138823	*	0.792208	ns		1.22531e-14	***	0.150794	ns		4.13105e-05	***	0.0519481	ns		0.00305217	**	0.150794	ns		0.403836	ns	0.792208	ns		0.000123354	***	0.150794	ns
A5_scaffold0027		238791		0.163218	ns	0.547619	ns		0.0396504	*	0.00796941	**		0.175099	ns	0.3142	ns		0.440064	ns	0.0952381	ns		0.202973	ns	0.792208	ns		0.074096	ns	0.015873	*		0.409879	ns	0.0546812	ns		0.0981265	ns	0.031746	*
A5_scaffold0027		440242		0.0351207	*	0.690476	ns		7.62845e-05	***	0.017316	*		0.256016	ns	0.647329	ns		3.16257e-05	***	-	ns		0.438167	ns	0.792208	ns		0.882129	ns	-	ns		0.00192703	**	0.246753	ns		0.0230699	*	0.420635	ns
A5_scaffold0027		440257		0.0661565	ns	0.150794	ns		0.624336	ns	0.246753	ns		0.3649	ns	0.0353443	*		0.00693002	**	-	ns		0.00175007	**	0.792208	ns		5.8365e-13	***	0.150794	ns		0.945119	ns	0.329004	ns		9.21081e-09	***	0.0555556	ns
A5_scaffold0027		440273		0.13388	ns	0.690476	ns		0.000250421	***	0.017316	*		0.396827	ns	0.521869	ns		0.000142127	***	-	ns		0.841798	ns	0.792208	ns		-	ns	0.84127	ns		0.00462483	**	0.246753	ns		0.0170277	*	0.420635	ns
A5_scaffold0027		541342		1	ns	-	ns		-	ns	0.234267	ns		0.541109	ns	0.410248	ns		0.00197311	**	-	ns		0.871238	ns	0.930736	ns		0.932807	ns	-	ns		0.843977	ns	0.536797	ns		0.127874	ns	0.150794	ns
A5_scaffold0027		541354		0.7827	ns	0.420635	ns		0.516588	ns	0.329004	ns		0.873488	ns	-	ns		8.05022e-07	***	0.547619	ns		0.0197286	*	0.930736	ns		0.268111	ns	0.547619	ns		0.657048	ns	0.930736	ns		0.508693	ns	0.150794	ns
A5_scaffold0027		601017		0.653858	ns	-	ns		0.965996	ns	0.428571	ns		0.132621	ns	0.647329	ns		0.024802	*	0.420635	ns		0.00328061	**	0.521869	ns		0.00496469	**	-	ns		0.972181	ns	0.125541	ns		0.564571	ns	0.690476	ns
A5_scaffold0027		601027		1.43499e-08	***	0.031746	*		0.586045	ns	0.125541	ns		0.898515	ns	-	ns		0.000895279	***	0.222222	ns		0.00410547	**	0.0519481	ns		0.075693	ns	0.0952381	ns		0.696133	ns	0.017316	*		4.28123e-06	***	0.031746	*
A5_scaffold0027		601042		1.31517e-09	***	0.031746	*		0.536575	ns	0.125541	ns		0.898515	ns	-	ns		0.000488154	***	0.222222	ns		0.00404527	**	0.0519481	ns		0.0102429	*	0.0952381	ns		0.58567	ns	0.017316	*		4.28123e-06	***	0.0555556	ns
A5_scaffold0027		601091		7.98416e-16	***	0.0555556	ns		0.170136	ns	0.0519481	ns		1	ns	0.647329	ns		2.51663e-07	***	0.150794	ns		4.04636e-05	***	0.0519481	ns		0.00206458	**	0.0952381	ns		0.283217	ns	0.017316	*		1.04274e-11	***	0.031746	*
A5_scaffold0027		601129		1.89983e-08	***	0.0952381	ns		0.279702	ns	0.0519481	ns		0.899679	ns	0.3142	ns		0.000979235	***	0.222222	ns		0.00420061	**	0.030303	*		0.111588	ns	0.150794	ns		0.496974	ns	0.00865801	**		5.32055e-07	***	0.0555556	ns
A5_scaffold0027		601136		2.40056e-08	***	0.222222	ns		0.249852	ns	0.0519481	ns		0.899679	ns	0.3142	ns		0.000979235	***	0.222222	ns		0.00462073	**	0.030303	*		0.111588	ns	0.150794	ns		0.433885	ns	0.00865801	**		3.09674e-07	***	0.0555556	ns
A5_scaffold0028		95617		0.422925	ns	0.84127	ns		0.0170336	*	0.428571	ns		0.000216973	***	0.521869	ns		0.0130343	*	-	ns		0.0121735	*	0.783711	ns		4.78262e-06	***	0.309524	ns		0.174552	ns	0.662338	ns		0.000346635	***	0.420635	ns
A5_scaffold0028		432790		5.08518e-05	***	0.420635	ns		0.0565494	ns	0.004329	**		-	ns	0.428571	ns		0.350324	ns	0.84127	ns		0.0106886	*	0.329004	ns		0.00721417	**	0.150794	ns		0.366212	ns	0.125541	ns		0.230806	ns	-	ns
A5_scaffold0028		432827		0.00140636	**	0.420635	ns		0.0201993	*	0.017316	*		0.849331	ns	0.662338	ns		0.485606	ns	0.84127	ns		0.0439738	*	0.428571	ns		0.00639321	**	0.150794	ns		0.340143	ns	0.246753	ns		0.243616	ns	-	ns
A5_scaffold0028		432953		6.06312e-06	***	0.309524	ns		0.0191736	*	0.00865801	**		0.584626	ns	0.428571	ns		0.289471	ns	0.84127	ns		0.260281	ns	0.329004	ns		0.0043323	**	0.150794	ns		0.381283	ns	0.329004	ns		0.0972276	ns	-	ns
A5_scaffold0028		432984		8.18093e-06	***	0.309524	ns		0.0213317	*	0.017316	*		0.725755	ns	0.329004	ns		0.273446	ns	0.690476	ns		0.321153	ns	0.329004	ns		0.00598846	**	0.150794	ns		0.475398	ns	0.246753	ns		0.101412	ns	-	ns
A5_scaffold0028		433072		0.563708	ns	0.547619	ns		0.0928635	ns	0.030303	*		0.127918	ns	0.329004	ns		0.00240142	**	0.150794	ns		0.0254356	*	0.930736	ns		0.00110694	**	0.690476	ns		0.923917	ns	0.792208	ns		0.16386	ns	0.420635	ns
A5_scaffold0028		433232		0.664432	ns	0.690476	ns		0.1939	ns	0.017316	*		0.122979	ns	0.428571	ns		0.000444854	***	0.420635	ns		0.00133342	**	0.930736	ns		0.708071	ns	0.222222	ns		0.851598	ns	0.536797	ns		0.911905	ns	0.547619	ns
A5_scaffold0028		433789		0.135536	ns	0.309524	ns		0.399208	ns	0.930736	ns		0.594212	ns	0.647329	ns		0.0267895	*	0.309524	ns		0.397098	ns	0.410248	ns		0.103416	ns	0.150794	ns		0.0398176	*	0.246753	ns		7.91904e-13	***	0.309524	ns
A5_scaffold0028		433858		0.636538	ns	0.420635	ns		0.714336	ns	0.792208	ns		1	ns	0.662338	ns		0.391302	ns	0.420635	ns		0.000107112	***	0.246753	ns		0.00977016	**	-	ns		0.52276	ns	0.662338	ns		0.0322555	*	0.420635	ns
A5_scaffold0028		597659		0.0204362	*	0.150794	ns		0.764456	ns	0.930736	ns		0.253584	ns	0.428571	ns		0.00411262	**	0.309524	ns		6.11032e-05	***	0.177489	ns		9.84375e-07	***	0.420635	ns		0.00044045	***	0.125541	ns		0.327467	ns	0.420635	ns
A5_scaffold0028		694903		8.87636e-05	***	0.0952381	ns		0.0005873	***	0.234267	ns		5.71989e-05	***	0.662338	ns		1.22091e-08	***	0.309524	ns		3.47853e-09	***	0.792208	ns		0.0378131	*	0.547619	ns		0.403893	ns	0.662338	ns		4.63023e-07	***	0.0936926	ns
A5_scaffold0028		819970		1.68324e-07	***	0.031746	*		0.096639	ns	0.536797	ns		0.0111737	*	0.536797	ns		0.729392	ns	0.309524	ns		0.545422	ns	0.792208	ns		0.00305345	**	-	ns		0.237972	ns	0.0519481	ns		0.765256	ns	-	ns
A5_scaffold0028		819982		2.31693e-08	***	0.0211767	*		0.0108992	*	0.0519481	ns		0.00131437	**	0.428571	ns		0.500037	ns	0.309524	ns		0.330446	ns	0.662338	ns		3.43249e-05	***	0.401965	ns		0.0150954	*	0.004329	**		0.457373	ns	0.84127	ns
A5_scaffold0028		820007		5.76685e-08	***	0.0156505	*		0.0512245	ns	0.428571	ns		0.00651236	**	0.930736	ns		0.607314	ns	0.309524	ns		0.205868	ns	0.662338	ns		0.00892222	**	-	ns		0.147343	ns	0.0519481	ns		0.564607	ns	0.84127	ns
A5_scaffold0029		186195		0.382733	ns	0.0952381	ns		0.0823522	ns	0.521869	ns		-	ns	0.428571	ns		0.869911	ns	-	ns		0.011521	*	0.428571	ns		0.760289	ns	0.222222	ns		0.00218451	**	0.536797	ns		4.85917e-08	***	0.150794	ns
A5_scaffold0029		202849		0.906047	ns	0.222222	ns		1.61878e-05	***	0.125541	ns		7.46627e-08	***	0.662338	ns		0.984469	ns	0.222222	ns		0.0181525	*	0.930736	ns		0.0249731	*	0.547619	ns		0.224125	ns	0.536797	ns		0.05415	ns	0.690476	ns
A5_scaffold0029		232091		5.98529e-13	***	0.00793651	**		0.00258204	**	0.662338	ns		0.315589	ns	0.536797	ns		0.407561	ns	0.690476	ns		0.448326	ns	0.329004	ns		1.5236e-21	***	0.00793651	**		0.0174201	*	0.536797	ns		6.4515e-05	***	0.00793651	**
A5_scaffold0029		232663		0.000256791	***	0.547619	ns		0.00235343	**	0.536797	ns		2.12147e-09	***	0.930736	ns		3.67598e-12	***	0.222222	ns		1.42675e-08	***	0.792208	ns		0.00180051	**	0.84127	ns		0.48125	ns	0.177489	ns		0.0110635	*	-	ns
A5_scaffold0029		232811		0.00907429	**	0.547619	ns		0.00495707	**	0.125541	ns		0.15556	ns	0.329004	ns		0.132982	ns	0.0952381	ns		0.0135542	*	0.662338	ns		6.89381e-10	***	0.0952381	ns		6.40326e-08	***	0.119846	ns		0.000215171	***	0.150794	ns
A5_scaffold0029		232818		1.02625e-06	***	0.84127	ns		0.00153448	**	0.125541	ns		0.0161214	*	0.329004	ns		0.205249	ns	0.0952381	ns		0.0153299	*	0.662338	ns		2.18541e-09	***	0.0952381	ns		1.73154e-08	***	0.0546812	ns		0.00059481	***	0.150794	ns
A5_scaffold0029		254495		0.0333097	*	0.222222	ns		0.0172332	*	0.428571	ns		0.000226255	***	0.177489	ns		0.310199	ns	0.0952381	ns		0.13569	ns	0.329004	ns		0.0304745	*	0.0952381	ns		0.187827	ns	0.428571	ns		0.541766	ns	0.309524	ns
A5_scaffold0029		254514		0.0940984	ns	0.420635	ns		0.00994288	**	0.930736	ns		0.106993	ns	0.536797	ns		0.0794678	ns	0.420635	ns		0.127093	ns	0.428571	ns		1.35873e-06	***	0.150794	ns		0.19867	ns	0.536797	ns		0.466344	ns	-	ns
A5_scaffold0029		254544		6.25917e-07	***	0.0952381	ns		0.00431264	**	-	ns		0.0416653	*	0.792208	ns		0.613834	ns	-	ns		0.115189	ns	0.329004	ns		0.581904	ns	0.0952381	ns		0.275334	ns	0.428571	ns		0.0289479	*	0.690476	ns
A5_scaffold0029		535170		5.20147e-05	***	0.84127	ns		1.12573e-07	***	0.030303	*		0.140038	ns	0.329004	ns		1.26146e-06	***	0.0555556	ns		0.000559432	***	0.0822511	ns		0.000216384	***	0.0952381	ns		0.0022426	**	0.0822511	ns		3.38745e-19	***	0.0952381	ns
A5_scaffold0029		535231		0.185137	ns	-	ns		8.97193e-14	***	0.125541	ns		0.000809985	***	0.246753	ns		1.02214e-13	***	0.015873	*		3.60231e-10	***	0.030303	*		0.00144724	**	0.0952381	ns		2.29837e-07	***	0.0822511	ns		2.1641e-05	***	0.420635	ns
A5_scaffold0029		535247		0.375284	ns	-	ns		3.46122e-07	***	0.030303	*		0.0131484	*	0.428571	ns		2.33251e-07	***	0.031746	*		2.23645e-05	***	0.030303	*		0.00101182	**	0.150794	ns		0.00114159	**	0.0519481	ns		0.000177584	***	0.150794	ns
A5_scaffold0029		535255		1	ns	-	ns		5.31521e-06	***	0.329004	ns		0.0155592	*	0.536797	ns		1.0174e-06	***	0.031746	*		5.06363e-05	***	0.030303	*		0.079919	ns	0.150794	ns		0.00215293	**	0.246753	ns		0.0690085	ns	0.84127	ns
A5_scaffold0029		651400		0.0063634	**	0.294802	ns		0.474768	ns	0.662338	ns		4.25008e-08	***	0.004329	**		0.0319595	*	0.84127	ns		0.616049	ns	0.521869	ns		0.00929877	**	0.547619	ns		0.000235234	***	0.177489	ns		0.460208	ns	-	ns
A5_scaffold0029		765444		0.0345999	*	-	ns		0.0331048	*	0.536797	ns		0.0357302	*	0.662338	ns		6.11109e-09	***	0.547619	ns		0.986934	ns	0.662338	ns		0.10448	ns	0.690476	ns		0.148649	ns	0.329004	ns		0.000171828	***	0.690476	ns
A5_scaffold0029		834877		0.595087	ns	0.309524	ns		0.292684	ns	0.16993	ns		0.0664445	ns	0.536797	ns		0.140517	ns	0.222222	ns		0.874141	ns	0.536797	ns		0.694067	ns	0.150794	ns		8.12604e-05	***	0.177489	ns		0.333539	ns	0.84127	ns
A5_scaffold0029		834890		0.595087	ns	0.309524	ns		0.264957	ns	0.246753	ns		0.042241	*	-	ns		0.0923507	ns	0.222222	ns		0.814329	ns	0.536797	ns		0.763684	ns	0.150794	ns		0.000130288	***	0.177489	ns		0.408191	ns	0.84127	ns
A5_scaffold0029		834955		0.273138	ns	0.547619	ns		0.255628	ns	0.329004	ns		0.00115402	**	-	ns		0.853945	ns	0.309524	ns		0.220049	ns	0.428571	ns		0.516748	ns	0.150794	ns		1.25974e-07	***	0.125541	ns		0.168526	ns	0.84127	ns
A5_scaffold0029		834988		0.000271641	***	0.84127	ns		0.888048	ns	0.930736	ns		0.0670634	ns	0.428571	ns		0.844865	ns	0.547619	ns		0.238608	ns	0.428571	ns		0.0137535	*	0.420635	ns		0.000731694	***	0.0822511	ns		1.57214e-08	***	0.84127	ns
A5_scaffold0029		835006		0.850664	ns	0.547619	ns		0.950261	ns	0.177489	ns		0.0801226	ns	0.428571	ns		0.613206	ns	0.222222	ns		0.13121	ns	-	ns		0.141245	ns	0.222222	ns		0.00248746	**	0.329004	ns		0.121888	ns	0.420635	ns
A5_scaffold0030		2563		0.762759	ns	-	ns		0.00941137	**	0.0353443	*		0.00107793	**	0.0822511	ns		0.515726	ns	-	ns		2.84718e-06	***	0.428571	ns		4.01543e-11	***	0.150794	ns		0.422874	ns	-	ns		1.29098e-26	***	0.0555556	ns
A5_scaffold0030		2577		0.781224	ns	-	ns		0.00987671	**	0.0221735	*		0.00098938	***	0.0519481	ns		0.5298	ns	0.84127	ns		3.26896e-06	***	0.428571	ns		2.88959e-11	***	0.150794	ns		0.432328	ns	0.930736	ns		3.21859e-26	***	0.0555556	ns
A5_scaffold0030		19596		1.24091e-07	***	-	ns		0.136162	ns	0.536797	ns		0.708195	ns	0.783711	ns		0.697609	ns	-	ns		0.00116837	**	0.329004	ns		0.0296946	*	0.547619	ns		0.756188	ns	0.662338	ns		0.0706629	ns	0.420635	ns
A5_scaffold0030		44753		0.641488	ns	0.222222	ns		0.0256073	*	0.246753	ns		0.0797641	ns	0.930736	ns		0.014213	*	0.547619	ns		0.916775	ns	0.428571	ns		0.0518783	ns	0.150794	ns		0.442591	ns	0.792208	ns		0.0402636	*	0.690476	ns
A5_scaffold0030		44772		0.668659	ns	0.222222	ns		0.0284615	*	0.125541	ns		0.0853089	ns	0.930736	ns		0.0118371	*	0.547619	ns		0.897034	ns	0.246753	ns		0.0730572	ns	0.222222	ns		0.460095	ns	-	ns		0.0325258	*	0.690476	ns
A5_scaffold0030		161992		0.00247509	**	-	ns		5.32587e-08	***	0.004329	**		0.00782819	**	0.177489	ns		0.0392377	*	0.690476	ns		0.323807	ns	0.930736	ns		0.148322	ns	0.222222	ns		0.000365703	***	0.030303	*		0.358458	ns	0.420635	ns
A5_scaffold0030		162176		0.000208445	***	0.690476	ns		2.8287e-09	***	0.00865801	**		0.000279968	***	0.329004	ns		0.0284122	*	-	ns		0.891147	ns	0.792208	ns		0.636084	ns	0.222222	ns		1.49622e-05	***	0.0519481	ns		0.106413	ns	0.547619	ns
A5_scaffold0030		217042		0.000992378	***	0.420635	ns		0.00214527	**	0.0822511	ns		0.255926	ns	0.647329	ns		0.0125505	*	0.222222	ns		4.31985e-11	***	0.125541	ns		1.73655e-14	***	0.0361451	*		0.557618	ns	0.930736	ns		2.1168e-15	***	0.015873	*
A5_scaffold0030		580992		0.096126	ns	-	ns		0.0119558	*	0.246753	ns		0.000309725	***	0.536797	ns		0.342497	ns	-	ns		0.232828	ns	0.792208	ns		0.0201095	*	0.690476	ns		0.111201	ns	0.329004	ns		0.216885	ns	-	ns
A5_scaffold0030		581759		2.86654e-07	***	0.690476	ns		0.11147	ns	0.428571	ns		3.93091e-05	***	0.0822511	ns		0.0907012	ns	0.547619	ns		2.60674e-05	***	0.0519481	ns		5.53838e-14	***	0.031746	*		0.00346682	**	0.177489	ns		1.48052e-07	***	0.015873	*
A5_scaffold0030		773724		1.8634e-11	***	0.690476	ns		0.233971	ns	0.930736	ns		0.017015	*	0.662338	ns		0.000244262	***	0.84127	ns		0.0648071	ns	0.792208	ns		0.522192	ns	0.015873	*		1.63662e-07	***	0.329004	ns		0.107795	ns	0.309524	ns
A5_scaffold0030		773752		4.70799e-05	***	0.690476	ns		0.275484	ns	0.930736	ns		0.022949	*	0.428571	ns		0.000951958	***	0.84127	ns		0.176823	ns	0.792208	ns		0.871544	ns	-	ns		7.50281e-05	***	0.177489	ns		0.193213	ns	0.309524	ns
A5_scaffold0030		802484		3.56372e-17	***	0.00793651	**		6.18819e-13	***	0.0134972	*		5.87748e-08	***	0.004329	**		1.30378e-17	***	0.00793651	**		8.50715e-07	***	0.004329	**		0.000565097	***	-	ns		0.000182011	***	0.00782703	**		1.29044e-09	***	0.00793651	**
A5_scaffold0031		200542		0.396847	ns	0.690476	ns		0.203743	ns	0.930736	ns		0.00151953	**	0.662338	ns		0.887865	ns	0.84127	ns		0.944965	ns	-	ns		1.03192e-09	***	0.309524	ns		6.65253e-06	***	0.0822511	ns		0.21598	ns	-	ns
A5_scaffold0031		498186		4.38911e-05	***	0.690476	ns		1.7842e-05	***	0.329004	ns		0.0190138	*	0.930736	ns		6.00366e-05	***	0.420635	ns		7.84083e-06	***	0.329004	ns		7.06379e-08	***	0.031746	*		0.0994888	ns	0.536797	ns		9.70988e-11	***	0.222222	ns
A5_scaffold0031		661258		0.000195632	***	0.150794	ns		0.726269	ns	0.930736	ns		0.0164013	*	0.930736	ns		0.000312348	***	0.309524	ns		0.333477	ns	0.536797	ns		0.584365	ns	-	ns		0.799079	ns	0.792208	ns		0.197267	ns	-	ns
A5_scaffold0031		661359		0.000497138	***	0.150794	ns		0.402499	ns	0.930736	ns		0.40594	ns	0.792208	ns		0.488792	ns	0.84127	ns		0.458749	ns	0.930736	ns		0.40975	ns	-	ns		0.762418	ns	0.246753	ns		0.00636469	**	-	ns
A5_scaffold0031		763914		4.26413e-13	***	0.150794	ns		0.00472595	**	0.536797	ns		2.89358e-06	***	0.246753	ns		8.70046e-15	***	0.222222	ns		1.41153e-16	***	0.0546812	ns		0.000153935	***	0.222222	ns		1.47923e-05	***	0.536797	ns		1.50801e-06	***	0.547619	ns
A5_scaffold0032		121454		0.774966	ns	0.690476	ns		0.187982	ns	0.177489	ns		0.212812	ns	0.536797	ns		0.0232565	*	0.84127	ns		0.262878	ns	0.3142	ns		0.294063	ns	0.84127	ns		0.971641	ns	0.662338	ns		0.390988	ns	0.752567	ns
A5_scaffold0032		121491		0.425135	ns	0.690476	ns		0.031451	*	0.030303	*		0.178126	ns	0.428571	ns		0.0676351	ns	-	ns		0.286153	ns	0.410248	ns		0.645819	ns	0.84127	ns		1	ns	-	ns		9.72745e-08	***	0.294802	ns
A5_scaffold0032		121609		0.00609899	**	0.309524	ns		0.138741	ns	0.0519481	ns		0.0401498	*	0.329004	ns		0.083642	ns	0.690476	ns		2.65374e-06	***	0.536797	ns		0.165142	ns	0.222222	ns		0.670373	ns	0.521869	ns		-	ns	0.0555556	ns
A5_scaffold0032		412324		0.00558918	**	0.84127	ns		0.0286892	*	0.792208	ns		0.00438445	**	0.662338	ns		2.51348e-14	***	0.84127	ns		3.37861e-05	***	0.792208	ns		0.0976279	ns	0.690476	ns		0.581076	ns	0.662338	ns		0.24909	ns	0.690476	ns
A5_scaffold0032		622042		6.11581e-07	***	0.420635	ns		4.16836e-05	***	0.125541	ns		0.00388942	**	0.3142	ns		0.000124609	***	0.547619	ns		0.0173977	*	0.792208	ns		1.33463e-11	***	0.309524	ns		0.14599	ns	0.536797	ns		4.70684e-07	***	0.0952381	ns
A5_scaffold0033		563815		0.37415	ns	0.420635	ns		0.184553	ns	0.536797	ns		0.720786	ns	0.662338	ns		0.78155	ns	0.690476	ns		0.00380635	**	0.927099	ns		1.86691e-09	***	0.150794	ns		0.539821	ns	0.662338	ns		0.00272968	**	0.0952381	ns
A5_scaffold0033		587125		0.675731	ns	0.0952381	ns		0.0702662	ns	0.662338	ns		0.66567	ns	0.783711	ns		0.00672299	**	-	ns		0.161069	ns	0.792208	ns		0.703309	ns	0.0952381	ns		0.710998	ns	0.428571	ns		0.0319695	*	0.690476	ns
A5_scaffold0034		44947		2.21449e-07	***	0.420635	ns		0.0293728	*	0.428571	ns		0.0802122	ns	0.125541	ns		2.93401e-07	***	0.690476	ns		0.00915172	**	0.662338	ns		0.263437	ns	-	ns		0.592667	ns	0.930736	ns		0.0871191	ns	0.84127	ns
A5_scaffold0034		44986		1.04677e-07	***	0.420635	ns		0.0321862	*	0.329004	ns		0.0756024	ns	0.125541	ns		2.38709e-07	***	0.690476	ns		0.00983574	**	0.662338	ns		0.285091	ns	-	ns		0.516829	ns	0.930736	ns		0.212434	ns	0.547619	ns
A5_scaffold0034		62881		9.3444e-07	***	0.420635	ns		0.366961	ns	0.428571	ns		0.126872	ns	0.792208	ns		0.25642	ns	0.547619	ns		0.24869	ns	0.428571	ns		2.3794e-06	***	0.309524	ns		0.280659	ns	0.536797	ns		0.00509847	**	0.690476	ns
A5_scaffold0034		63003		5.24319e-06	***	0.547619	ns		0.627164	ns	0.464192	ns		0.09837	ns	0.662338	ns		0.484519	ns	0.84127	ns		0.24334	ns	0.536797	ns		4.4285e-06	***	0.309524	ns		0.128489	ns	0.329004	ns		0.00143091	**	0.420635	ns
A5_scaffold0034		63017		0.161698	ns	0.690476	ns		0.673357	ns	0.930736	ns		1	ns	-	ns		0.214086	ns	0.84127	ns		0.180164	ns	0.329004	ns		1.20557e-08	***	0.0952381	ns		0.145168	ns	0.536797	ns		0.000105533	***	0.222222	ns
A5_scaffold0034		379085		0.0196989	*	0.84127	ns		1	ns	0.177489	ns		0.0649564	ns	0.177489	ns		0.00995928	**	0.150794	ns		0.256385	ns	0.0822511	ns		0.00305347	**	0.0555556	ns		0.0190086	*	0.536797	ns		0.421053	ns	0.84127	ns
A5_scaffold0034		379254		0.0807478	ns	0.420635	ns		0.801724	ns	0.125541	ns		0.216332	ns	0.536797	ns		0.000668092	***	0.150794	ns		0.0198586	*	0.0822511	ns		8.6332e-06	***	0.150794	ns		0.11421	ns	0.125541	ns		0.118754	ns	0.0952381	ns
A5_scaffold0034		387037		0.25518	ns	0.690476	ns		0.0196182	*	0.0822511	ns		0.161728	ns	0.536797	ns		0.450448	ns	0.0555556	ns		3.3449e-07	***	0.0519481	ns		0.0150423	*	0.84127	ns		0.741681	ns	0.792208	ns		0.0391095	*	0.309524	ns
A5_scaffold0034		387097		0.0481688	*	0.690476	ns		0.0002274	***	0.030303	*		0.864048	ns	0.329004	ns		0.26567	ns	0.222222	ns		1.60996e-12	***	0.0822511	ns		0.0144143	*	0.84127	ns		0.32427	ns	0.792208	ns		0.00116449	**	0.0952381	ns
A5_scaffold0034		460582		0.016059	*	0.547619	ns		0.997897	ns	0.536797	ns		0.00158774	**	0.662338	ns		2.0193e-07	***	0.420635	ns		0.22385	ns	0.792208	ns		0.0308937	*	0.420635	ns		0.9594	ns	0.930736	ns		0.00123902	**	0.309524	ns
A5_scaffold0034		460610		0.887107	ns	0.84127	ns		0.743481	ns	0.428571	ns		0.00149812	**	0.662338	ns		2.18887e-08	***	0.547619	ns		0.101408	ns	0.792208	ns		0.0239375	*	0.420635	ns		0.96313	ns	-	ns		8.60316e-10	***	0.309524	ns
A5_scaffold0034		460622		0.119095	ns	0.690476	ns		-	ns	0.662338	ns		0.00539959	**	0.662338	ns		1.94993e-07	***	0.420635	ns		0.162364	ns	0.792208	ns		0.050516	ns	0.547619	ns		0.948499	ns	0.930736	ns		2.40486e-08	***	0.309524	ns
A5_scaffold0034		468098		0.451123	ns	0.690476	ns		0.464559	ns	0.0822511	ns		0.236585	ns	0.662338	ns		0.765169	ns	0.420635	ns		0.0440728	*	0.125541	ns		0.000904552	***	0.222222	ns		0.81833	ns	0.246753	ns		9.21112e-07	***	0.222222	ns
A5_scaffold0034		471500		0.0523852	ns	0.309524	ns		0.317504	ns	0.329004	ns		3.91427e-07	***	0.246753	ns		5.11133e-08	***	0.150794	ns		0.000485292	***	0.930736	ns		7.88348e-10	***	0.150794	ns		0.846783	ns	-	ns		0.000125123	***	0.84127	ns
A5_scaffold0034		471870		0.434941	ns	-	ns		0.506393	ns	0.246753	ns		7.32761e-08	***	0.536797	ns		0.956551	ns	-	ns		0.919737	ns	0.246753	ns		0.200576	ns	0.690476	ns		0.105018	ns	0.428571	ns		0.15914	ns	0.547619	ns
A5_scaffold0034		473670		6.7779e-20	***	0.0952381	ns		0.490889	ns	-	ns		0.865656	ns	0.647329	ns		0.000536885	***	-	ns		3.61018e-05	***	0.792208	ns		0.0118799	*	0.309524	ns		0.729136	ns	0.428571	ns		2.17677e-14	***	0.0952381	ns
A5_scaffold0034		529857		0.0146751	*	0.547619	ns		0.0244241	*	0.428571	ns		0.259846	ns	0.930736	ns		0.0384898	*	0.690476	ns		0.884764	ns	0.521869	ns		0.0476412	*	0.0952381	ns		0.216026	ns	0.16993	ns		0.745333	ns	0.309524	ns
A5_scaffold0034		529987		0.000749882	***	0.150794	ns		1.26298e-14	***	0.00865801	**		0.027817	*	0.329004	ns		0.777427	ns	0.547619	ns		0.0257681	*	0.0821386	ns		0.00635645	**	0.0555556	ns		2.6142e-05	***	0.0519481	ns		4.69941e-11	***	0.222222	ns
A5_scaffold0034		580488		2.51849e-15	***	0.031746	*		0.899693	ns	0.125541	ns		5.44854e-06	***	0.246753	ns		6.14272e-22	***	0.222222	ns		0.00284565	**	0.662338	ns		0.00228924	**	0.0952381	ns		0.881019	ns	0.428571	ns		6.91215e-08	***	0.031746	*
A5_scaffold0034		580533		5.97536e-16	***	0.031746	*		0.677525	ns	0.246753	ns		6.63329e-06	***	0.329004	ns		8.70576e-23	***	0.222222	ns		0.00224693	**	0.662338	ns		1.03065e-14	***	0.0952381	ns		0.898	ns	0.428571	ns		8.68819e-08	***	0.031746	*
A5_scaffold0035		742513		0.000890984	***	0.84127	ns		0.00332575	**	0.246753	ns		6.05065e-05	***	0.017316	*		0.376484	ns	0.0952381	ns		0.0463338	*	0.0519481	ns		0.000327539	***	0.547619	ns		-	ns	0.930736	ns		0.000287869	***	0.015873	*
A5_scaffold0035		742535		0.000554789	***	0.84127	ns		0.779189	ns	0.647329	ns		0.00106845	**	0.030303	*		0.214007	ns	0.150794	ns		0.030307	*	0.0519481	ns		0.000321961	***	-	ns		0.858961	ns	0.536797	ns		0.847373	ns	0.309524	ns
A5_scaffold0035		742544		0.000857921	***	0.84127	ns		0.779189	ns	0.647329	ns		0.00106845	**	0.030303	*		0.214007	ns	0.150794	ns		0.030307	*	0.0519481	ns		0.000273272	***	-	ns		0.858961	ns	0.536797	ns		0.878043	ns	0.309524	ns
A5_scaffold0035		752009		0.0405518	*	0.420635	ns		0.00195972	**	0.234267	ns		0.0780846	ns	0.521869	ns		0.197786	ns	0.222222	ns		0.00035629	***	0.0822511	ns		0.267294	ns	0.547619	ns		0.0249527	*	0.360216	ns		0.00162843	**	0.150794	ns
A5_scaffold0035		753175		0.118236	ns	0.84127	ns		0.0399847	*	0.0519481	ns		0.169702	ns	0.177489	ns		0.0143199	*	0.0555556	ns		1	ns	0.930736	ns		0.00621134	**	0.222222	ns		0.362779	ns	0.662338	ns		9.89239e-05	***	0.031746	*
A5_scaffold0035		753222		9.18771e-05	***	0.222222	ns		0.155848	ns	0.0822511	ns		0.164127	ns	0.792208	ns		0.18266	ns	0.547619	ns		0.681443	ns	0.930736	ns		6.22529e-09	***	0.015873	*		0.844956	ns	0.536797	ns		2.7551e-14	***	0.547619	ns
A5_scaffold0035		753236		0.0493664	*	0.690476	ns		9.49492e-05	***	0.930736	ns		0.0208059	*	0.792208	ns		0.00498587	**	-	ns		0.00557918	**	0.662338	ns		0.0062889	**	0.547619	ns		0.000877953	***	-	ns		0.264828	ns	0.690476	ns
A5_scaffold0035		753311		0.0012687	**	0.150794	ns		0.378599	ns	0.125541	ns		0.0589666	ns	0.0822511	ns		0.00658237	**	0.547619	ns		0.944329	ns	-	ns		3.69414e-06	***	0.015873	*		0.964437	ns	0.662338	ns		1.1691e-06	***	0.0952381	ns
A5_scaffold0036		601751		1.29027e-29	***	0.150794	ns		2.24032e-06	***	0.017316	*		0.00159174	**	0.246753	ns		0.000101004	***	0.690476	ns		0.342166	ns	0.662338	ns		0.00512791	**	-	ns		1.53928e-10	***	0.004329	**		0.00523169	**	0.420635	ns
A5_scaffold0036		601762		1.29027e-29	***	0.150794	ns		1.88178e-06	***	0.017316	*		0.00159174	**	0.246753	ns		0.000101004	***	0.690476	ns		0.361452	ns	0.662338	ns		0.00479586	**	-	ns		1.53928e-10	***	0.004329	**		0.00523169	**	0.420635	ns
A5_scaffold0036		601780		1.55863e-29	***	0.150794	ns		2.12554e-06	***	0.017316	*		0.00128983	**	0.177489	ns		9.59738e-05	***	0.690476	ns		0.343526	ns	0.662338	ns		0.0041549	**	-	ns		1.04455e-10	***	0.004329	**		0.00369619	**	0.420635	ns
A5_scaffold0036		601840		8.91125e-21	***	0.150794	ns		0.00417136	**	0.00865801	**		0.0448609	*	0.246753	ns		0.212604	ns	0.84127	ns		2.8122e-05	***	0.536797	ns		0.790809	ns	0.84127	ns		0.000410554	***	0.004329	**		0.657868	ns	0.84127	ns
A5_scaffold0036		619630		0.0383703	*	0.690476	ns		0.645118	ns	0.536797	ns		0.0612289	ns	0.662338	ns		0.37709	ns	0.690476	ns		0.0214257	*	0.536797	ns		0.150908	ns	0.420635	ns		0.253258	ns	-	ns		0.766177	ns	0.690476	ns
A5_scaffold0036		619639		0.0387432	*	0.84127	ns		0.57117	ns	0.536797	ns		0.0341366	*	0.662338	ns		0.337131	ns	0.547619	ns		0.0208424	*	0.536797	ns		0.159823	ns	0.420635	ns		0.311857	ns	-	ns		0.793562	ns	0.547619	ns
A5_scaffold0036		619651		2.14101e-08	***	-	ns		0.149503	ns	0.536797	ns		0.539206	ns	0.792208	ns		0.00936149	**	0.547619	ns		6.70902e-07	***	0.662338	ns		0.00841624	**	0.309524	ns		0.237957	ns	0.930736	ns		0.00340313	**	0.690476	ns
A5_scaffold0036		619795		0.0524818	ns	0.84127	ns		0.0505811	ns	0.428571	ns		0.85695	ns	0.329004	ns		0.0105474	*	0.420635	ns		0.106419	ns	0.428571	ns		0.188303	ns	0.420635	ns		0.0320048	*	-	ns		0.241215	ns	0.84127	ns
A5_scaffold0037		486302		0.0389593	*	0.420635	ns		0.681609	ns	0.792208	ns		0.176939	ns	0.646576	ns		0.145878	ns	0.015873	*		1.41773e-10	***	0.177489	ns		1.19786e-11	***	0.309524	ns		0.0161715	*	0.0822511	ns		0.0136089	*	-	ns
A5_scaffold0037		486365		0.85038	ns	0.547619	ns		0.643659	ns	0.662338	ns		0.236345	ns	0.792208	ns		0.0191038	*	0.690476	ns		0.000364056	***	0.16993	ns		0.441771	ns	0.84127	ns		0.580076	ns	0.583025	ns		0.00804066	**	-	ns
A5_scaffold0037		518097		0.0404144	*	0.420635	ns		0.514775	ns	-	ns		0.0196535	*	0.0822511	ns		1.45468e-05	***	0.150794	ns		1.00432e-06	***	0.792208	ns		1.20671e-14	***	0.547619	ns		0.213154	ns	0.0822511	ns		0.0361275	*	0.547619	ns
A5_scaffold0037		543790		5.14279e-07	***	0.547619	ns		0.734921	ns	0.930736	ns		1.15546e-06	***	-	ns		0.00229775	**	0.0555556	ns		5.66322e-09	***	0.647329	ns		0.147919	ns	0.420635	ns		0.0359567	*	0.030303	*		2.24284e-34	***	0.031746	*
A5_scaffold0037		713257		0.00567832	**	-	ns		0.305562	ns	0.271132	ns		0.630334	ns	0.927099	ns		0.0335716	*	0.150794	ns		0.0649197	ns	0.783711	ns		0.661257	ns	0.150794	ns		0.879494	ns	0.329004	ns		4.0983e-08	***	0.0952381	ns
A5_scaffold0038		739400		0.00421643	**	0.150794	ns		1.83339e-06	***	0.0134972	*		6.07496e-06	***	0.329004	ns		8.39081e-05	***	0.547619	ns		0.426366	ns	0.536797	ns		0.000309077	***	0.0555556	ns		0.00260374	**	0.00865801	**		6.03201e-06	***	0.547619	ns
A5_scaffold0038		739499		0.129755	ns	0.222222	ns		1.03057e-05	***	0.00796941	**		0.000468484	***	0.246753	ns		3.3864e-05	***	0.420635	ns		0.697653	ns	0.177489	ns		0.0188519	*	0.031746	*		0.00561005	**	0.017316	*		7.8453e-05	***	0.309524	ns
A5_scaffold0040		124411		3.10019e-14	***	0.0952381	ns		0.000384096	***	0.00865801	**		0.79359	ns	0.410248	ns		0.191512	ns	0.222222	ns		1.86556e-05	***	0.428571	ns		0.00493043	**	0.031746	*		0.168363	ns	0.246753	ns		3.69971e-21	***	0.0952381	ns
A5_scaffold0040		124521		0.244283	ns	0.547619	ns		0.293023	ns	0.930736	ns		0.786016	ns	0.329004	ns		0.000102514	***	0.222222	ns		0.123747	ns	0.428571	ns		3.02691e-09	***	0.150794	ns		0.908805	ns	0.930736	ns		3.17832e-49	***	0.547619	ns
A5_scaffold0040		124556		7.78977e-07	***	0.547619	ns		0.0508054	ns	0.662338	ns		0.000325813	***	0.428571	ns		0.00144987	**	0.420635	ns		0.00276165	**	0.428571	ns		0.0687084	ns	0.84127	ns		0.0117373	*	-	ns		0.0219718	*	0.420635	ns
A5_scaffold0040		124653		0.244494	ns	0.547619	ns		9.41795e-10	***	0.030303	*		0.0332916	*	0.783711	ns		0.00391083	**	-	ns		0.560244	ns	0.329004	ns		5.80428e-05	***	-	ns		0.00366952	**	0.246753	ns		5.46921e-08	***	0.150794	ns
A5_scaffold0040		237616		0.0432769	*	0.00793651	**		0.0264435	*	0.119846	ns		1	ns	0.536797	ns		0.010188	*	0.309524	ns		0.000827248	***	0.930736	ns		0.893538	ns	0.690476	ns		0.000121671	***	0.004329	**		0.61174	ns	0.690476	ns
A5_scaffold0040		352449		7.99093e-05	***	0.0555556	ns		0.026246	*	0.662338	ns		0.00437523	**	0.783711	ns		0.00541929	**	0.690476	ns		5.14298e-15	***	0.329004	ns		4.65311e-22	***	0.0555556	ns		0.613234	ns	0.662338	ns		0.236586	ns	0.547619	ns
A5_scaffold0040		352487		5.23557e-08	***	0.031746	*		0.00550451	**	0.536797	ns		0.00181986	**	0.3142	ns		0.767996	ns	-	ns		5.60507e-16	***	0.246753	ns		3.37901e-27	***	0.031746	*		0.423273	ns	0.930736	ns		0.0886308	ns	0.420635	ns
A5_scaffold0040		352510		1.00458e-07	***	0.0555556	ns		0.0025329	**	0.428571	ns		0.00144313	**	0.234267	ns		0.712346	ns	-	ns		2.69988e-16	***	0.246753	ns		1.1859e-26	***	0.031746	*		0.419243	ns	-	ns		0.125123	ns	0.420635	ns
A5_scaffold0040		352524		0.0303906	*	0.222222	ns		0.0172765	*	0.930736	ns		0.00400308	**	0.783711	ns		0.00329655	**	0.690476	ns		1.14148e-15	***	0.329004	ns		2.70437e-22	***	0.0952381	ns		0.393922	ns	0.662338	ns		-	ns	-	ns
A5_scaffold0040		359348		0.647816	ns	0.84127	ns		0.00144789	**	0.246753	ns		0.000300599	***	0.662338	ns		0.124032	ns	0.309524	ns		0.00397505	**	0.930736	ns		0.00236847	**	-	ns		0.0917336	ns	0.930736	ns		0.93401	ns	0.420635	ns
A5_scaffold0040		359384		0.0162819	*	0.420635	ns		0.81513	ns	0.930736	ns		0.731668	ns	0.428571	ns		1	ns	0.309524	ns		0.627792	ns	0.792208	ns		0.62712	ns	0.420635	ns		0.0831725	ns	0.428571	ns		2.20684e-07	***	0.547619	ns
A5_scaffold0040		359393		0.0160464	*	0.420635	ns		0.773101	ns	0.930736	ns		0.648994	ns	0.536797	ns		0.88499	ns	0.309524	ns		0.679255	ns	0.792208	ns		0.657195	ns	0.420635	ns		0.0931337	ns	0.428571	ns		5.14706e-07	***	0.547619	ns
A5_scaffold0040		359479		0.76615	ns	-	ns		0.0342587	*	0.428571	ns		0.00165787	**	0.428571	ns		0.0928622	ns	0.84127	ns		1.5458e-05	***	0.792208	ns		7.30904e-05	***	0.309524	ns		0.306694	ns	-	ns		0.443837	ns	0.84127	ns
A5_scaffold0040		359487		0.658853	ns	-	ns		0.0366686	*	0.125541	ns		0.00191687	**	0.246753	ns		0.0789557	ns	0.84127	ns		1.73412e-05	***	0.792208	ns		8.47468e-06	***	0.0952381	ns		0.319994	ns	0.930736	ns		0.0456581	*	0.547619	ns
A5_scaffold0040		359510		0.00116725	**	0.690476	ns		0.332213	ns	0.536797	ns		0.133368	ns	0.536797	ns		1	ns	0.309524	ns		0.722036	ns	0.792208	ns		0.957101	ns	0.150794	ns		0.16732	ns	0.662338	ns		0.00905818	**	0.150794	ns
A5_scaffold0040		359535		6.6608e-13	***	0.222222	ns		0.0262615	*	0.017316	*		1.33386e-05	***	0.017316	*		0.510303	ns	0.690476	ns		0.081797	ns	0.792208	ns		0.0144734	*	0.015873	*		0.247862	ns	0.792208	ns		0.527765	ns	0.690476	ns
A5_scaffold0040		359542		0.634067	ns	-	ns		0.0359579	*	0.125541	ns		0.00183411	**	0.177489	ns		0.0694482	ns	0.84127	ns		1.62559e-05	***	0.792208	ns		4.24413e-06	***	0.0952381	ns		0.251153	ns	-	ns		0.000665737	***	0.0555556	ns
A5_scaffold0040		361063		1	ns	0.84127	ns		0.489663	ns	0.662338	ns		1	ns	0.927099	ns		0.0456923	*	0.0952381	ns		0.771023	ns	0.536797	ns		0.0225672	*	0.84127	ns		0.974399	ns	0.930736	ns		0.65955	ns	-	ns
A5_scaffold0040		410463		4.63011e-09	***	0.84127	ns		0.0276583	*	0.329004	ns		0.169901	ns	0.792208	ns		0.173299	ns	0.84127	ns		0.000194622	***	0.662338	ns		1.82538e-05	***	0.547619	ns		0.00591482	**	0.177489	ns		0.0498984	*	-	ns
A5_scaffold0040		415407		0.88671	ns	0.547619	ns		0.042429	*	0.0519481	ns		0.0536992	ns	0.410248	ns		0.0782331	ns	0.547619	ns		0.255899	ns	0.930736	ns		0.566014	ns	0.690476	ns		0.316849	ns	0.125541	ns		0.455851	ns	0.690476	ns
A5_scaffold0041		261842		0.0163339	*	-	ns		0.695589	ns	0.647329	ns		0.773183	ns	0.3142	ns		0.095884	ns	0.84127	ns		0.00229437	**	0.125541	ns		2.25168e-07	***	0.150794	ns		0.530186	ns	0.177489	ns		0.280631	ns	-	ns
A5_scaffold0041		261915		2.6018e-09	***	0.547619	ns		0.00348851	**	0.428571	ns		0.849708	ns	0.521869	ns		0.322577	ns	0.84127	ns		5.94207e-06	***	0.125541	ns		0.0125453	*	0.309524	ns		0.178095	ns	0.428571	ns		0.74827	ns	0.690476	ns
A5_scaffold0041		261923		1	ns	0.690476	ns		0.168906	ns	0.930736	ns		0.284826	ns	-	ns		0.109694	ns	0.84127	ns		0.00246764	**	0.177489	ns		9.08293e-06	***	0.309524	ns		0.136373	ns	0.246753	ns		0.019138	*	0.690476	ns
A5_scaffold0041		261946		0.0194793	*	0.309524	ns		0.0522466	ns	0.536797	ns		0.214584	ns	0.783711	ns		0.094485	ns	0.84127	ns		0.0071366	**	0.177489	ns		5.32425e-09	***	0.222222	ns		0.133285	ns	0.177489	ns		0.00132977	**	0.84127	ns
A5_scaffold0041		348991		0.0517106	ns	0.84127	ns		2.51641e-06	***	0.16993	ns		0.000539658	***	0.930736	ns		0.058942	ns	0.84127	ns		0.426213	ns	0.177489	ns		0.131424	ns	-	ns		0.0177948	*	0.647329	ns		0.598653	ns	-	ns
A5_scaffold0041		557219		0.554473	ns	0.420635	ns		0.53402	ns	0.536797	ns		0.000618047	***	-	ns		0.162459	ns	0.309524	ns		0.0247183	*	0.930736	ns		0.110408	ns	-	ns		0.118071	ns	0.930736	ns		2.49653e-06	***	-	ns
A5_scaffold0041		557416		0.178974	ns	0.309524	ns		0.23803	ns	0.792208	ns		0.0150316	*	0.3142	ns		0.482016	ns	0.420635	ns		0.00929704	**	0.428571	ns		0.0318713	*	0.150794	ns		0.0573656	ns	0.428571	ns		5.34984e-08	***	0.420635	ns
A5_scaffold0041		618394		0.0205727	*	-	ns		0.464541	ns	0.536797	ns		0.385237	ns	0.428571	ns		0.0205248	*	0.690476	ns		0.00290355	**	0.177489	ns		0.0034511	**	0.690476	ns		0.133736	ns	0.792208	ns		0.378567	ns	0.84127	ns
A5_scaffold0041		618432		0.0257137	*	-	ns		0.472175	ns	0.536797	ns		0.410357	ns	0.428571	ns		0.0218103	*	0.690476	ns		0.00196916	**	0.177489	ns		0.00433157	**	0.690476	ns		0.163941	ns	0.792208	ns		0.392187	ns	0.690476	ns
A5_scaffold0041		668282		0.194494	ns	0.222222	ns		0.218572	ns	0.0546812	ns		0.983957	ns	0.783711	ns		0.303079	ns	0.0555556	ns		0.0024477	**	0.0822511	ns		0.218708	ns	0.00793651	**		0.360222	ns	0.0546812	ns		0.45024	ns	0.00793651	**
A5_scaffold0042		105218		0.224353	ns	0.0952381	ns		0.208993	ns	0.00865801	**		0.00196357	**	0.0353443	*		0.814281	ns	0.309524	ns		0.0167149	*	0.017316	*		0.435912	ns	0.547619	ns		0.00920467	**	0.004329	**		0.179235	ns	0.309524	ns
A5_scaffold0042		128805		0.00038947	***	0.0555556	ns		0.00282789	**	0.017316	*		0.506832	ns	0.662338	ns		1.92557e-07	***	0.015873	*		0.321577	ns	0.428571	ns		0.482638	ns	-	ns		5.18923e-05	***	0.004329	**		2.6367e-05	***	0.015873	*
A5_scaffold0042		156154		0.167743	ns	0.547619	ns		0.11155	ns	0.329004	ns		0.146931	ns	0.428571	ns		0.0417096	*	-	ns		0.0135529	*	0.536797	ns		0.000240021	***	0.690476	ns		0.147459	ns	0.536797	ns		0.28513	ns	-	ns
A5_scaffold0042		156198		0.107359	ns	0.420635	ns		0.138598	ns	0.246753	ns		0.166305	ns	0.428571	ns		0.102542	ns	0.547619	ns		0.0120992	*	0.662338	ns		0.000415943	***	0.690476	ns		0.100329	ns	0.662338	ns		0.254493	ns	0.84127	ns
A5_scaffold0042		374831		0.0529239	ns	0.690476	ns		0.721807	ns	0.647329	ns		0.000112608	***	0.125541	ns		0.12831	ns	0.015873	*		0.0570972	ns	0.536797	ns		-	ns	0.690476	ns		0.388464	ns	0.0822511	ns		0.146623	ns	0.547619	ns
A5_scaffold0042		401056		0.806463	ns	-	ns		0.831652	ns	0.930736	ns		0.0588746	ns	0.246753	ns		0.000654952	***	0.150794	ns		0.828353	ns	0.662338	ns		4.55268e-06	***	-	ns		0.0256225	*	0.329004	ns		0.25588	ns	0.547619	ns
A5_scaffold0042		401156		0.474411	ns	-	ns		0.897042	ns	0.930736	ns		0.1033	ns	0.428571	ns		0.00417884	**	0.150794	ns		0.592937	ns	0.428571	ns		3.24973e-05	***	-	ns		0.0156773	*	0.428571	ns		0.498192	ns	0.547619	ns
A5_scaffold0042		490398		0.751282	ns	0.420635	ns		0.02552	*	0.00865801	**		0.955752	ns	0.647329	ns		0.149078	ns	-	ns		0.556945	ns	0.930736	ns		0.0504167	ns	0.150794	ns		0.482415	ns	-	ns		0.835677	ns	0.690476	ns
A5_scaffold0042		511067		1.90715e-16	***	0.20869	ns		0.00281343	**	0.0822511	ns		0.000676652	***	0.177489	ns		0.369979	ns	0.84127	ns		0.236541	ns	0.930736	ns		0.447297	ns	0.309524	ns		0.335247	ns	0.329004	ns		0.221187	ns	0.420635	ns
A5_scaffold0042		511080		7.25724e-16	***	0.20869	ns		0.00536913	**	0.0822511	ns		0.00186381	**	0.177489	ns		0.501304	ns	0.690476	ns		0.306388	ns	0.930736	ns		0.330177	ns	0.309524	ns		0.466705	ns	0.428571	ns		0.320972	ns	0.420635	ns
A5_scaffold0042		511625		0.97395	ns	0.222222	ns		0.958993	ns	0.662338	ns		0.07508	ns	0.177489	ns		0.232923	ns	0.547619	ns		0.345458	ns	0.0546812	ns		3.47895e-10	***	0.0952381	ns		0.157164	ns	0.662338	ns		0.822919	ns	0.690476	ns
A5_scaffold0042		511741		0.201004	ns	0.150794	ns		0.321542	ns	0.0519481	ns		0.17185	ns	-	ns		1	ns	0.420635	ns		0.364844	ns	0.234267	ns		0.19639	ns	0.150794	ns		0.0723589	ns	0.930736	ns		0.0476276	*	0.84127	ns
A5_scaffold0042		511747		0.718913	ns	0.309524	ns		0.140331	ns	0.017316	*		0.153154	ns	0.0822511	ns		0.819277	ns	0.309524	ns		1.73466e-06	***	0.017316	*		0.0373347	*	0.150794	ns		0.390998	ns	0.428571	ns		0.842739	ns	0.84127	ns
A5_scaffold0042		533578		0.235573	ns	0.420635	ns		0.138904	ns	0.329004	ns		0.0188244	*	0.536797	ns		0.0106689	*	0.0952381	ns		0.025852	*	0.246753	ns		0.031151	*	0.547619	ns		0.00347593	**	0.0519481	ns		0.00017217	***	0.0555556	ns
A5_scaffold0042		534849		2.74463e-06	***	0.675174	ns		0.237356	ns	0.017316	*		0.448814	ns	0.119846	ns		2.52377e-06	***	0.015873	*		0.503803	ns	0.428571	ns		0.00582733	**	0.84127	ns		0.929437	ns	0.428571	ns		0.000222929	***	0.690476	ns
A5_scaffold0042		534903		0.0325066	*	0.142457	ns		0.682223	ns	0.0519481	ns		0.197696	ns	0.16993	ns		0.000514401	***	0.031746	*		0.245567	ns	0.428571	ns		0.00138044	**	0.309524	ns		0.873015	ns	0.329004	ns		0.00567382	**	0.690476	ns
A5_scaffold0042		569826		0.0434132	*	-	ns		0.00662133	**	0.662338	ns		0.000163838	***	0.662338	ns		0.000501377	***	0.420635	ns		1.35647e-11	***	0.246753	ns		2.81645e-08	***	0.309524	ns		0.0048757	**	0.930736	ns		0.733382	ns	0.690476	ns
A5_scaffold0042		569852		0.0434132	*	-	ns		0.0136886	*	0.662338	ns		0.000192667	***	0.662338	ns		0.000501377	***	0.420635	ns		1.06456e-11	***	0.246753	ns		1.96356e-08	***	0.309524	ns		0.00788259	**	0.930736	ns		0.708972	ns	0.690476	ns
A5_scaffold0042		569887		0.0213147	*	0.834035	ns		0.0115986	*	0.792208	ns		0.000232422	***	0.662338	ns		0.000418402	***	0.222222	ns		1.64268e-11	***	0.246753	ns		2.09199e-08	***	0.309524	ns		0.00683473	**	0.930736	ns		0.847665	ns	0.690476	ns
A5_scaffold0042		645774		1.96999e-07	***	0.0555556	ns		0.0880246	ns	0.329004	ns		0.0537431	ns	0.329004	ns		0.0853846	ns	0.309524	ns		0.736412	ns	0.792208	ns		0.935875	ns	0.222222	ns		0.818612	ns	-	ns		0.679259	ns	0.309524	ns
A5_scaffold0042		672364		7.67112e-19	***	0.222222	ns		4.08042e-35	***	0.004329	**		2.16298e-16	***	0.329004	ns		4.60342e-66	***	0.150794	ns		4.35577e-06	***	0.662338	ns		5.022e-19	***	0.222222	ns		1.36014e-23	***	0.00865801	**		9.02445e-24	***	0.420635	ns
A5_scaffold0042		672391		3.65182e-17	***	0.222222	ns		2.32238e-34	***	0.004329	**		7.7828e-16	***	0.329004	ns		2.68687e-56	***	0.150794	ns		0.000260261	***	0.662338	ns		1.33748e-18	***	0.309524	ns		7.96349e-23	***	0.00865801	**		9.03606e-15	***	0.547619	ns
A5_scaffold0042		672396		1.97546e-17	***	0.222222	ns		1.30897e-34	***	0.004329	**		5.28409e-16	***	0.329004	ns		9.54437e-57	***	0.150794	ns		0.000308323	***	0.662338	ns		3.11545e-18	***	0.309524	ns		1.29678e-23	***	0.00865801	**		8.01331e-15	***	0.547619	ns
A5_scaffold0043		643286		0.04381	*	0.547619	ns		0.109618	ns	0.234267	ns		0.510872	ns	0.410248	ns		6.60307e-07	***	0.031746	*		0.018097	*	0.536797	ns		0.000271719	***	0.150794	ns		0.91145	ns	0.16993	ns		0.176276	ns	0.309524	ns
A5_scaffold0043		664856		0.0118709	*	0.309524	ns		0.0325031	*	0.930736	ns		0.00012611	***	0.792208	ns		0.1271	ns	-	ns		0.526214	ns	0.428571	ns		7.7713e-08	***	0.84127	ns		0.368267	ns	0.0822511	ns		0.0483728	*	0.84127	ns
A5_scaffold0043		664893		0.011105	*	0.309524	ns		0.0357913	*	0.662338	ns		0.000113184	***	0.792208	ns		0.121357	ns	-	ns		0.468602	ns	0.428571	ns		6.60567e-08	***	0.84127	ns		0.381095	ns	0.0822511	ns		0.0398316	*	0.84127	ns
A5_scaffold0043		664943		0.997501	ns	0.309524	ns		0.639682	ns	0.930736	ns		8.75752e-05	***	-	ns		0.723406	ns	0.547619	ns		0.604645	ns	0.783711	ns		0.00474335	**	-	ns		0.0347705	*	0.017316	*		0.427338	ns	0.547619	ns
A5_scaffold0043		664954		0.948132	ns	0.309524	ns		0.685709	ns	0.930736	ns		7.78472e-05	***	-	ns		0.675951	ns	0.547619	ns		0.652528	ns	0.783711	ns		0.0068638	**	-	ns		0.0187064	*	0.017316	*		0.467289	ns	0.397615	ns
A5_scaffold0043		664969		0.988695	ns	0.309524	ns		0.685709	ns	0.930736	ns		0.000103754	***	-	ns		0.675951	ns	0.547619	ns		0.652528	ns	0.783711	ns		0.0068638	**	-	ns		0.0187064	*	0.017316	*		0.467289	ns	0.690476	ns
A5_scaffold0044		236957		0.97777	ns	0.84127	ns		0.911531	ns	0.930736	ns		0.858928	ns	0.662338	ns		0.942293	ns	0.690476	ns		0.000931074	***	0.246753	ns		0.00819312	**	0.463344	ns		0.495566	ns	0.930736	ns		0.00031168	***	0.690476	ns
A5_scaffold0044		608464		0.604565	ns	0.0555556	ns		0.302626	ns	-	ns		0.551381	ns	0.0822511	ns		0.475137	ns	0.015873	*		0.223887	ns	0.125541	ns		1.2468e-05	***	0.150794	ns		0.0333711	*	0.246753	ns		0.922381	ns	0.150794	ns
A5_scaffold0045		46748		0.800817	ns	0.420635	ns		7.16849e-06	***	0.0822511	ns		0.000266231	***	0.930736	ns		0.0150317	*	-	ns		4.19347e-06	***	0.536797	ns		0.0557565	ns	0.420635	ns		1.29417e-07	***	0.004329	**		0.217641	ns	-	ns
A5_scaffold0045		179389		4.90396e-13	***	0.031746	*		0.0038559	**	0.0822511	ns		1.75683e-05	***	0.0822511	ns		0.00021001	***	0.420635	ns		0.0377367	*	0.177489	ns		1.24309e-08	***	0.031746	*		0.445419	ns	0.536797	ns		0.893697	ns	-	ns
A5_scaffold0045		179407		9.39935e-28	***	0.015873	*		0.000553316	***	0.125541	ns		1.08334e-17	***	0.0519481	ns		1.63732e-07	***	0.222222	ns		3.50435e-15	***	0.177489	ns		0.05912	ns	0.690476	ns		0.881358	ns	0.536797	ns		4.33504e-22	***	0.0555556	ns
A5_scaffold0045		179510		0.350932	ns	0.420635	ns		0.400904	ns	0.662338	ns		8.44278e-06	***	0.428571	ns		0.31411	ns	0.690476	ns		9.96614e-07	***	0.792208	ns		7.20805e-15	***	0.0555556	ns		0.198174	ns	0.930736	ns		0.00280252	**	0.547619	ns
A5_scaffold0045		179551		0.376404	ns	0.420635	ns		0.379388	ns	0.792208	ns		1.40559e-05	***	0.428571	ns		0.321299	ns	0.84127	ns		1.02829e-06	***	0.792208	ns		2.31016e-14	***	0.0952381	ns		0.214652	ns	0.930736	ns		0.000337866	***	0.690476	ns
A5_scaffold0045		179652		8.00476e-06	***	0.015873	*		0.282616	ns	0.536797	ns		0.018654	*	0.125541	ns		1.01662e-08	***	0.031746	*		0.0169121	*	0.0822511	ns		5.27833e-06	***	0.309524	ns		0.000333796	***	0.0519481	ns		0.307771	ns	0.0952381	ns
A5_scaffold0045		527883		0.0918122	ns	0.84127	ns		0.701345	ns	0.428571	ns		0.00031972	***	0.536797	ns		9.11409e-07	***	0.015873	*		0.196439	ns	0.792208	ns		0.90727	ns	0.150794	ns		0.853117	ns	0.177489	ns		0.0182444	*	-	ns
A5_scaffold0047		21620		3.14476e-07	***	0.031746	*		0.810298	ns	0.177489	ns		1.31374e-05	***	0.329004	ns		0.232472	ns	-	ns		0.0396702	*	0.246753	ns		0.00277795	**	0.031746	*		1	ns	0.930736	ns		0.0113525	*	0.309524	ns
A5_scaffold0047		418332		0.00101685	**	0.84127	ns		0.675642	ns	-	ns		0.818335	ns	0.792208	ns		0.700838	ns	0.84127	ns		5.96242e-06	***	0.125541	ns		0.0019846	**	0.420635	ns		0.0184998	*	0.177489	ns		0.0410319	*	0.690476	ns
A5_scaffold0048		49073		0.6259	ns	0.0952381	ns		0.70255	ns	0.16993	ns		0.144908	ns	0.3142	ns		2.1486e-05	***	0.84127	ns		0.0573694	ns	0.783711	ns		0.190332	ns	-	ns		0.000226772	***	0.234267	ns		0.00362931	**	0.690476	ns
A5_scaffold0048		59709		1.94962e-07	***	0.309524	ns		0.0897272	ns	0.662338	ns		1.12719e-10	***	0.0814397	ns		3.61887e-05	***	0.309524	ns		4.47265e-05	***	0.792208	ns		1.4237e-09	***	0.031746	*		0.863681	ns	0.360216	ns		0.000216647	***	0.0952381	ns
A5_scaffold0048		144556		0.187205	ns	0.222222	ns		0.986745	ns	0.536797	ns		0.0523335	ns	0.329004	ns		0.828343	ns	0.547619	ns		0.0253117	*	0.329004	ns		0.000351864	***	0.0952381	ns		0.181295	ns	0.536797	ns		0.000529587	***	0.84127	ns
A5_scaffold0048		217483		0.814422	ns	0.84127	ns		0.96899	ns	0.930736	ns		0.119873	ns	0.521869	ns		3.34531e-14	***	-	ns		0.0535787	ns	0.329004	ns		0.196023	ns	-	ns		0.11854	ns	0.329004	ns		2.8236e-07	***	0.690476	ns
A5_scaffold0048		338190		3.2769e-06	***	0.84127	ns		0.000122083	***	0.662338	ns		6.48455e-09	***	0.930736	ns		2.657e-09	***	-	ns		1.86935e-12	***	0.536797	ns		1.7745e-16	***	0.309524	ns		0.00241869	**	0.329004	ns		0.0022446	**	0.309524	ns
A5_scaffold0048		338199		0.0114024	*	0.547619	ns		0.192032	ns	-	ns		0.000271551	***	0.930736	ns		0.00769091	**	0.690476	ns		0.000846499	***	0.662338	ns		0.00668286	**	0.222222	ns		0.249353	ns	0.234267	ns		0.861518	ns	0.222222	ns
A5_scaffold0048		338211		0.0225078	*	0.547619	ns		0.221598	ns	-	ns		0.00025793	***	0.930736	ns		0.0136569	*	0.690476	ns		0.000801302	***	0.662338	ns		0.00858066	**	0.150794	ns		0.613695	ns	0.125541	ns		0.817482	ns	0.222222	ns
A5_scaffold0048		344943		0.734392	ns	0.547619	ns		0.521627	ns	-	ns		0.000802971	***	0.428571	ns		0.748521	ns	0.84127	ns		0.0360881	*	0.662338	ns		0.000173217	***	0.420635	ns		0.0141458	*	0.428571	ns		0.384429	ns	0.420635	ns
A5_scaffold0048		344970		0.000648882	***	0.84127	ns		0.00160605	**	0.930736	ns		0.294252	ns	0.536797	ns		0.00573438	**	-	ns		3.28248e-13	***	0.329004	ns		4.69216e-11	***	0.222222	ns		0.0015928	**	0.930736	ns		8.75336e-12	***	0.150794	ns
A5_scaffold0048		344979		0.0270402	*	0.309524	ns		0.838907	ns	0.930736	ns		0.428376	ns	0.783711	ns		0.0841392	ns	0.690476	ns		0.717931	ns	0.927099	ns		0.0689274	ns	0.690476	ns		0.463794	ns	0.177489	ns		0.000541046	***	0.0555556	ns
A5_scaffold0048		344980		3.46069e-07	***	-	ns		5.28976e-06	***	0.662338	ns		2.77258e-10	***	0.930736	ns		4.34488e-10	***	-	ns		4.27575e-11	***	-	ns		0.000109823	***	0.547619	ns		7.55576e-07	***	0.428571	ns		0.023954	*	0.309524	ns
A5_scaffold0048		345893		0.878303	ns	-	ns		0.619902	ns	0.930736	ns		0.0262433	*	0.119846	ns		0.827856	ns	0.84127	ns		1.19097e-14	***	0.0822511	ns		0.0880523	ns	0.0952381	ns		1	ns	0.930736	ns		3.25283e-09	***	0.547619	ns
A5_scaffold0048		360651		1.2597e-18	***	0.222222	ns		1.28841e-18	***	0.125541	ns		0.000124432	***	0.521869	ns		2.33586e-10	***	-	ns		2.82833e-12	***	0.927099	ns		0.645874	ns	-	ns		0.00448558	**	0.428571	ns		0.0453339	*	0.150794	ns
A5_scaffold0048		362697		4.24743e-05	***	0.690476	ns		0.119658	ns	0.030303	*		4.72547e-11	***	0.16993	ns		1.2841e-07	***	0.0952381	ns		0.0445927	*	-	ns		0.16168	ns	0.222222	ns		0.0678848	ns	0.125541	ns		0.738614	ns	0.84127	ns
A5_scaffold0048		530411		0.0177709	*	0.690476	ns		0.378465	ns	0.792208	ns		0.497448	ns	0.410248	ns		0.0356662	*	-	ns		3.74974e-10	***	0.536797	ns		0.123578	ns	0.309524	ns		0.000628199	***	0.428571	ns		0.0232611	*	-	ns
A5_scaffold0048		530450		0.0171133	*	-	ns		0.00410174	**	0.125541	ns		0.0354276	*	0.234267	ns		0.0109642	*	0.84127	ns		1.01434e-09	***	0.536797	ns		0.0140705	*	0.547619	ns		0.000597878	***	0.125541	ns		0.0104408	*	0.84127	ns
A5_scaffold0049		235385		1	ns	0.84127	ns		0.0133734	*	0.125541	ns		0.234792	ns	0.792208	ns		0.0672504	ns	-	ns		8.97429e-06	***	0.930736	ns		0.579918	ns	0.0952381	ns		0.0340876	*	0.536797	ns		0.779844	ns	0.420635	ns
A5_scaffold0049		467979		3.23847e-13	***	0.150794	ns		8.00747e-14	***	0.0519481	ns		0.00108625	**	0.0821386	ns		2.4911e-08	***	0.0555556	ns		0.197942	ns	0.792208	ns		3.3028e-12	***	0.420635	ns		5.59668e-08	***	0.00865801	**		0.0279768	*	-	ns
A5_scaffold0049		468032		2.34578e-13	***	0.150794	ns		4.92494e-07	***	0.017316	*		0.000345801	***	0.0821386	ns		7.15726e-11	***	0.0555556	ns		0.439313	ns	0.792208	ns		8.73092e-12	***	0.420635	ns		4.27826e-08	***	0.00865801	**		0.000560647	***	-	ns
A5_scaffold0050		164711		1	ns	0.547619	ns		1.33556e-06	***	0.329004	ns		0.0221174	*	-	ns		0.292364	ns	0.150794	ns		0.256672	ns	0.792208	ns		2.93487e-06	***	0.420635	ns		0.702268	ns	0.234267	ns		0.846468	ns	0.294802	ns
A5_scaffold0050		164734		0.107701	ns	0.420635	ns		3.39057e-05	***	0.329004	ns		0.567845	ns	0.930736	ns		0.129698	ns	0.150794	ns		-	ns	0.930736	ns		0.0056469	**	0.420635	ns		0.248207	ns	0.125541	ns		0.18705	ns	0.401965	ns
A5_scaffold0051		120582		0.537353	ns	0.309524	ns		0.622882	ns	0.329004	ns		0.44373	ns	0.662338	ns		0.16176	ns	0.690476	ns		0.897074	ns	0.792208	ns		4.23924e-05	***	0.150794	ns		0.0147238	*	0.00865801	**		0.10044	ns	-	ns
A5_scaffold0051		152174		3.59341e-05	***	0.0555556	ns		0.508121	ns	0.410248	ns		3.70494e-06	***	0.017316	*		0.669409	ns	-	ns		0.00961616	**	0.246753	ns		0.361369	ns	0.420635	ns		0.396603	ns	0.647329	ns		0.000204951	***	0.0952381	ns
A5_scaffold0051		152381		0.790666	ns	-	ns		0.632554	ns	0.930736	ns		0.00373684	**	0.329004	ns		0.221691	ns	0.547619	ns		0.299309	ns	0.536797	ns		0.417097	ns	0.690476	ns		0.882229	ns	0.662338	ns		0.0616421	ns	0.690476	ns
A5_scaffold0051		152439		0.825266	ns	-	ns		0.714507	ns	0.792208	ns		0.00324502	**	0.428571	ns		0.221691	ns	0.547619	ns		0.269484	ns	0.792208	ns		0.0633254	ns	0.547619	ns		0.812961	ns	0.536797	ns		0.290058	ns	0.84127	ns
A5_scaffold0051		356265		0.397805	ns	0.0555556	ns		0.126964	ns	0.662338	ns		0.0303181	*	0.536797	ns		6.86036e-05	***	0.309524	ns		0.305768	ns	0.792208	ns		0.665793	ns	0.690476	ns		0.0962637	ns	0.536797	ns		0.552981	ns	0.84127	ns
A5_scaffold0051		600034		0.18968	ns	0.309524	ns		1	ns	0.234267	ns		0.0927084	ns	0.177489	ns		0.398327	ns	-	ns		0.00501434	**	0.662338	ns		0.0311512	*	0.222222	ns		0.0857595	ns	0.0822511	ns		0.577781	ns	-	ns
A5_scaffold0051		600039		0.239956	ns	0.309524	ns		1	ns	0.410248	ns		0.272122	ns	0.177489	ns		0.304124	ns	-	ns		0.00658986	**	0.536797	ns		0.0679588	ns	0.309524	ns		0.104382	ns	0.0822511	ns		0.641341	ns	-	ns
A5_scaffold0051		600125		0.120482	ns	0.222222	ns		0.533909	ns	0.246753	ns		0.0152759	*	0.177489	ns		0.903973	ns	0.690476	ns		0.00105048	**	0.536797	ns		0.129363	ns	0.309524	ns		0.0353054	*	0.017316	*		0.580342	ns	-	ns
A5_scaffold0051		600132		0.420327	ns	0.222222	ns		0.730584	ns	0.662338	ns		0.0109809	*	0.125541	ns		0.889819	ns	0.690476	ns		0.124243	ns	0.930736	ns		0.142068	ns	0.420635	ns		0.028823	*	0.0822511	ns		0.527706	ns	0.420635	ns
A5_scaffold0051		600161		0.221772	ns	0.222222	ns		0.488911	ns	0.246753	ns		0.0109809	*	0.125541	ns		0.976173	ns	0.690476	ns		0.124243	ns	0.930736	ns		0.110002	ns	0.309524	ns		0.028823	*	0.0519481	ns		0.498481	ns	-	ns
A5_scaffold0051		600279		2.8829e-07	***	0.547619	ns		6.00833e-07	***	0.16993	ns		5.2234e-05	***	0.662338	ns		0.000213284	***	0.150794	ns		1.92174e-16	***	0.246753	ns		1.87949e-26	***	0.309524	ns		0.918731	ns	0.792208	ns		2.99687e-29	***	0.690476	ns
A5_scaffold0051		600289		4.25284e-08	***	0.547619	ns		1.2871e-07	***	0.16993	ns		2.39753e-05	***	0.536797	ns		7.86061e-05	***	0.222222	ns		1.62695e-12	***	0.536797	ns		2.06797e-15	***	0.309524	ns		1	ns	0.792208	ns		6.05083e-30	***	0.690476	ns
A5_scaffold0051		600297		0.00131327	**	0.690476	ns		0.00093297	***	0.119846	ns		0.00667833	**	0.536797	ns		0.0238454	*	0.222222	ns		2.49937e-06	***	0.329004	ns		1.55239e-07	***	0.309524	ns		0.511429	ns	0.662338	ns		4.4235e-16	***	0.690476	ns
A5_scaffold0051		621878		0.11808	ns	0.150794	ns		0.00243606	**	0.0822511	ns		8.9551e-05	***	0.0822511	ns		0.415901	ns	0.420635	ns		0.000242448	***	0.00865801	**		4.25598e-06	***	0.547619	ns		2.23197e-05	***	0.004329	**		0.0645954	ns	0.690476	ns
A5_scaffold0052		257336		0.0382524	*	-	ns		0.0101775	*	0.177489	ns		2.51037e-05	***	0.536797	ns		2.86524e-05	***	0.84127	ns		0.415235	ns	0.792208	ns		2.26134e-08	***	0.690476	ns		0.278591	ns	0.536797	ns		8.09313e-07	***	-	ns
A5_scaffold0052		257356		6.22148e-06	***	0.547619	ns		0.167757	ns	0.536797	ns		0.303594	ns	0.792208	ns		0.022909	*	-	ns		0.00618809	**	0.930736	ns		5.61628e-07	***	0.420635	ns		0.00689608	**	0.0822511	ns		5.12254e-05	***	0.0555556	ns
A5_scaffold0052		257362		1.05888e-05	***	0.84127	ns		0.0470208	*	0.125541	ns		0.00031758	***	-	ns		0.000821326	***	-	ns		1.77976e-14	***	0.536797	ns		4.19487e-07	***	-	ns		0.485219	ns	0.125541	ns		0.906284	ns	0.420635	ns
A5_scaffold0052		292079		4.25475e-08	***	0.222222	ns		0.104162	ns	0.792208	ns		0.246693	ns	0.428571	ns		8.17931e-06	***	0.547619	ns		1.83432e-09	***	0.246753	ns		8.25256e-06	***	0.420635	ns		0.144884	ns	0.792208	ns		0.0125632	*	0.84127	ns
A5_scaffold0052		292649		0.406251	ns	0.420635	ns		0.837215	ns	0.792208	ns		2.63404e-05	***	0.329004	ns		0.473726	ns	-	ns		0.663126	ns	0.536797	ns		0.676142	ns	0.84127	ns		0.038214	*	0.246753	ns		0.246601	ns	0.84127	ns
A5_scaffold0052		295653		0.876512	ns	0.0952381	ns		0.249807	ns	0.0353443	*		7.9744e-06	***	0.017316	*		0.00287186	**	0.150794	ns		0.127463	ns	0.246753	ns		6.20663e-05	***	0.031746	*		0.876141	ns	0.125541	ns		0.0208922	*	0.0952381	ns
A5_scaffold0053		290720		0.0473694	*	0.84127	ns		0.00311943	**	0.329004	ns		0.00700636	**	0.3142	ns		0.455681	ns	0.547619	ns		0.0331512	*	0.329004	ns		0.0440953	*	0.690476	ns		0.990549	ns	-	ns		1.28552e-22	***	0.222222	ns
A5_scaffold0053		414080		1	ns	-	ns		0.00910655	**	0.246753	ns		2.00723e-05	***	-	ns		0.341617	ns	0.547619	ns		0.624732	ns	0.662338	ns		0.0405998	*	0.84127	ns		0.268238	ns	0.329004	ns		0.00190781	**	-	ns
A5_scaffold0054		143585		0.202602	ns	0.031746	*		0.230016	ns	0.536797	ns		0.321898	ns	0.030303	*		1.03869e-16	***	0.150794	ns		8.23855e-08	***	0.662338	ns		0.278254	ns	0.222222	ns		0.287528	ns	0.125541	ns		0.842265	ns	0.309524	ns
A5_scaffold0054		143681		0.376766	ns	0.0555556	ns		0.165291	ns	0.662338	ns		0.581234	ns	0.125541	ns		2.4666e-16	***	0.150794	ns		8.92892e-09	***	0.662338	ns		0.170111	ns	0.222222	ns		0.251412	ns	0.246753	ns		0.637449	ns	0.309524	ns
A5_scaffold0054		402438		8.92429e-10	***	0.0555556	ns		0.00602385	**	0.792208	ns		-	ns	0.329004	ns		0.265413	ns	-	ns		0.0317068	*	0.662338	ns		4.0268e-13	***	0.0952381	ns		0.946728	ns	0.428571	ns		0.000160585	***	0.690476	ns
A5_scaffold0055		41374		0.513143	ns	0.420635	ns		0.770827	ns	0.927099	ns		0.00905071	**	-	ns		0.094899	ns	0.690476	ns		0.758296	ns	0.662338	ns		0.00774264	**	0.84127	ns		0.032907	*	0.246753	ns		0.441393	ns	0.420635	ns
A5_scaffold0055		200524		0.283589	ns	0.420635	ns		0.473326	ns	0.521869	ns		0.688576	ns	0.0821386	ns		0.0338988	*	0.463344	ns		0.217364	ns	0.0822511	ns		0.00885209	**	0.0952381	ns		-	ns	0.246753	ns		0.312016	ns	0.150794	ns
A5_scaffold0055		200548		0.192064	ns	0.420635	ns		0.537944	ns	0.428571	ns		0.000163526	***	0.0353443	*		0.798074	ns	0.84127	ns		0.00876316	**	0.792208	ns		0.0185872	*	-	ns		0.0509564	ns	0.662338	ns		0.0950896	ns	0.309524	ns
A5_scaffold0055		275454		0.196572	ns	0.690476	ns		0.00577569	**	0.428571	ns		0.24196	ns	0.792208	ns		0.000313147	***	0.547619	ns		0.223677	ns	0.783711	ns		0.000293886	***	0.690476	ns		0.492546	ns	0.662338	ns		0.0901535	ns	0.84127	ns
A5_scaffold0055		469972		3.35972e-09	***	0.150794	ns		0.00246146	**	0.329004	ns		0.108023	ns	0.536797	ns		0.308446	ns	-	ns		1.46475e-07	***	0.428571	ns		0.000108216	***	0.015873	*		1	ns	0.017316	*		2.35469e-13	***	0.150794	ns
A5_scaffold0056		444357		1.76838e-07	***	0.150794	ns		0.000239896	***	0.0519481	ns		8.88807e-27	***	0.0821386	ns		3.14015e-11	***	0.0952381	ns		1.95328e-13	***	0.030303	*		4.96466e-21	***	0.420635	ns		1.09566e-05	***	0.0822511	ns		2.17108e-12	***	0.222222	ns
A5_scaffold0056		444532		0.234082	ns	0.309524	ns		0.418626	ns	0.428571	ns		0.0679226	ns	0.0546812	ns		0.00741196	**	0.84127	ns		0.212715	ns	0.0822511	ns		0.443862	ns	0.309524	ns		0.308054	ns	0.125541	ns		0.356353	ns	0.84127	ns
A5_scaffold0056		582887		0.0281557	*	0.420635	ns		0.412145	ns	0.0519481	ns		0.0185151	*	0.792208	ns		0.0332634	*	0.690476	ns		0.932783	ns	0.792208	ns		0.0336429	*	0.547619	ns		0.477817	ns	0.329004	ns		0.511826	ns	0.690476	ns
A5_scaffold0057		143978		0.00600694	**	0.150794	ns		0.133254	ns	0.017316	*		0.212359	ns	0.017316	*		8.23251e-07	***	0.0952381	ns		0.0106036	*	0.125541	ns		0.0116237	*	0.0555556	ns		0.163856	ns	0.125541	ns		0.00204311	**	0.031746	*
A5_scaffold0057		144066		0.000304543	***	0.031746	*		0.0586421	ns	0.00865801	**		0.0234089	*	0.017316	*		7.75976e-07	***	0.0952381	ns		0.000318857	***	0.0822511	ns		0.000288874	***	0.031746	*		0.0336677	*	0.125541	ns		7.61715e-05	***	0.031746	*
A5_scaffold0057		270682		2.59487e-08	***	0.0555556	ns		1	ns	0.428571	ns		0.514847	ns	0.16993	ns		0.00657956	**	0.222222	ns		0.569749	ns	-	ns		0.303282	ns	0.420635	ns		0.738782	ns	0.792208	ns		0.136342	ns	0.150794	ns
A5_scaffold0057		270757		0.0536967	ns	0.84127	ns		0.232006	ns	0.177489	ns		9.37265e-07	***	0.428571	ns		0.182167	ns	0.150794	ns		0.000167593	***	0.329004	ns		4.88544e-06	***	0.150794	ns		0.0217069	*	0.177489	ns		1.87318e-08	***	0.309524	ns
A5_scaffold0057		270783		0.0403332	*	0.84127	ns		0.31347	ns	0.177489	ns		1.82504e-06	***	0.428571	ns		0.208965	ns	0.222222	ns		0.000276028	***	0.329004	ns		1.29266e-05	***	0.150794	ns		0.0371928	*	0.246753	ns		1.63109e-07	***	0.309524	ns
A5_scaffold0057		270806		0.0719606	ns	0.420635	ns		0.808562	ns	0.329004	ns		0.00423669	**	0.177489	ns		1.12629e-12	***	-	ns		0.0235635	*	0.428571	ns		0.014414	*	0.84127	ns		0.328329	ns	0.246753	ns		0.0140561	*	0.420635	ns
A5_scaffold0058		103998		0.0606704	ns	0.84127	ns		0.279853	ns	0.030303	*		0.64933	ns	0.792208	ns		0.621224	ns	-	ns		0.00712835	**	0.177489	ns		0.469621	ns	0.420635	ns		0.616863	ns	0.930736	ns		0.00178516	**	0.222222	ns
A5_scaffold0058		283859		3.66107e-06	***	0.0555556	ns		1	ns	0.0822511	ns		1	ns	0.246753	ns		0.00130721	**	0.0952381	ns		0.372209	ns	0.930736	ns		0.047841	*	0.0555556	ns		0.302445	ns	0.930736	ns		0.00155954	**	0.031746	*
A5_scaffold0058		283942		1.8967e-05	***	0.031746	*		0.80413	ns	0.125541	ns		0.337236	ns	0.246753	ns		0.00036167	***	0.0952381	ns		0.523952	ns	0.246753	ns		0.120981	ns	0.547619	ns		0.097766	ns	0.662338	ns		1.01843e-06	***	0.0952381	ns
A5_scaffold0058		283950		0.00256249	**	0.222222	ns		0.788444	ns	0.521869	ns		0.600177	ns	0.0519481	ns		0.0152901	*	0.00793651	**		0.188996	ns	0.017316	*		0.349322	ns	-	ns		0.689996	ns	0.428571	ns		3.92558e-18	***	0.015873	*
A5_scaffold0058		553996		0.610764	ns	0.309524	ns		0.684298	ns	0.0546812	ns		0.33368	ns	0.930736	ns		0.696398	ns	0.420635	ns		1.48538e-05	***	0.792208	ns		8.14473e-10	***	0.690476	ns		0.936263	ns	0.0221735	*		4.66856e-07	***	-	ns
A5_scaffold0058		554010		0.000376238	***	0.222222	ns		0.678998	ns	0.428571	ns		0.343034	ns	0.930736	ns		0.0302688	*	0.547619	ns		0.64034	ns	0.930736	ns		0.011124	*	0.690476	ns		0.140816	ns	0.177489	ns		1	ns	-	ns
A5_scaffold0058		554030		0.00046528	***	0.031746	*		0.828907	ns	0.329004	ns		0.0580462	ns	0.930736	ns		0.0644717	ns	0.547619	ns		0.651412	ns	0.930736	ns		0.0211145	*	0.690476	ns		0.263397	ns	0.177489	ns		0.0425169	*	-	ns
A5_scaffold0058		554055		0.00308037	**	0.753298	ns		0.942282	ns	0.0519481	ns		0.209648	ns	0.930736	ns		0.610724	ns	0.84127	ns		0.00252429	**	0.792208	ns		2.00664e-31	***	0.222222	ns		0.115692	ns	0.3142	ns		7.66349e-07	***	0.547619	ns
A5_scaffold0058		554067		1.50274e-05	***	0.0952381	ns		0.939333	ns	0.410248	ns		0.726857	ns	0.792208	ns		0.390019	ns	-	ns		0.0933536	ns	0.792208	ns		0.0151912	*	0.690476	ns		0.610998	ns	0.662338	ns		0.000433887	***	0.690476	ns
A5_scaffold0059		29324		0.00653773	**	0.015873	*		0.000721532	***	0.0821386	ns		9.3352e-08	***	0.177489	ns		0.0442139	*	0.309524	ns		1	ns	0.927099	ns		0.000594898	***	0.150794	ns		0.170206	ns	0.428571	ns		2.64149e-13	***	0.20869	ns
A5_scaffold0059		29331		5.38342e-05	***	0.015873	*		5.345e-07	***	0.017316	*		1.1163e-13	***	0.177489	ns		0.439659	ns	0.420635	ns		1	ns	0.927099	ns		7.46756e-09	***	0.031746	*		0.170206	ns	0.246753	ns		5.2394e-19	***	0.0211767	*
A5_scaffold0059		29338		0.00104958	**	0.015873	*		0.000315887	***	0.0821386	ns		1.00675e-08	***	0.0822511	ns		0.0232601	*	0.309524	ns		1	ns	0.927099	ns		0.000174757	***	0.150794	ns		0.490317	ns	0.536797	ns		2.20375e-14	***	0.20869	ns
A5_scaffold0059		29363		0.00154402	**	0.015873	*		9.73357e-05	***	0.119846	ns		7.8914e-09	***	0.0822511	ns		0.0200608	*	0.309524	ns		1	ns	-	ns		5.17992e-05	***	0.150794	ns		0.41555	ns	0.536797	ns		9.72197e-16	***	0.20869	ns
A5_scaffold0059		238850		0.159381	ns	0.150794	ns		0.86628	ns	0.329004	ns		0.000551055	***	0.16993	ns		0.00189864	**	-	ns		0.0871427	ns	0.428571	ns		9.98024e-05	***	0.00793651	**		0.5366	ns	0.125541	ns		0.0214181	*	0.150794	ns
A5_scaffold0060		226436		0.0023838	**	0.84127	ns		1	ns	-	ns		0.428836	ns	0.783711	ns		0.00130791	**	0.222222	ns		0.389209	ns	0.930736	ns		0.0139338	*	0.84127	ns		0.764968	ns	0.119846	ns		0.00571607	**	0.84127	ns
A5_scaffold0060		226444		0.00181125	**	-	ns		0.824037	ns	0.930736	ns		0.413531	ns	0.647329	ns		0.00161312	**	0.222222	ns		0.435533	ns	0.930736	ns		0.0135576	*	0.690476	ns		0.868951	ns	0.16993	ns		0.00523577	**	0.84127	ns
A5_scaffold0060		464665		0.000193656	***	0.222222	ns		-	ns	-	ns		3.50424e-09	***	0.119846	ns		0.0518048	ns	-	ns		0.185928	ns	0.783711	ns		2.16317e-16	***	0.031746	*		0.703237	ns	0.662338	ns		4.20138e-05	***	0.150794	ns
A5_scaffold0061		232081		0.0247933	*	0.015873	*		0.00672113	**	0.004329	**		0.0105077	*	0.662338	ns		0.642722	ns	0.690476	ns		0.060267	ns	0.536797	ns		0.449737	ns	-	ns		0.825857	ns	-	ns		7.80127e-05	***	0.0555556	ns
A5_scaffold0062		26655		0.000191567	***	0.150794	ns		7.11455e-06	***	0.246753	ns		0.0420566	*	0.930736	ns		0.612156	ns	-	ns		4.85887e-05	***	-	ns		1.80964e-05	***	0.84127	ns		2.0069e-05	***	0.246753	ns		0.00307103	**	-	ns
A5_scaffold0062		58026		3.45893e-06	***	-	ns		0.0764051	ns	0.930736	ns		7.01512e-06	***	0.930736	ns		2.0326e-13	***	-	ns		0.000884693	***	0.930736	ns		1.78714e-07	***	0.547619	ns		0.000629646	***	0.792208	ns		0.695194	ns	0.420635	ns
A5_scaffold0062		82224		0.328345	ns	0.84127	ns		0.0833995	ns	0.0221735	*		0.0180534	*	0.246753	ns		0.786308	ns	0.309524	ns		0.665853	ns	0.3142	ns		0.272852	ns	0.84127	ns		0.408573	ns	0.410248	ns		0.0465001	*	-	ns
A5_scaffold0062		386180		0.779424	ns	0.309524	ns		0.495119	ns	0.930736	ns		0.0849817	ns	0.16993	ns		0.421731	ns	0.222222	ns		0.648349	ns	0.246753	ns		0.942574	ns	0.420635	ns		0.0208157	*	0.329004	ns		0.0207257	*	-	ns
A5_scaffold0062		386371		0.25619	ns	0.420635	ns		1	ns	0.792208	ns		0.448309	ns	0.662338	ns		0.0254913	*	0.222222	ns		0.441755	ns	0.246753	ns		0.200559	ns	0.150794	ns		0.0399528	*	0.177489	ns		0.0248749	*	-	ns
A5_scaffold0062		461515		0.000552591	***	0.0952381	ns		2.01552e-12	***	0.004329	**		7.46518e-06	***	0.0822511	ns		2.27583e-14	***	0.031746	*		1.06755e-09	***	0.428571	ns		2.03766e-21	***	0.031746	*		4.62229e-08	***	0.030303	*		3.02557e-20	***	0.00793651	**
A5_scaffold0062		461540		0.00245089	**	0.150794	ns		5.68187e-12	***	0.004329	**		6.58002e-07	***	0.0822511	ns		4.23367e-15	***	0.031746	*		1.06877e-10	***	0.329004	ns		2.53612e-17	***	0.0555556	ns		8.90925e-08	***	0.030303	*		2.22225e-20	***	0.00793651	**
A5_scaffold0062		532304		2.32547e-11	***	0.309524	ns		0.0392037	*	0.125541	ns		0.427141	ns	0.662338	ns		5.79907e-06	***	0.0952381	ns		0.0258241	*	-	ns		1.83261e-05	***	0.690476	ns		0.548251	ns	0.536797	ns		0.1003	ns	0.547619	ns
A5_scaffold0062		532347		7.30992e-12	***	0.222222	ns		0.0598136	ns	0.234267	ns		0.279924	ns	0.662338	ns		8.38442e-05	***	0.150794	ns		0.0186771	*	0.521869	ns		1.12394e-05	***	0.690476	ns		0.369199	ns	-	ns		0.00256715	**	0.420635	ns
A5_scaffold0063		353025		0.945075	ns	0.547619	ns		0.00607441	**	0.792208	ns		0.13413	ns	0.329004	ns		0.262583	ns	0.420635	ns		0.00063563	***	0.234267	ns		0.000868848	***	0.690476	ns		0.733798	ns	0.125541	ns		0.161923	ns	0.84127	ns
A5_scaffold0063		472863		0.247344	ns	0.150794	ns		0.545887	ns	0.662338	ns		0.230831	ns	0.662338	ns		0.152097	ns	0.690476	ns		0.271421	ns	0.3142	ns		1.38969e-08	***	0.0952381	ns		0.0183888	*	0.662338	ns		0.00156579	**	0.420635	ns
A5_scaffold0063		519093		5.65176e-06	***	0.547619	ns		0.48353	ns	0.792208	ns		0.447276	ns	0.428571	ns		0.0949399	ns	0.420635	ns		5.73821e-07	***	-	ns		0.399244	ns	0.222222	ns		0.0274452	*	0.428571	ns		0.573129	ns	-	ns
A5_scaffold0064		124143		0.0715372	ns	-	ns		0.639625	ns	0.234267	ns		0.00796473	**	0.536797	ns		1.80294e-06	***	0.150794	ns		0.208234	ns	0.0546812	ns		0.75537	ns	0.015873	*		0.371047	ns	0.792208	ns		0.0409548	*	0.150794	ns
A5_scaffold0064		124192		0.368259	ns	-	ns		0.676805	ns	0.3142	ns		0.35652	ns	0.930736	ns		1.9035e-06	***	0.150794	ns		0.177669	ns	0.0221735	*		0.826179	ns	0.015873	*		0.289511	ns	0.583025	ns		0.0786099	ns	0.150794	ns
A5_scaffold0064		124219		0.149347	ns	0.690476	ns		0.283617	ns	0.536797	ns		0.0130903	*	0.246753	ns		0.00182099	**	0.84127	ns		0.31036	ns	0.792208	ns		0.183542	ns	0.031746	*		0.708362	ns	0.792208	ns		0.0171954	*	0.150794	ns
A5_scaffold0064		211588		1.71377e-07	***	-	ns		0.0112692	*	0.125541	ns		0.350048	ns	0.536797	ns		7.86697e-05	***	0.690476	ns		0.259397	ns	0.662338	ns		8.44782e-14	***	0.150794	ns		0.000608041	***	0.177489	ns		0.00100619	**	0.420635	ns
A5_scaffold0064		211610		2.18046e-07	***	0.84127	ns		0.0112692	*	0.177489	ns		0.397837	ns	0.536797	ns		0.000103412	***	0.690476	ns		0.258529	ns	0.662338	ns		9.65597e-14	***	0.150794	ns		0.000608041	***	0.177489	ns		0.00100619	**	0.420635	ns
A5_scaffold0064		213294		0.0170361	*	0.309524	ns		0.018891	*	0.0546812	ns		0.739414	ns	0.536797	ns		0.00158866	**	0.222222	ns		0.0615304	ns	0.662338	ns		9.67833e-08	***	0.0952381	ns		0.00427636	**	0.0822511	ns		0.11678	ns	0.690476	ns
A5_scaffold0064		213342		0.351423	ns	0.150794	ns		0.0438862	*	0.0546812	ns		0.677452	ns	0.329004	ns		0.0178976	*	0.547619	ns		0.173391	ns	0.792208	ns		1.57141e-06	***	0.0555556	ns		0.00521882	**	0.017316	*		0.121359	ns	0.84127	ns
A5_scaffold0064		213386		0.280924	ns	0.309524	ns		0.0181565	*	0.0519481	ns		0.833395	ns	0.792208	ns		0.00081994	***	0.309524	ns		0.16378	ns	0.662338	ns		2.68035e-07	***	0.031746	*		0.00899216	**	0.004329	**		0.035233	*	0.84127	ns
A5_scaffold0064		346694		0.0154685	*	0.309524	ns		0.0448432	*	0.783711	ns		0.307828	ns	0.792208	ns		0.92999	ns	0.690476	ns		0.0510923	ns	0.662338	ns		0.362832	ns	0.84127	ns		0.0865287	ns	0.428571	ns		0.0132041	*	0.547619	ns
A5_scaffold0065		30432		0.752278	ns	0.84127	ns		0.139193	ns	0.125541	ns		0.00667092	**	-	ns		0.657587	ns	-	ns		0.202606	ns	-	ns		0.0172401	*	0.0555556	ns		0.0499857	*	0.662338	ns		0.129792	ns	-	ns
A5_scaffold0065		163733		2.75081e-06	***	0.690476	ns		0.136098	ns	-	ns		0.958485	ns	0.177489	ns		0.0970457	ns	0.309524	ns		0.0481058	*	0.119846	ns		0.016454	*	0.0952381	ns		0.217376	ns	0.930736	ns		8.9413e-11	***	0.00793651	**
A5_scaffold0065		404460		0.954851	ns	-	ns		0.535279	ns	0.521869	ns		0.254652	ns	0.854805	ns		1	ns	0.84127	ns		0.532412	ns	0.662338	ns		1	ns	0.547619	ns		0.290105	ns	0.410248	ns		0.00659317	**	-	ns
A5_scaffold0066		439315		0.000458296	***	0.84127	ns		1	ns	0.662338	ns		0.00708182	**	0.662338	ns		0.000111792	***	0.309524	ns		0.00367313	**	0.930736	ns		0.00639317	**	0.84127	ns		0.821304	ns	0.0822511	ns		0.171179	ns	0.547619	ns
A5_scaffold0066		511632		0.042859	*	-	ns		0.498654	ns	0.0546812	ns		0.307525	ns	0.428571	ns		0.0537073	ns	0.150794	ns		0.867993	ns	0.428571	ns		0.006274	**	0.00793651	**		0.780019	ns	0.329004	ns		0.00124	**	0.150794	ns
A5_scaffold0066		515602		0.00834849	**	0.031746	*		0.0602998	ns	0.329004	ns		0.216831	ns	0.930736	ns		0.0369037	*	0.84127	ns		0.0169444	*	0.792208	ns		1.24051e-09	***	0.222222	ns		0.261292	ns	0.246753	ns		4.12246e-06	***	0.150794	ns
A5_scaffold0067		1434		0.000103244	***	0.015873	*		0.651494	ns	0.428571	ns		0.616805	ns	0.792208	ns		0.000253184	***	0.547619	ns		0.0631665	ns	0.536797	ns		0.361742	ns	0.0952381	ns		0.565835	ns	0.792208	ns		0.844302	ns	0.222222	ns
A5_scaffold0067		1485		5.06182e-05	***	0.00793651	**		0.97219	ns	0.930736	ns		0.958785	ns	-	ns		0.000213753	***	0.420635	ns		0.214025	ns	0.428571	ns		0.78791	ns	0.222222	ns		0.516983	ns	0.662338	ns		0.086333	ns	0.222222	ns
A5_scaffold0067		362582		0.0202719	*	0.150794	ns		0.39623	ns	0.536797	ns		0.759378	ns	0.329004	ns		0.719256	ns	0.84127	ns		0.541498	ns	0.930736	ns		0.782384	ns	0.690476	ns		1	ns	0.930736	ns		0.418189	ns	0.84127	ns
A5_scaffold0067		362609		1.5761e-05	***	0.00793651	**		0.290684	ns	0.125541	ns		0.136761	ns	0.125541	ns		0.74005	ns	0.84127	ns		0.269074	ns	0.930736	ns		0.516176	ns	0.84127	ns		0.798803	ns	0.792208	ns		0.6447	ns	0.150794	ns
A5_scaffold0067		362636		3.02358e-14	***	0.00793651	**		0.0254775	*	0.004329	**		5.59435e-05	***	0.0822511	ns		0.0270757	*	0.690476	ns		0.260809	ns	0.930736	ns		0.601268	ns	0.84127	ns		0.683752	ns	0.329004	ns		0.918618	ns	0.150794	ns
A5_scaffold0067		498818		0.428507	ns	-	ns		0.14003	ns	0.246753	ns		0.0134291	*	0.662338	ns		0.000275493	***	0.222222	ns		3.48358e-06	***	0.536797	ns		0.000345285	***	0.0952381	ns		1	ns	0.536797	ns		0.0461198	*	-	ns
A5_scaffold0068		163168		1.45243e-05	***	-	ns		0.00840561	**	0.428571	ns		0.00317627	**	0.792208	ns		0.00466101	**	-	ns		0.195662	ns	0.0822511	ns		0.341914	ns	0.84127	ns		4.22316e-06	***	0.125541	ns		6.49792e-11	***	-	ns
A5_scaffold0068		163193		2.50009e-05	***	-	ns		0.00392618	**	-	ns		0.00923448	**	0.428571	ns		0.00059799	***	-	ns		1	ns	0.3142	ns		0.0822164	ns	-	ns		6.03993e-07	***	0.0519481	ns		0.696222	ns	0.420635	ns
A5_scaffold0068		163214		1.34254e-07	***	0.690476	ns		1.05224e-07	***	0.017316	*		0.00236217	**	0.792208	ns		0.312022	ns	0.150794	ns		0.721202	ns	0.792208	ns		2.31685e-05	***	0.420635	ns		0.00332475	**	0.428571	ns		0.000672172	***	0.420635	ns
A5_scaffold0068		163219		0.0032795	**	0.420635	ns		0.0679213	ns	0.246753	ns		0.000800404	***	0.3142	ns		0.000980016	***	0.600402	ns		0.0973003	ns	0.119846	ns		0.457487	ns	0.309524	ns		0.000301767	***	0.662338	ns		0.872605	ns	0.420635	ns
A5_scaffold0069		6448		0.0322719	*	0.547619	ns		1	ns	0.792208	ns		0.278518	ns	0.792208	ns		0.0205973	*	-	ns		0.00598869	**	0.428571	ns		2.92953e-05	***	-	ns		0.120902	ns	0.0519481	ns		0.954049	ns	0.690476	ns
A5_scaffold0069		6469		7.91228e-12	***	0.547619	ns		9.6546e-13	***	0.0822511	ns		8.498e-10	***	0.792208	ns		2.72628e-14	***	0.547619	ns		1.52538e-12	***	0.329004	ns		6.36282e-17	***	0.690476	ns		3.40271e-06	***	0.428571	ns		2.24671e-14	***	0.222222	ns
A5_scaffold0069		42729		4.30561e-05	***	0.309524	ns		2.73434e-07	***	0.0822511	ns		2.70721e-15	***	0.234267	ns		3.53724e-12	***	0.420635	ns		8.60507e-07	***	0.792208	ns		0.78011	ns	0.690476	ns		0.0467053	*	0.177489	ns		8.47824e-08	***	0.547619	ns
A5_scaffold0069		315863		0.495938	ns	0.84127	ns		0.143346	ns	0.329004	ns		0.00135057	**	0.329004	ns		0.000773548	***	0.84127	ns		0.000268821	***	0.246753	ns		8.5264e-07	***	0.84127	ns		0.000934341	***	0.177489	ns		6.42549e-07	***	0.547619	ns
A5_scaffold0069		315885		5.1483e-14	***	0.015873	*		0.734166	ns	0.234267	ns		0.173614	ns	0.0822511	ns		0.837671	ns	0.150794	ns		0.994048	ns	0.0519481	ns		0.873341	ns	0.015873	*		0.586705	ns	0.329004	ns		0.0152484	*	0.015873	*
A5_scaffold0069		315918		0.937242	ns	0.309524	ns		0.154233	ns	0.329004	ns		7.18881e-05	***	0.177489	ns		0.0218301	*	0.84127	ns		7.0658e-09	***	0.030303	*		4.84873e-08	***	0.150794	ns		0.00104345	**	0.125541	ns		2.7272e-05	***	0.420635	ns
A5_scaffold0069		315955		8.11036e-07	***	0.547619	ns		0.135027	ns	0.536797	ns		0.065449	ns	0.792208	ns		0.881762	ns	0.690476	ns		0.194838	ns	0.930736	ns		0.357215	ns	0.690476	ns		0.356221	ns	0.792208	ns		0.856014	ns	0.150794	ns
A5_scaffold0069		315978		1.06797e-09	***	0.0555556	ns		0.125178	ns	0.662338	ns		0.651117	ns	0.930736	ns		0.592323	ns	0.222222	ns		0.408808	ns	-	ns		0.63629	ns	0.547619	ns		0.212899	ns	0.428571	ns		0.351925	ns	0.0952381	ns
A5_scaffold0069		315998		6.61313e-10	***	0.0555556	ns		0.106934	ns	0.792208	ns		0.371359	ns	0.930736	ns		0.791688	ns	0.222222	ns		0.423148	ns	-	ns		0.197763	ns	0.309524	ns		0.211773	ns	0.428571	ns		0.463227	ns	0.0952381	ns
A5_scaffold0069		316006		1.52458e-10	***	0.0555556	ns		0.140176	ns	0.930736	ns		0.692105	ns	0.930736	ns		0.5953	ns	0.309524	ns		0.552152	ns	-	ns		0.456571	ns	0.547619	ns		0.227121	ns	0.428571	ns		0.201562	ns	0.0952381	ns
A5_scaffold0069		316033		0.0817685	ns	0.309524	ns		0.00245924	**	0.0822511	ns		0.0349661	*	0.930736	ns		0.0327659	*	0.547619	ns		0.626328	ns	0.536797	ns		0.889922	ns	0.547619	ns		0.359229	ns	-	ns		0.779446	ns	0.222222	ns
A5_scaffold0070		66785		0.282867	ns	0.222222	ns		0.620384	ns	0.3142	ns		1.72224e-07	***	0.0221735	*		0.411429	ns	0.420635	ns		0.184441	ns	0.927099	ns		7.384e-07	***	0.031746	*		0.127274	ns	0.125541	ns		0.984712	ns	0.0952381	ns
A5_scaffold0070		126568		0.0373585	*	0.0952381	ns		0.0090212	**	0.0822511	ns		0.639896	ns	0.16993	ns		0.00661639	**	0.031746	*		0.0415563	*	0.428571	ns		8.97941e-05	***	0.309524	ns		0.453787	ns	0.792208	ns		0.00548584	**	0.031746	*
A5_scaffold0070		256017		1.07379e-05	***	0.0952381	ns		0.32635	ns	0.329004	ns		0.576149	ns	0.792208	ns		7.56401e-06	***	0.150794	ns		0.000170808	***	0.536797	ns		6.91641e-06	***	0.0555556	ns		0.952683	ns	0.930736	ns		0.652595	ns	-	ns
A5_scaffold0071		22945		0.033772	*	0.0952381	ns		0.509455	ns	0.0221735	*		0.974175	ns	0.662338	ns		0.0903195	ns	0.420635	ns		0.00662081	**	0.125541	ns		0.0646823	ns	0.309524	ns		0.323598	ns	0.234267	ns		0.504052	ns	0.690476	ns
A5_scaffold0071		75662		0.00618789	**	0.222222	ns		0.217083	ns	0.246753	ns		0.197006	ns	0.662338	ns		6.14315e-07	***	0.222222	ns		0.000454857	***	0.930736	ns		0.289497	ns	0.84127	ns		0.174377	ns	0.0822511	ns		1.00291e-18	***	0.547619	ns
A5_scaffold0071		75668		0.00465458	**	0.309524	ns		0.229545	ns	0.246753	ns		0.182037	ns	0.662338	ns		5.44499e-07	***	0.222222	ns		0.000511893	***	0.930736	ns		0.366532	ns	0.84127	ns		0.164017	ns	0.0822511	ns		3.24981e-18	***	0.547619	ns
A5_scaffold0071		75910		1.26908e-07	***	0.309524	ns		1.5248e-06	***	0.246753	ns		6.20384e-06	***	0.792208	ns		0.000453346	***	-	ns		3.53002e-10	***	0.792208	ns		1.78446e-07	***	0.690476	ns		0.0128038	*	0.792208	ns		1.50333e-16	***	0.547619	ns
A5_scaffold0071		75971		9.53246e-07	***	0.420635	ns		1.92211e-06	***	0.246753	ns		0.000300471	***	-	ns		0.000408019	***	-	ns		2.82314e-10	***	0.792208	ns		2.37016e-07	***	0.690476	ns		0.011959	*	0.792208	ns		4.84879e-17	***	0.547619	ns
A5_scaffold0072		138342		3.26147e-08	***	-	ns		0.107652	ns	0.662338	ns		0.00374729	**	0.783711	ns		0.000549035	***	0.84127	ns		2.16091e-08	***	0.410248	ns		1.36143e-18	***	0.547619	ns		0.00162311	**	0.930736	ns		0.000191435	***	0.675174	ns
A5_scaffold0072		138380		0.000424522	***	0.547619	ns		0.520503	ns	0.662338	ns		0.020089	*	0.783711	ns		0.0212639	*	0.84127	ns		9.48668e-06	***	0.783711	ns		1.66237e-09	***	-	ns		0.0461151	*	-	ns		0.0274507	*	0.529619	ns
A5_scaffold0073		98632		1.18676e-10	***	0.0952381	ns		0.138566	ns	0.930736	ns		0.000367247	***	0.930736	ns		0.550997	ns	0.547619	ns		0.00101971	**	0.792208	ns		0.00146292	**	0.547619	ns		0.0129102	*	0.930736	ns		0.091495	ns	0.84127	ns
A5_scaffold0073		98950		0.00412576	**	0.84127	ns		2.25453e-11	***	0.536797	ns		0.0596537	ns	0.783711	ns		2.12175e-16	***	0.84127	ns		3.62585e-06	***	0.930736	ns		0.263871	ns	-	ns		0.760561	ns	0.428571	ns		2.04266e-45	***	0.547619	ns
A5_scaffold0073		157610		5.45752e-06	***	0.309524	ns		1.0252e-05	***	0.0281001	*		5.99456e-06	***	0.0822511	ns		0.233294	ns	0.309524	ns		0.0442296	*	0.662338	ns		1.74765e-06	***	0.031746	*		0.0746873	ns	0.428571	ns		2.59461e-11	***	0.150794	ns
A5_scaffold0073		352742		0.0192224	*	0.420635	ns		0.000176662	***	0.0519481	ns		6.57311e-05	***	0.428571	ns		5.5441e-05	***	0.547619	ns		0.012233	*	0.177489	ns		0.833818	ns	0.690476	ns		0.0745144	ns	0.428571	ns		0.000365212	***	0.420635	ns
A5_scaffold0073		352831		0.973119	ns	0.309524	ns		0.769534	ns	0.329004	ns		0.753892	ns	0.536797	ns		0.360457	ns	0.84127	ns		1.22714e-14	***	0.125541	ns		1.96357e-05	***	0.420635	ns		0.078344	ns	0.662338	ns		4.16098e-23	***	0.309524	ns
A5_scaffold0073		369497		0.0998934	ns	0.690476	ns		0.108769	ns	0.792208	ns		0.249526	ns	0.783711	ns		0.485477	ns	0.150794	ns		5.07522e-05	***	0.410248	ns		0.0465274	*	0.222222	ns		0.992493	ns	0.329004	ns		0.0136018	*	0.690476	ns
A5_scaffold0073		454465		7.97021e-09	***	0.0555556	ns		3.30489e-05	***	0.0353443	*		0.635117	ns	0.536797	ns		0.00845568	**	0.0555556	ns		0.450193	ns	0.662338	ns		0.0551093	ns	-	ns		4.01312e-07	***	0.030303	*		0.981806	ns	0.401965	ns
A5_scaffold0074		105738		3.26286e-13	***	0.150794	ns		3.17878e-11	***	0.125541	ns		5.51523e-07	***	0.927099	ns		1.79212e-08	***	-	ns		0.000186085	***	0.536797	ns		7.59675e-12	***	0.547619	ns		0.000837281	***	0.177489	ns		0.645149	ns	0.690476	ns
A5_scaffold0074		125972		0.00712902	**	0.309524	ns		0.324252	ns	0.030303	*		0.0121248	*	0.536797	ns		0.567186	ns	0.547619	ns		0.171238	ns	0.930736	ns		0.00127419	**	0.84127	ns		0.139717	ns	0.930736	ns		0.322521	ns	0.84127	ns
A5_scaffold0074		126016		0.00388852	**	0.0555556	ns		0.229615	ns	0.00865801	**		0.284904	ns	0.930736	ns		0.784439	ns	0.150794	ns		0.0347707	*	0.662338	ns		0.982671	ns	0.0952381	ns		0.632026	ns	-	ns		0.0719705	ns	0.84127	ns
A5_scaffold0074		157697		0.000457788	***	0.84127	ns		0.131695	ns	0.662338	ns		0.410928	ns	0.329004	ns		0.966163	ns	0.84127	ns		0.795903	ns	0.662338	ns		0.000142043	***	0.0555556	ns		6.64719e-05	***	0.004329	**		-	ns	0.0952381	ns
A5_scaffold0074		157703		1.11955e-06	***	0.690476	ns		0.0299732	*	0.930736	ns		0.211153	ns	0.246753	ns		0.149258	ns	-	ns		0.336827	ns	0.930736	ns		4.73655e-07	***	0.0555556	ns		6.00556e-08	***	0.004329	**		0.817936	ns	0.150794	ns
A5_scaffold0074		157715		1.10084e-06	***	0.690476	ns		0.0256325	*	0.930736	ns		0.211475	ns	0.329004	ns		0.106073	ns	-	ns		0.293309	ns	0.930736	ns		2.34309e-07	***	0.0555556	ns		4.49251e-08	***	0.004329	**		0.814214	ns	0.150794	ns
A5_scaffold0074		157784		0.0294755	*	0.309524	ns		0.1258	ns	0.792208	ns		2.18243e-05	***	0.125541	ns		0.713209	ns	0.420635	ns		0.569221	ns	0.930736	ns		1.23742e-05	***	0.031746	*		7.69995e-05	***	0.004329	**		0.926074	ns	0.0555556	ns
A5_scaffold0074		184989		0.482801	ns	0.84127	ns		0.102702	ns	0.246753	ns		0.121003	ns	0.16993	ns		2.625e-08	***	0.015873	*		0.284515	ns	0.177489	ns		0.132635	ns	0.690476	ns		0.322675	ns	0.177489	ns		1.41623e-09	***	0.031746	*
A5_scaffold0074		379228		0.168813	ns	0.031746	*		0.185493	ns	0.647329	ns		0.00465344	**	0.246753	ns		0.224963	ns	0.150794	ns		0.00825015	**	0.792208	ns		0.208816	ns	0.420635	ns		0.0457416	*	0.125541	ns		0.00432087	**	-	ns
A5_scaffold0074		379235		0.168813	ns	0.046533	*		0.185493	ns	0.647329	ns		0.00465344	**	0.246753	ns		0.224963	ns	0.222222	ns		0.00825015	**	0.930736	ns		0.223009	ns	0.420635	ns		0.0457416	*	0.16993	ns		0.00598051	**	-	ns
A5_scaffold0074		379452		0.425904	ns	0.690476	ns		0.194272	ns	0.246753	ns		0.310721	ns	-	ns		0.00118654	**	0.690476	ns		0.0526747	ns	0.783711	ns		0.0263752	*	0.309524	ns		0.456853	ns	0.536797	ns		0.189122	ns	0.84127	ns
A5_scaffold0074		379485		0.00108092	**	0.309524	ns		0.558369	ns	0.177489	ns		0.0360113	*	0.177489	ns		0.601044	ns	0.0952381	ns		0.188002	ns	0.662338	ns		0.00295607	**	0.0952381	ns		0.0693838	ns	0.792208	ns		0.0857333	ns	0.547619	ns
A5_scaffold0074		457943		8.07625e-05	***	0.547619	ns		0.0864636	ns	0.930736	ns		3.47648e-06	***	0.428571	ns		0.0367231	*	0.420635	ns		0.00413843	**	0.792208	ns		0.000446055	***	0.547619	ns		0.0281654	*	0.930736	ns		0.0063502	**	0.84127	ns
A5_scaffold0074		457968		0.000114104	***	0.547619	ns		0.0862762	ns	-	ns		2.45144e-06	***	0.329004	ns		0.0513369	ns	0.309524	ns		0.00575799	**	0.792208	ns		0.000228514	***	0.547619	ns		0.0467063	*	0.930736	ns		6.15389e-05	***	0.84127	ns
A5_scaffold0074		457973		8.35241e-05	***	0.547619	ns		0.090855	ns	0.930736	ns		3.31045e-06	***	0.329004	ns		0.0364592	*	0.309524	ns		0.00469514	**	0.662338	ns		0.000197022	***	0.547619	ns		0.0337151	*	0.930736	ns		9.12311e-05	***	0.84127	ns
A5_scaffold0074		479839		0.0500269	ns	0.690476	ns		0.000380307	***	0.647329	ns		0.11299	ns	0.428571	ns		4.00844e-09	***	0.222222	ns		1.51458e-11	***	0.410248	ns		2.08404e-11	***	0.84127	ns		0.14922	ns	0.930736	ns		3.78019e-13	***	0.150794	ns
A5_scaffold0074		479845		1.1581e-09	***	0.420635	ns		0.000608467	***	0.246753	ns		0.0340942	*	0.246753	ns		1.02518e-10	***	0.150794	ns		8.954e-11	***	0.428571	ns		2.68639e-11	***	0.309524	ns		0.167109	ns	0.662338	ns		5.9188e-17	***	0.031746	*
A5_scaffold0074		479865		0.00916462	**	0.690476	ns		1.60628e-07	***	0.125541	ns		0.143015	ns	-	ns		0.0274292	*	0.309524	ns		0.000246324	***	0.428571	ns		3.08301e-09	***	0.031746	*		0.310609	ns	0.428571	ns		3.24668e-08	***	0.00793651	**
A5_scaffold0074		479883		0.32039	ns	0.222222	ns		0.546378	ns	0.536797	ns		0.626196	ns	0.930736	ns		0.247109	ns	0.84127	ns		0.41476	ns	0.930736	ns		0.000685591	***	-	ns		0.117737	ns	0.246753	ns		0.522124	ns	0.222222	ns
A5_scaffold0074		482073		0.431404	ns	0.0936926	ns		0.0252512	*	0.0519481	ns		0.0537384	ns	0.234267	ns		0.975857	ns	0.690476	ns		0.500759	ns	0.930736	ns		6.08232e-05	***	-	ns		1	ns	0.246753	ns		3.03849e-12	***	0.150794	ns
A5_scaffold0076		112390		0.0351801	*	0.0593271	ns		0.294415	ns	0.662338	ns		0.45137	ns	0.662338	ns		-	ns	0.309524	ns		3.99961e-07	***	0.428571	ns		0.823879	ns	0.84127	ns		1	ns	0.930736	ns		3.17994e-11	***	0.150794	ns
A5_scaffold0076		112593		3.27828e-05	***	0.0952381	ns		0.118328	ns	0.428571	ns		0.331466	ns	0.428571	ns		-	ns	0.547619	ns		0.000445237	***	0.428571	ns		0.567565	ns	0.84127	ns		-	ns	0.930736	ns		1.22752e-12	***	0.0952381	ns
A5_scaffold0076		178051		0.00220541	**	-	ns		0.354159	ns	0.428571	ns		0.000354293	***	-	ns		0.750818	ns	0.547619	ns		1.54296e-07	***	0.119846	ns		0.00581667	**	-	ns		0.00124034	**	0.521869	ns		0.119543	ns	0.420635	ns
A5_scaffold0077		191733		0.472939	ns	0.547619	ns		0.912746	ns	0.536797	ns		0.576454	ns	0.0821386	ns		0.157259	ns	0.420635	ns		1	ns	0.536797	ns		0.000218272	***	0.309524	ns		0.0116685	*	0.0822511	ns		0.0205076	*	0.547619	ns
A5_scaffold0077		191738		0.00378791	**	0.150794	ns		0.884122	ns	0.536797	ns		0.619085	ns	0.119846	ns		0.153402	ns	0.420635	ns		0.996914	ns	0.536797	ns		0.000209605	***	0.309524	ns		0.0113286	*	0.0822511	ns		0.0148692	*	0.547619	ns
A5_scaffold0079		150943		0.673018	ns	0.690476	ns		0.000275354	***	0.125541	ns		4.57746e-08	***	0.177489	ns		7.47968e-06	***	0.309524	ns		0.594825	ns	0.930736	ns		0.0597224	ns	0.309524	ns		3.28392e-05	***	0.125541	ns		0.0592529	ns	0.84127	ns
A5_scaffold0079		150953		0.689237	ns	0.547619	ns		0.000199965	***	0.125541	ns		2.21231e-08	***	0.246753	ns		4.2634e-06	***	0.420635	ns		0.573453	ns	0.930736	ns		0.0610404	ns	0.309524	ns		1.53406e-05	***	0.125541	ns		0.0252874	*	0.84127	ns
A5_scaffold0079		252223		0.208803	ns	0.84127	ns		0.442595	ns	0.930736	ns		0.0337235	*	0.792208	ns		0.0117519	*	0.222222	ns		0.0778117	ns	0.927099	ns		0.186618	ns	0.547619	ns		0.0916651	ns	0.930736	ns		0.00625388	**	0.150794	ns
A5_scaffold0079		252367		0.193371	ns	0.84127	ns		0.207185	ns	0.662338	ns		0.561639	ns	0.428571	ns		0.00959018	**	0.84127	ns		0.378518	ns	0.662338	ns		0.0711966	ns	0.420635	ns		0.0702207	ns	0.930736	ns		0.425027	ns	0.547619	ns
A5_scaffold0081		224807		1.14922e-06	***	0.309524	ns		0.829584	ns	0.428571	ns		0.0086267	**	0.177489	ns		0.151565	ns	0.150794	ns		0.113199	ns	0.246753	ns		0.248147	ns	0.690476	ns		0.047739	*	0.119846	ns		0.327292	ns	0.84127	ns
A5_scaffold0081		324693		0.113464	ns	-	ns		0.0269958	*	0.246753	ns		0.678964	ns	0.930736	ns		0.540362	ns	-	ns		0.00836685	**	0.930736	ns		0.000790233	***	0.309524	ns		0.00118991	**	0.329004	ns		2.13544e-05	***	0.031746	*
A5_scaffold0081		404460		8.19231e-12	***	0.222222	ns		0.000485702	***	0.662338	ns		0.00266696	**	0.930736	ns		8.17485e-10	***	0.420635	ns		0.0828671	ns	0.536797	ns		0.00030955	***	0.690476	ns		0.356829	ns	0.792208	ns		0.0042335	**	0.84127	ns
A5_scaffold0082		63680		0.772343	ns	-	ns		0.963416	ns	0.662338	ns		0.0795372	ns	0.792208	ns		1.68398e-05	***	0.547619	ns		0.000232743	***	0.930736	ns		1.98172e-30	***	0.309524	ns		0.44275	ns	0.177489	ns		1.02576e-14	***	0.420635	ns
A5_scaffold0082		63692		0.700391	ns	-	ns		0.940623	ns	0.662338	ns		0.0737104	ns	0.792208	ns		1.40153e-05	***	0.690476	ns		0.000195611	***	0.792208	ns		9.71763e-31	***	0.309524	ns		0.458719	ns	0.177489	ns		1.60237e-15	***	0.420635	ns
A5_scaffold0082		63726		0.563437	ns	0.84127	ns		0.893928	ns	0.662338	ns		0.264192	ns	0.792208	ns		1.69086e-07	***	0.547619	ns		5.81388e-06	***	0.930736	ns		3.27356e-46	***	0.309524	ns		0.347137	ns	0.536797	ns		1.36585e-21	***	0.309524	ns
A5_scaffold0082		160865		0.134342	ns	0.690476	ns		0.0148544	*	0.662338	ns		0.103042	ns	0.792208	ns		0.00155608	**	0.222222	ns		0.899248	ns	0.792208	ns		0.00107633	**	0.690476	ns		0.0479184	*	0.536797	ns		7.62311e-05	***	0.222222	ns
A5_scaffold0082		160878		0.48919	ns	0.690476	ns		0.114257	ns	0.792208	ns		0.908026	ns	0.662338	ns		0.00455281	**	0.309524	ns		0.798077	ns	0.662338	ns		0.00597725	**	-	ns		0.542427	ns	0.792208	ns		0.00584619	**	0.0952381	ns
A5_scaffold0083		14221		0.0137937	*	0.420635	ns		0.0144271	*	0.125541	ns		1.36905e-09	***	0.0821386	ns		3.83793e-09	***	0.150794	ns		0.0189289	*	0.329004	ns		0.00553808	**	0.690476	ns		0.0380976	*	0.0822511	ns		7.24631e-36	***	0.031746	*
A5_scaffold0084		138363		1.46049e-07	***	0.222222	ns		0.194732	ns	0.125541	ns		0.496345	ns	0.428571	ns		0.0532972	ns	0.84127	ns		0.188636	ns	0.428571	ns		0.401094	ns	-	ns		8.69205e-05	***	0.0519481	ns		0.0322276	*	-	ns
A5_scaffold0084		138382		1.34708e-07	***	0.222222	ns		0.36678	ns	0.0822511	ns		0.521524	ns	0.428571	ns		0.0575891	ns	-	ns		0.0773501	ns	0.428571	ns		0.466331	ns	0.690476	ns		0.000235398	***	0.0519481	ns		0.0742155	ns	-	ns
A5_scaffold0084		138476		8.18008e-16	***	0.690476	ns		7.39557e-26	***	0.0546812	ns		1.05471e-15	***	0.536797	ns		4.02144e-08	***	0.309524	ns		0.00603376	**	0.930736	ns		7.19122e-23	***	0.420635	ns		1.04724e-21	***	0.125541	ns		6.79405e-10	***	0.690476	ns
A5_scaffold0084		138496		7.75999e-16	***	0.690476	ns		7.21372e-22	***	0.0519481	ns		7.12512e-18	***	0.428571	ns		1.22619e-06	***	0.309524	ns		0.00764085	**	0.930736	ns		1.32279e-17	***	0.420635	ns		2.98972e-20	***	0.177489	ns		0.000159789	***	0.690476	ns
A5_scaffold0084		138529		8.09018e-14	***	0.690476	ns		2.40277e-26	***	0.0546812	ns		3.32e-14	***	0.536797	ns		9.85007e-08	***	0.420635	ns		0.0312933	*	0.930736	ns		3.85762e-18	***	0.547619	ns		6.57669e-21	***	0.125541	ns		4.80017e-08	***	0.690476	ns
A5_scaffold0084		275110		5.14774e-06	***	0.84127	ns		0.454607	ns	0.930736	ns		0.0239064	*	-	ns		5.48064e-13	***	0.309524	ns		0.82821	ns	0.647329	ns		0.000240431	***	0.547619	ns		0.256195	ns	0.930736	ns		2.03829e-16	***	0.031746	*
A5_scaffold0084		278138		0.000388035	***	-	ns		0.980394	ns	0.246753	ns		0.617386	ns	0.930736	ns		0.00198051	**	0.150794	ns		0.157953	ns	0.0822511	ns		0.116635	ns	0.547619	ns		0.0388397	*	0.017316	*		0.409061	ns	0.222222	ns
A5_scaffold0084		278149		0.000235432	***	0.84127	ns		0.939469	ns	0.246753	ns		0.475822	ns	0.662338	ns		0.000857115	***	0.150794	ns		0.14957	ns	0.0822511	ns		0.0761146	ns	0.547619	ns		0.0304852	*	0.017316	*		0.279923	ns	0.150794	ns
A5_scaffold0085		35237		0.256908	ns	0.00793651	**		0.535597	ns	0.125541	ns		0.254053	ns	0.536797	ns		1.73826e-05	***	0.0952381	ns		0.593023	ns	0.662338	ns		0.0139696	*	0.309524	ns		0.379979	ns	0.428571	ns		0.515624	ns	0.420635	ns
A5_scaffold0085		194546		0.0138078	*	-	ns		0.414685	ns	0.662338	ns		-	ns	0.783711	ns		7.34941e-07	***	0.222222	ns		0.0598105	ns	0.792208	ns		1.6397e-14	***	0.0952381	ns		0.733018	ns	0.246753	ns		0.767694	ns	0.420635	ns
A5_scaffold0085		202256		0.00205634	**	0.84127	ns		0.00673632	**	0.783711	ns		0.501088	ns	0.521869	ns		0.296799	ns	0.547619	ns		3.62591e-07	***	0.927099	ns		0.0138893	*	0.690476	ns		0.989872	ns	0.583025	ns		4.62792e-08	***	0.150794	ns
A5_scaffold0085		213223		0.342013	ns	0.420635	ns		0.317179	ns	0.521869	ns		0.206252	ns	0.177489	ns		0.761311	ns	0.547619	ns		0.698421	ns	0.410248	ns		0.408754	ns	-	ns		0.766274	ns	0.792208	ns		0.513753	ns	0.690476	ns
A5_scaffold0085		236968		0.0139671	*	0.84127	ns		0.285043	ns	0.3142	ns		0.634627	ns	0.246753	ns		0.0579702	ns	0.84127	ns		0.077513	ns	0.246753	ns		0.401701	ns	0.690476	ns		0.452192	ns	0.0519481	ns		0.459568	ns	0.547619	ns
A5_scaffold0085		301400		0.0947263	ns	0.690476	ns		0.0934863	ns	-	ns		0.645962	ns	-	ns		0.901456	ns	0.547619	ns		0.0303826	*	0.792208	ns		0.641567	ns	0.547619	ns		0.0432229	*	-	ns		0.00419099	**	0.547619	ns
A5_scaffold0085		301759		0.0270173	*	0.547619	ns		0.577842	ns	0.030303	*		0.71288	ns	0.792208	ns		0.000724618	***	0.547619	ns		0.151627	ns	-	ns		0.350243	ns	0.84127	ns		0.559287	ns	0.792208	ns		0.37203	ns	0.547619	ns
A5_scaffold0085		301833		0.603981	ns	0.84127	ns		0.118159	ns	0.017316	*		0.988218	ns	0.536797	ns		0.0360319	*	0.547619	ns		0.202079	ns	0.930736	ns		0.176345	ns	0.0952381	ns		0.838661	ns	0.536797	ns		5.87227e-08	***	0.0555556	ns
A5_scaffold0086		18626		0.417219	ns	-	ns		0.499374	ns	0.0546812	ns		8.7929e-09	***	0.536797	ns		4.18248e-06	***	0.420635	ns		0.000361403	***	0.662338	ns		5.59494e-10	***	0.420635	ns		0.48456	ns	0.177489	ns		5.31574e-15	***	0.222222	ns
A5_scaffold0086		41379		0.320646	ns	0.150794	ns		0.543807	ns	0.792208	ns		1.77183e-11	***	0.234267	ns		0.00447304	**	0.547619	ns		3.31032e-06	***	0.329004	ns		0.793476	ns	0.690476	ns		0.362701	ns	0.177489	ns		0.214086	ns	0.690476	ns
A5_scaffold0086		223480		1.96765e-05	***	0.420635	ns		0.583019	ns	-	ns		0.37758	ns	0.930736	ns		0.800321	ns	0.690476	ns		0.0187153	*	0.536797	ns		0.00576619	**	0.84127	ns		1	ns	0.536797	ns		0.995155	ns	0.690476	ns
A5_scaffold0086		223507		6.29749e-06	***	0.309524	ns		0.413848	ns	0.329004	ns		0.58538	ns	0.930736	ns		0.755766	ns	-	ns		0.00318659	**	0.428571	ns		0.00485201	**	0.84127	ns		0.319941	ns	0.930736	ns		0.0546838	ns	-	ns
A5_scaffold0086		283322		0.00501853	**	0.222222	ns		0.0187215	*	0.177489	ns		0.734299	ns	0.662338	ns		1	ns	0.547619	ns		3.57138e-05	***	0.234267	ns		0.722909	ns	0.690476	ns		0.884643	ns	0.930736	ns		2.53595e-06	***	0.547619	ns
A5_scaffold0086		283436		0.0527312	ns	0.309524	ns		0.0399484	*	0.329004	ns		0.62496	ns	0.930736	ns		0.100382	ns	0.84127	ns		0.00209085	**	0.3142	ns		0.770865	ns	0.420635	ns		0.470263	ns	0.662338	ns		1.05529e-07	***	-	ns
A5_scaffold0086		346254		0.000373848	***	0.84127	ns		0.737875	ns	0.930736	ns		1.43865e-08	***	0.3142	ns		1.51792e-10	***	0.690476	ns		5.38104e-28	***	0.329004	ns		0.644476	ns	0.690476	ns		0.46884	ns	0.536797	ns		0.00421709	**	0.420635	ns
A5_scaffold0086		368601		2.63002e-08	***	0.690476	ns		0.000213737	***	0.0546812	ns		5.22413e-09	***	0.0822511	ns		3.43923e-12	***	0.0555556	ns		3.94838e-05	***	0.536797	ns		0.00215979	**	0.420635	ns		0.00108634	**	0.0822511	ns		4.9842e-08	***	0.0555556	ns
A5_scaffold0087		23454		0.110271	ns	0.0952381	ns		0.89943	ns	0.662338	ns		0.00021357	***	0.177489	ns		0.791585	ns	0.222222	ns		0.170826	ns	0.792208	ns		0.0144837	*	0.249153	ns		0.00308655	**	0.125541	ns		4.59056e-14	***	0.547619	ns
A5_scaffold0087		25203		0.463035	ns	-	ns		2.66491e-05	***	-	ns		2.78901e-08	***	0.783711	ns		1.98625e-08	***	0.420635	ns		1.41424e-21	***	0.647329	ns		6.53509e-05	***	0.84127	ns		0.000999923	***	-	ns		7.21366e-11	***	0.420635	ns
A5_scaffold0087		279969		1	ns	0.84127	ns		1	ns	0.16993	ns		0.597945	ns	0.16993	ns		1	ns	0.690476	ns		0.364034	ns	0.662338	ns		-	ns	0.309524	ns		0.473488	ns	0.16993	ns		0.757505	ns	0.84127	ns
A5_scaffold0087		349175		0.785639	ns	0.547619	ns		0.00404286	**	0.125541	ns		0.0161451	*	0.3142	ns		0.19371	ns	-	ns		0.00706076	**	0.927099	ns		0.824887	ns	0.84127	ns		0.00158973	**	0.0546812	ns		0.720774	ns	0.84127	ns
A5_scaffold0087		349241		0.480168	ns	0.690476	ns		5.20435e-06	***	0.0519481	ns		0.000709193	***	0.521869	ns		0.0191853	*	0.84127	ns		0.000949034	***	0.792208	ns		0.941229	ns	0.84127	ns		3.90919e-06	***	0.0134972	*		0.757407	ns	0.84127	ns
A5_scaffold0087		349255		0.98044	ns	0.547619	ns		7.05499e-05	***	0.0822511	ns		0.00993024	**	0.647329	ns		0.112103	ns	-	ns		0.00705255	**	0.930736	ns		0.585088	ns	0.690476	ns		0.000383091	***	0.0221735	*		0.89218	ns	0.690476	ns
A5_scaffold0088		113160		0.0716349	ns	0.547619	ns		0.0773887	ns	0.125541	ns		0.00832282	**	0.930736	ns		0.581353	ns	0.420635	ns		0.00240938	**	0.783711	ns		0.471104	ns	0.222222	ns		0.773012	ns	0.428571	ns		0.0479127	*	0.222222	ns
A5_scaffold0088		174485		8.47806e-08	***	0.309524	ns		0.0513191	ns	0.329004	ns		0.000436824	***	-	ns		0.0438722	*	0.547619	ns		0.110402	ns	0.119846	ns		0.6034	ns	0.309524	ns		0.0208903	*	0.329004	ns		6.12814e-14	***	-	ns
A5_scaffold0089		33725		0.130876	ns	-	ns		0.467665	ns	0.792208	ns		0.742913	ns	0.792208	ns		0.0631019	ns	0.84127	ns		0.000520014	***	0.0822511	ns		0.778428	ns	-	ns		0.461512	ns	0.177489	ns		2.39465e-07	***	0.547619	ns
A5_scaffold0089		33867		0.0415879	*	0.420635	ns		0.21727	ns	-	ns		0.639565	ns	0.930736	ns		0.0244296	*	-	ns		7.29407e-10	***	0.0519481	ns		0.643066	ns	0.84127	ns		0.927139	ns	0.930736	ns		0.000822921	***	0.690476	ns
A5_scaffold0089		33883		2.24437e-09	***	0.150794	ns		0.238892	ns	0.930736	ns		0.692028	ns	0.792208	ns		0.0249835	*	0.84127	ns		0.831374	ns	0.246753	ns		0.634439	ns	0.84127	ns		0.925666	ns	0.930736	ns		0.000500774	***	0.420635	ns
A5_scaffold0089		36206		1.05585e-12	***	0.309524	ns		0.00142248	**	0.125541	ns		1.74934e-07	***	0.0221735	*		3.34289e-12	***	0.309524	ns		9.51755e-09	***	0.125541	ns		1.34748e-09	***	0.015873	*		0.0622161	ns	0.792208	ns		7.66091e-17	***	0.0211767	*
A5_scaffold0089		53358		5.72566e-10	***	0.222222	ns		0.189058	ns	0.329004	ns		0.0304309	*	0.536797	ns		0.000185358	***	0.150794	ns		0.0293661	*	0.792208	ns		0.000119928	***	0.309524	ns		-	ns	0.930736	ns		5.44669e-10	***	0.0936926	ns
A5_scaffold0089		84705		0.187174	ns	-	ns		4.34444e-05	***	0.177489	ns		0.0246886	*	0.521869	ns		0.0097407	**	0.309524	ns		0.0791361	ns	0.927099	ns		7.16398e-07	***	0.015873	*		0.0111445	*	0.234267	ns		0.000106406	***	0.150794	ns
A5_scaffold0089		84733		0.301655	ns	0.84127	ns		6.97349e-06	***	0.030303	*		1.45151e-09	***	0.521869	ns		6.06486e-05	***	0.0555556	ns		0.0501144	ns	0.927099	ns		7.46578e-10	***	0.00793651	**		0.0820341	ns	0.329004	ns		6.15416e-05	***	0.222222	ns
A5_scaffold0089		124565		0.109198	ns	0.690476	ns		0.0908023	ns	0.930736	ns		0.730852	ns	0.792208	ns		0.076593	ns	0.150794	ns		0.372771	ns	0.792208	ns		0.894544	ns	0.690476	ns		0.172969	ns	0.792208	ns		0.0689735	ns	0.547619	ns
A5_scaffold0089		124666		2.32953e-06	***	0.547619	ns		0.304083	ns	0.930736	ns		0.0477915	*	0.536797	ns		0.00371431	**	-	ns		1.05383e-21	***	0.119846	ns		0.00583187	**	0.690476	ns		4.22489e-06	***	0.125541	ns		0.00263802	**	0.690476	ns
A5_scaffold0089		147535		0.0423501	*	0.675174	ns		0.000575983	***	0.017316	*		0.414517	ns	0.783711	ns		0.226771	ns	0.690476	ns		0.00333722	**	-	ns		0.0166777	*	0.150794	ns		0.34671	ns	0.792208	ns		0.00120381	**	0.84127	ns
A5_scaffold0089		197833		0.571666	ns	0.690476	ns		1.60214e-05	***	0.017316	*		3.99079e-15	***	0.030303	*		0.409781	ns	0.222222	ns		1.25601e-06	***	0.930736	ns		4.06652e-14	***	0.031746	*		0.172462	ns	0.792208	ns		0.92101	ns	0.309524	ns
A5_scaffold0089		228042		1.67669e-07	***	0.0555556	ns		0.370917	ns	0.246753	ns		0.0845016	ns	0.930736	ns		0.00594984	**	0.0952381	ns		0.346028	ns	0.662338	ns		0.000182252	***	0.0952381	ns		0.863665	ns	0.329004	ns		0.350061	ns	0.529619	ns
A5_scaffold0089		228231		0.00129507	**	0.547619	ns		0.811479	ns	0.930736	ns		0.0123252	*	0.246753	ns		0.653102	ns	0.690476	ns		0.581462	ns	-	ns		0.720725	ns	0.690476	ns		0.186509	ns	0.329004	ns		0.0375614	*	0.420635	ns
A5_scaffold0089		228260		0.329108	ns	0.309524	ns		0.756293	ns	0.930736	ns		1.36705e-05	***	0.0822511	ns		0.844839	ns	0.690476	ns		0.084952	ns	0.662338	ns		0.648209	ns	0.690476	ns		0.160802	ns	0.329004	ns		0.000769354	***	0.309524	ns
A5_scaffold0089		325415		2.90799e-06	***	0.420635	ns		0.19369	ns	-	ns		0.140824	ns	0.792208	ns		0.0183703	*	-	ns		7.98589e-06	***	0.0519481	ns		5.50721e-07	***	0.420635	ns		0.00602959	**	0.246753	ns		4.54186e-05	***	-	ns
A5_scaffold0089		325424		0.0123613	*	0.420635	ns		7.5526e-24	***	0.662338	ns		3.75628e-07	***	0.536797	ns		8.26794e-15	***	0.84127	ns		5.65702e-10	***	-	ns		1.03987e-13	***	-	ns		3.80739e-14	***	0.662338	ns		1.09429e-17	***	0.420635	ns
A5_scaffold0090		2161		0.324976	ns	-	ns		4.99699e-05	***	0.017316	*		0.688466	ns	0.930736	ns		0.0088109	**	0.84127	ns		0.00276474	**	0.3142	ns		2.60641e-06	***	0.150794	ns		0.319005	ns	0.536797	ns		0.138334	ns	0.309524	ns
A5_scaffold0090		58480		0.0157196	*	0.547619	ns		0.000230605	***	0.246753	ns		5.76946e-06	***	0.428571	ns		0.0597277	ns	-	ns		4.23992e-08	***	0.428571	ns		0.879761	ns	0.84127	ns		0.0983123	ns	0.428571	ns		0.0259372	*	-	ns
A5_scaffold0090		104562		1.09626e-12	***	0.222222	ns		0.159987	ns	0.930736	ns		0.000898566	***	0.428571	ns		0.11239	ns	0.309524	ns		0.642794	ns	0.329004	ns		7.07604e-05	***	0.150794	ns		0.519359	ns	0.662338	ns		0.878686	ns	0.309524	ns
A5_scaffold0090		298150		5.24529e-09	***	0.222222	ns		0.000141591	***	-	ns		1.4932e-05	***	0.930736	ns		0.00121957	**	0.420635	ns		5.24299e-05	***	0.930736	ns		1.04992e-06	***	0.547619	ns		0.942565	ns	0.246753	ns		0.536722	ns	0.547619	ns
A5_scaffold0091		30012		7.10187e-21	***	0.0555556	ns		0.0574742	ns	0.177489	ns		1.61847e-07	***	0.0822511	ns		9.31635e-15	***	0.00793651	**		0.000116512	***	0.0821386	ns		1.48937e-07	***	0.00793651	**		0.000878124	***	0.004329	**		2.01744e-15	***	0.00793651	**
A5_scaffold0091		30048		1.03141e-17	***	0.0952381	ns		0.136123	ns	0.0822511	ns		1.08941e-07	***	0.0822511	ns		1.62346e-15	***	0.00793651	**		0.000124439	***	0.0546812	ns		6.63276e-08	***	0.00793651	**		0.00073222	***	0.004329	**		5.04827e-12	***	0.015873	*
A5_scaffold0091		30115		0.655753	ns	0.84127	ns		0.784721	ns	0.521869	ns		0.053958	ns	0.329004	ns		0.00907516	**	0.309524	ns		0.000160646	***	0.792208	ns		0.671258	ns	0.84127	ns		0.0289506	*	0.0546812	ns		0.305394	ns	0.84127	ns
A5_scaffold0091		30131		0.311469	ns	0.222222	ns		1	ns	0.177489	ns		0.000390728	***	0.792208	ns		0.00395811	**	0.690476	ns		2.46185e-05	***	0.662338	ns		1.08311e-05	***	0.150794	ns		0.000430713	***	0.004329	**		0.238257	ns	0.547619	ns
A5_scaffold0091		30141		0.176295	ns	0.150794	ns		0.70345	ns	0.125541	ns		0.00068634	***	0.792208	ns		0.00682295	**	0.690476	ns		5.44061e-06	***	0.662338	ns		2.05594e-06	***	0.0952381	ns		0.000135064	***	0.004329	**		0.18259	ns	0.547619	ns
A5_scaffold0091		316089		0.0522766	ns	0.547619	ns		0.0219485	*	0.0822511	ns		0.886663	ns	0.792208	ns		0.935821	ns	0.420635	ns		0.507975	ns	0.536797	ns		0.112367	ns	0.309524	ns		7.86216e-11	***	0.004329	**		0.0383324	*	0.420635	ns
A5_scaffold0091		316193		2.64853e-14	***	0.547619	ns		0.90342	ns	0.536797	ns		0.210543	ns	0.125541	ns		2.83673e-09	***	0.222222	ns		1.2815e-08	***	0.177489	ns		0.176322	ns	0.420635	ns		6.29036e-05	***	0.0822511	ns		0.00052722	***	0.547619	ns
A5_scaffold0091		316212		0.485689	ns	0.420635	ns		7.50418e-05	***	0.329004	ns		0.505504	ns	0.930736	ns		0.111788	ns	0.84127	ns		0.708446	ns	0.792208	ns		0.721283	ns	0.690476	ns		0.000447765	***	0.0822511	ns		0.600481	ns	0.309524	ns
A5_scaffold0091		316241		8.61637e-11	***	0.547619	ns		0.650283	ns	0.246753	ns		0.505373	ns	0.246753	ns		2.47219e-07	***	0.222222	ns		7.5202e-06	***	0.177489	ns		0.949937	ns	0.690476	ns		0.000378544	***	0.125541	ns		0.255417	ns	0.420635	ns
A5_scaffold0091		318653		1.31497e-05	***	0.222222	ns		0.30716	ns	0.662338	ns		0.00360505	**	0.792208	ns		6.45004e-07	***	0.547619	ns		0.242568	ns	0.927099	ns		1	ns	0.547619	ns		0.00343753	**	0.004329	**		0.0114726	*	-	ns
A5_scaffold0091		318713		0.000690518	***	0.150794	ns		0.0880121	ns	0.119846	ns		0.0523499	ns	0.234267	ns		3.51611e-06	***	0.547619	ns		0.0421739	*	0.246753	ns		0.398517	ns	0.547619	ns		0.396608	ns	0.792208	ns		0.475133	ns	0.420635	ns
A5_scaffold0091		318760		0.0250302	*	0.150794	ns		0.0123139	*	0.428571	ns		0.110138	ns	0.536797	ns		0.242171	ns	0.84127	ns		0.00996154	**	0.792208	ns		0.371312	ns	0.84127	ns		1.26198e-06	***	0.004329	**		0.00158738	**	0.547619	ns
A5_scaffold0093		380766		0.157968	ns	0.84127	ns		1	ns	0.16993	ns		0.014174	*	0.428571	ns		0.000250995	***	0.0952381	ns		0.000272318	***	0.329004	ns		0.00522571	**	0.222222	ns		0.281795	ns	0.16993	ns		-	ns	0.690476	ns
A5_scaffold0093		380994		0.0704109	ns	0.309524	ns		0.137181	ns	0.234267	ns		0.000466177	***	0.428571	ns		8.52114e-08	***	0.150794	ns		1.8429e-07	***	0.792208	ns		2.75763e-06	***	0.309524	ns		1	ns	0.0546812	ns		0.0167687	*	0.309524	ns
A5_scaffold0093		380996		0.37668	ns	-	ns		0.15882	ns	0.234267	ns		0.000743107	***	0.536797	ns		1.67678e-07	***	0.150794	ns		3.5644e-07	***	0.792208	ns		6.40741e-06	***	0.547619	ns		0.93563	ns	0.0340943	*		0.254296	ns	0.84127	ns
A5_scaffold0093		381003		0.343003	ns	-	ns		0.14568	ns	0.234267	ns		0.000716747	***	0.536797	ns		1.11204e-07	***	0.150794	ns		2.38976e-07	***	0.792208	ns		5.69622e-06	***	0.547619	ns		0.973446	ns	0.0340943	*		0.259592	ns	0.84127	ns
A5_scaffold0093		405764		5.31211e-05	***	0.150794	ns		0.00219908	**	0.017316	*		0.0377389	*	0.662338	ns		0.00632606	**	-	ns		1.19691e-12	***	0.125541	ns		1.81309e-05	***	0.00793651	**		0.939724	ns	0.536797	ns		1.55194e-07	***	0.00793651	**
A5_scaffold0094		174803		0.00037526	***	0.547619	ns		1.71963e-05	***	0.536797	ns		0.278916	ns	-	ns		3.06336e-05	***	0.309524	ns		0.150108	ns	0.792208	ns		0.775034	ns	0.420635	ns		5.17052e-13	***	0.125541	ns		0.00770477	**	0.0952381	ns
A5_scaffold0094		174905		0.000421608	***	0.690476	ns		0.00555246	**	0.125541	ns		0.631825	ns	-	ns		7.89516e-05	***	0.420635	ns		1	ns	0.662338	ns		0.266962	ns	0.222222	ns		4.75483e-07	***	0.125541	ns		1.99467e-06	***	0.309524	ns
A5_scaffold0094		174918		0.000414275	***	0.690476	ns		0.00744046	**	0.125541	ns		0.323365	ns	0.930736	ns		0.000324595	***	0.420635	ns		0.900427	ns	0.662338	ns		0.162447	ns	0.222222	ns		3.32915e-06	***	0.125541	ns		1.16976e-06	***	0.222222	ns
A5_scaffold0094		174923		0.000440552	***	0.690476	ns		0.00774505	**	0.125541	ns		0.31631	ns	0.930736	ns		0.000290173	***	0.420635	ns		0.819879	ns	0.662338	ns		0.19607	ns	0.222222	ns		2.91595e-06	***	0.125541	ns		0.000474908	***	0.309524	ns
A5_scaffold0094		174933		0.000284766	***	0.690476	ns		0.00991622	**	0.125541	ns		0.137362	ns	-	ns		0.00204684	**	0.420635	ns		0.792844	ns	0.792208	ns		0.96677	ns	0.309524	ns		8.68724e-06	***	0.125541	ns		0.000497976	***	0.420635	ns
A5_scaffold0094		320309		7.50139e-14	***	0.015873	*		3.34863e-09	***	0.0519481	ns		0.0341385	*	0.792208	ns		0.0576692	ns	0.84127	ns		1.52889e-08	***	0.329004	ns		0.0207673	*	0.547619	ns		0.000208102	***	0.428571	ns		0.0202134	*	-	ns
A5_scaffold0094		320399		1.27745e-10	***	0.0555556	ns		1.39882e-05	***	0.125541	ns		0.00299668	**	0.930736	ns		0.0310346	*	0.690476	ns		1.69187e-08	***	0.329004	ns		0.00528513	**	0.547619	ns		0.000216627	***	0.792208	ns		0.00654591	**	0.675174	ns
A5_scaffold0094		321526		0.671217	ns	-	ns		0.335479	ns	0.0340943	*		0.236272	ns	0.792208	ns		0.653505	ns	0.84127	ns		0.0180996	*	0.0822511	ns		0.00411164	**	-	ns		0.733861	ns	0.662338	ns		0.411743	ns	0.420635	ns
A5_scaffold0095		141577		0.57528	ns	0.84127	ns		0.847353	ns	0.030303	*		6.62698e-07	***	0.428571	ns		4.31394e-11	***	0.0555556	ns		4.26e-20	***	0.030303	*		2.33635e-17	***	0.0555556	ns		0.000589823	***	0.177489	ns		8.42976e-23	***	0.20869	ns
A5_scaffold0095		301272		2.03418e-07	***	0.015873	*		0.00492777	**	0.0519481	ns		0.630041	ns	-	ns		1.47324e-21	***	0.015873	*		8.03332e-05	***	0.125541	ns		2.86914e-07	***	0.015873	*		3.80155e-05	***	0.004329	**		0.0016433	**	0.00793651	**
A5_scaffold0096		130802		0.567622	ns	-	ns		1	ns	-	ns		0.0143217	*	0.930736	ns		0.0833909	ns	0.690476	ns		0.0016998	**	0.662338	ns		0.274635	ns	0.84127	ns		0.0214292	*	0.125541	ns		0.011462	*	0.84127	ns
A5_scaffold0096		297401		0.0103937	*	0.0593271	ns		1.69021e-07	***	0.004329	**		3.14185e-09	***	0.177489	ns		2.95473e-17	***	0.0952381	ns		1.78416e-12	***	0.177489	ns		6.19897e-05	***	0.309524	ns		0.00110802	**	0.017316	*		0.146161	ns	0.0952381	ns
A5_scaffold0096		372584		2.42006e-05	***	0.150794	ns		0.283231	ns	0.783711	ns		0.0287419	*	0.662338	ns		7.69214e-10	***	0.015873	*		0.000925751	***	0.662338	ns		1.98446e-08	***	0.309524	ns		0.120574	ns	0.329004	ns		1.38427e-14	***	0.031746	*
A5_scaffold0096		372656		0.291018	ns	0.222222	ns		0.404154	ns	0.0546812	ns		0.0340669	*	0.930736	ns		0.0266505	*	0.547619	ns		0.000790595	***	0.536797	ns		1.21187e-08	***	0.420635	ns		0.273768	ns	0.246753	ns		6.2967e-15	***	0.309524	ns
A5_scaffold0097		45324		0.0112835	*	0.309524	ns		0.0277776	*	0.246753	ns		2.86522e-08	***	0.177489	ns		0.339131	ns	0.84127	ns		6.20469e-07	***	0.234267	ns		9.42991e-17	***	0.015873	*		0.616745	ns	0.3142	ns		4.4531e-07	***	0.031746	*
A5_scaffold0097		285646		0.00127981	**	0.420635	ns		-	ns	0.662338	ns		0.00207259	**	0.662338	ns		1.93931e-07	***	0.547619	ns		0.133872	ns	0.714379	ns		8.67852e-08	***	0.222222	ns		4.14123e-09	***	0.004329	**		0.558944	ns	0.84127	ns
A5_scaffold0097		285676		0.00101969	**	0.547619	ns		0.727961	ns	0.792208	ns		0.00113994	**	0.428571	ns		7.34157e-08	***	-	ns		0.205322	ns	0.792208	ns		6.49952e-08	***	0.222222	ns		1.19247e-09	***	0.004329	**		0.466175	ns	0.84127	ns
A5_scaffold0097		285730		0.000687064	***	0.547619	ns		0.841452	ns	0.428571	ns		1.73746e-06	***	0.662338	ns		1	ns	0.84127	ns		0.352715	ns	-	ns		0.465197	ns	0.420635	ns		2.16721e-09	***	0.017316	*		1.1254e-06	***	0.547619	ns
A5_scaffold0097		285772		0.000126105	***	0.420635	ns		0.752525	ns	0.662338	ns		0.00112401	**	0.428571	ns		3.70587e-08	***	0.547619	ns		0.324922	ns	0.662338	ns		6.16309e-08	***	0.222222	ns		1.53296e-09	***	0.004329	**		0.374098	ns	0.84127	ns
A5_scaffold0099		34829		5.92737e-08	***	0.309524	ns		2.27319e-05	***	0.177489	ns		1.37623e-05	***	0.246753	ns		0.000145371	***	0.84127	ns		0.329836	ns	0.329004	ns		1.19314e-11	***	0.690476	ns		0.444419	ns	0.536797	ns		1.58709e-06	***	0.0952381	ns
A5_scaffold0100		18579		0.193055	ns	0.150794	ns		0.359526	ns	0.930736	ns		4.05628e-05	***	0.792208	ns		0.0337638	*	0.547619	ns		0.523475	ns	0.662338	ns		0.0331743	*	0.547619	ns		0.025982	*	0.792208	ns		0.30458	ns	0.222222	ns
A5_scaffold0100		135115		0.285667	ns	0.690476	ns		0.817126	ns	0.792208	ns		0.504499	ns	0.662338	ns		0.0305959	*	-	ns		0.495639	ns	0.428571	ns		0.000465226	***	0.222222	ns		0.15327	ns	0.410248	ns		3.02972e-06	***	0.150794	ns
A5_scaffold0100		135246		0.876558	ns	0.84127	ns		0.785804	ns	0.428571	ns		0.583201	ns	0.792208	ns		0.420616	ns	0.309524	ns		0.976098	ns	0.662338	ns		0.00649222	**	0.547619	ns		0.404451	ns	0.783711	ns		1.11941e-05	***	0.309524	ns
A5_scaffold0100		135265		0.0730125	ns	0.031746	*		0.0342591	*	0.0822511	ns		0.0115309	*	0.0519481	ns		0.723664	ns	-	ns		0.00731051	**	0.329004	ns		0.148416	ns	0.0952381	ns		0.575415	ns	0.662338	ns		6.15904e-05	***	0.00793651	**
A5_scaffold0100		135317		0.0173795	*	0.420635	ns		0.342928	ns	0.329004	ns		0.684284	ns	0.930736	ns		0.131955	ns	0.420635	ns		0.0383826	*	0.536797	ns		0.653492	ns	-	ns		0.00156317	**	0.0519481	ns		6.14104e-07	***	0.222222	ns
A5_scaffold0100		232718		4.44837e-18	***	0.222222	ns		0.000140141	***	0.0519481	ns		0.571327	ns	0.246753	ns		0.238922	ns	0.222222	ns		4.4668e-06	***	0.125541	ns		0.000917697	***	0.0555556	ns		0.341973	ns	0.536797	ns		5.87805e-10	***	0.0952381	ns
A5_scaffold0100		232770		3.03124e-06	***	0.150794	ns		0.0785607	ns	0.0822511	ns		0.125976	ns	0.0519481	ns		0.291427	ns	0.309524	ns		5.32147e-07	***	0.0519481	ns		0.27925	ns	0.0952381	ns		0.859084	ns	0.246753	ns		0.658815	ns	0.222222	ns
A5_scaffold0100		232779		0.602597	ns	0.150794	ns		0.619076	ns	0.329004	ns		0.0827565	ns	0.662338	ns		9.78886e-05	***	0.0555556	ns		0.0845277	ns	0.536797	ns		0.180225	ns	0.84127	ns		0.66241	ns	0.792208	ns		0.155837	ns	0.222222	ns
A5_scaffold0100		242118		0.00781821	**	0.015873	*		0.000208683	***	0.00865801	**		4.17264e-09	***	0.00865801	**		0.00316351	**	0.0952381	ns		5.29053e-08	***	0.246753	ns		0.61336	ns	-	ns		0.810921	ns	0.792208	ns		0.232631	ns	0.142457	ns
A5_scaffold0101		9691		7.20459e-08	***	0.420635	ns		0.0120195	*	0.792208	ns		0.00107083	**	0.521869	ns		7.15635e-09	***	0.222222	ns		0.190791	ns	0.246753	ns		0.526039	ns	0.150794	ns		0.0613212	ns	0.428571	ns		8.62822e-06	***	0.84127	ns
A5_scaffold0101		9715		2.49193e-21	***	0.420635	ns		0.0113856	*	0.792208	ns		0.00127595	**	0.536797	ns		4.71531e-09	***	0.222222	ns		0.166798	ns	0.246753	ns		0.589123	ns	0.150794	ns		0.0359893	*	0.428571	ns		7.52513e-06	***	0.84127	ns
A5_scaffold0101		9843		7.88799e-05	***	0.547619	ns		0.00388577	**	0.792208	ns		0.0286093	*	0.329004	ns		2.25489e-09	***	0.309524	ns		0.319981	ns	0.246753	ns		0.906895	ns	0.0952381	ns		0.0322381	*	0.792208	ns		5.8852e-05	***	0.420635	ns
A5_scaffold0101		93507		1.59645e-05	***	0.150794	ns		0.000206469	***	0.004329	**		0.40093	ns	0.521869	ns		0.94061	ns	-	ns		9.39786e-06	***	0.246753	ns		0.00547177	**	0.0952381	ns		0.168666	ns	0.536797	ns		0.00527607	**	0.547619	ns
A5_scaffold0101		104681		0.00010459	***	0.309524	ns		0.28068	ns	0.125541	ns		0.0908573	ns	0.234267	ns		0.593055	ns	0.690476	ns		1.76713e-10	***	0.246753	ns		2.92156e-13	***	0.0952381	ns		0.169496	ns	0.930736	ns		2.99171e-11	***	0.031746	*
A5_scaffold0101		104722		0.143487	ns	0.222222	ns		0.0610002	ns	0.662338	ns		0.00177607	**	0.410248	ns		0.70306	ns	-	ns		5.60927e-07	***	0.246753	ns		7.27033e-05	***	0.420635	ns		1	ns	0.536797	ns		7.29517e-07	***	0.0952381	ns
A5_scaffold0101		151759		0.00455606	**	0.0952381	ns		0.00823337	**	0.428571	ns		4.92398e-06	***	0.246753	ns		0.475305	ns	0.547619	ns		0.200971	ns	0.246753	ns		0.478665	ns	0.420635	ns		0.0473686	*	0.329004	ns		0.0326961	*	-	ns
A5_scaffold0101		151778		0.00558011	**	0.150794	ns		0.00441586	**	0.329004	ns		4.56025e-06	***	0.246753	ns		0.522071	ns	0.547619	ns		0.212484	ns	0.246753	ns		0.633704	ns	0.547619	ns		0.0484879	*	0.329004	ns		0.192503	ns	-	ns
A5_scaffold0101		151793		0.00630964	**	0.0952381	ns		0.00220767	**	0.329004	ns		7.79508e-06	***	0.246753	ns		0.803276	ns	-	ns		0.203462	ns	0.246753	ns		0.575259	ns	0.547619	ns		0.0540706	ns	0.329004	ns		0.00172963	**	0.547619	ns
A5_scaffold0101		151872		1.01089e-06	***	-	ns		0.520637	ns	0.177489	ns		0.147245	ns	0.177489	ns		0.0067977	**	0.84127	ns		0.954804	ns	0.125541	ns		2.95659e-05	***	0.547619	ns		0.767802	ns	0.246753	ns		0.0255712	*	0.150794	ns
A5_scaffold0101		151985		0.00458716	**	0.690476	ns		0.0032467	**	0.0519481	ns		0.758242	ns	-	ns		0.000372816	***	0.84127	ns		6.44137e-08	***	0.177489	ns		0.0152561	*	-	ns		0.00138721	**	0.0519481	ns		2.39276e-07	***	0.420635	ns
A5_scaffold0101		151992		0.381822	ns	0.690476	ns		0.000101055	***	0.00865801	**		4.38979e-05	***	0.125541	ns		1.21175e-09	***	0.309524	ns		8.2418e-11	***	0.017316	*		0.370968	ns	-	ns		0.000176215	***	0.004329	**		0.937365	ns	0.420635	ns
A5_scaffold0101		151997		0.297438	ns	0.150794	ns		5.29937e-05	***	0.004329	**		4.00541e-05	***	0.0822511	ns		7.26974e-10	***	0.309524	ns		8.74751e-11	***	0.017316	*		0.98891	ns	0.547619	ns		0.000164145	***	0.004329	**		1.72977e-05	***	0.0555556	ns
A5_scaffold0101		156441		3.46737e-05	***	0.547619	ns		0.000191986	***	0.177489	ns		0.00196704	**	0.246753	ns		0.0142701	*	0.690476	ns		0.0159636	*	0.428571	ns		0.0648701	ns	0.690476	ns		0.00233081	**	0.246753	ns		0.00119557	**	0.84127	ns
A5_scaffold0101		156448		0.284997	ns	0.84127	ns		0.0605645	ns	0.428571	ns		1.90009e-07	***	0.536797	ns		2.14759e-08	***	0.690476	ns		0.822458	ns	0.329004	ns		0.00046803	***	-	ns		0.646006	ns	0.930736	ns		0.115234	ns	0.690476	ns
A5_scaffold0101		156514		0.0027786	**	0.84127	ns		0.00019368	***	0.177489	ns		0.00100289	**	0.125541	ns		0.0366494	*	0.690476	ns		0.00866378	**	0.536797	ns		0.211142	ns	0.690476	ns		0.00141447	**	0.246753	ns		0.132817	ns	0.547619	ns
A5_scaffold0102		6166		0.904397	ns	-	ns		0.814489	ns	0.234267	ns		1	ns	0.792208	ns		9.11061e-06	***	0.84127	ns		0.0665576	ns	0.234267	ns		0.0131659	*	0.547619	ns		0.401947	ns	0.647329	ns		4.91582e-06	***	0.222222	ns
A5_scaffold0102		98799		2.87897e-05	***	0.0555556	ns		0.373819	ns	-	ns		0.44267	ns	0.246753	ns		9.74595e-10	***	-	ns		0.226712	ns	0.662338	ns		0.984613	ns	0.222222	ns		0.933187	ns	0.930736	ns		0.0084279	**	0.84127	ns
A5_scaffold0102		246414		0.224785	ns	0.84127	ns		8.88052e-06	***	0.246753	ns		0.250739	ns	-	ns		0.000134597	***	0.84127	ns		0.0059081	**	0.536797	ns		4.7352e-09	***	0.222222	ns		0.0482329	*	0.662338	ns		0.00285178	**	0.222222	ns
A5_scaffold0102		326382		0.371617	ns	0.690476	ns		0.439696	ns	0.792208	ns		0.263498	ns	0.536797	ns		0.237237	ns	0.690476	ns		0.370543	ns	0.662338	ns		0.88761	ns	-	ns		0.0180912	*	0.234267	ns		0.00019263	***	0.0555556	ns
A5_scaffold0102		326413		1.27163e-06	***	0.309524	ns		0.00916936	**	0.125541	ns		0.00409999	**	0.246753	ns		4.71139e-05	***	0.547619	ns		2.26457e-06	***	0.0822511	ns		5.1801e-16	***	0.0952381	ns		0.25375	ns	0.125541	ns		2.86362e-05	***	0.547619	ns
A5_scaffold0102		326415		0.263135	ns	0.547619	ns		0.291484	ns	0.177489	ns		0.0146207	*	0.521869	ns		6.88947e-08	***	0.0952381	ns		0.191126	ns	0.536797	ns		0.590073	ns	0.84127	ns		0.752267	ns	0.792208	ns		0.0225436	*	0.00793651	**
A5_scaffold0102		326429		3.62139e-08	***	0.150794	ns		5.23832e-05	***	0.125541	ns		2.95576e-06	***	0.536797	ns		0.00011515	***	0.309524	ns		0.000262029	***	0.792208	ns		2.39574e-07	***	0.222222	ns		0.0745969	ns	0.0519481	ns		-	ns	-	ns
A5_scaffold0102		326472		0.031805	*	0.84127	ns		0.940134	ns	0.329004	ns		0.895432	ns	0.647329	ns		0.30527	ns	0.547619	ns		0.106432	ns	0.177489	ns		0.657018	ns	0.547619	ns		0.288196	ns	0.0519481	ns		0.806155	ns	0.420635	ns
A5_scaffold0105		18576		0.59478	ns	0.547619	ns		0.873697	ns	0.536797	ns		0.378895	ns	-	ns		0.7064	ns	0.222222	ns		0.325726	ns	0.0519481	ns		0.745947	ns	0.150794	ns		0.863264	ns	0.792208	ns		0.0878156	ns	0.150794	ns
A5_scaffold0105		18654		0.595748	ns	0.547619	ns		0.68715	ns	0.536797	ns		0.314194	ns	-	ns		0.719349	ns	0.420635	ns		0.0410231	*	-	ns		0.866594	ns	0.222222	ns		0.604438	ns	0.930736	ns		0.0783632	ns	0.150794	ns
A5_scaffold0105		18781		0.467679	ns	0.420635	ns		0.609219	ns	0.647329	ns		0.171105	ns	0.930736	ns		0.810245	ns	0.309524	ns		0.308676	ns	0.125541	ns		-	ns	0.309524	ns		0.670706	ns	0.536797	ns		0.0119326	*	0.150794	ns
A5_scaffold0105		18789		0.450703	ns	0.420635	ns		0.622033	ns	0.647329	ns		0.194165	ns	0.930736	ns		0.785174	ns	0.309524	ns		0.339526	ns	0.125541	ns		0.996502	ns	0.309524	ns		0.656125	ns	0.536797	ns		0.0108891	*	0.150794	ns
A5_scaffold0105		137756		0.549575	ns	0.031746	*		0.503399	ns	0.0821386	ns		0.269227	ns	0.234267	ns		0.208036	ns	0.309524	ns		0.337793	ns	0.177489	ns		0.203608	ns	0.0555556	ns		0.360598	ns	0.410248	ns		0.103501	ns	0.0952381	ns
A5_scaffold0106		5995		0.204386	ns	-	ns		5.02882e-09	***	0.00865801	**		0.00549225	**	-	ns		0.0359245	*	0.309524	ns		0.0306661	*	0.927099	ns		2.01749e-05	***	-	ns		4.95537e-08	***	0.030303	*		0.640537	ns	0.690476	ns
A5_scaffold0106		6001		0.217473	ns	-	ns		6.12689e-09	***	0.00865801	**		0.00505289	**	-	ns		0.0238401	*	0.420635	ns		0.0340048	*	0.783711	ns		2.39141e-05	***	-	ns		9.76182e-08	***	0.017316	*		0.738258	ns	0.690476	ns
A5_scaffold0106		6050		0.664126	ns	-	ns		2.20769e-13	***	0.004329	**		6.09058e-06	***	0.792208	ns		0.0160089	*	0.309524	ns		0.0438841	*	0.783711	ns		3.2242e-07	***	0.420635	ns		2.97783e-11	***	0.017316	*		0.00246594	**	-	ns
A5_scaffold0106		6066		1	ns	-	ns		2.04488e-06	***	0.004329	**		0.0362853	*	0.792208	ns		0.137612	ns	0.150794	ns		0.350147	ns	0.783711	ns		0.000853972	***	0.420635	ns		2.84869e-05	***	0.00865801	**		0.00648928	**	-	ns
A5_scaffold0106		6085		0.977766	ns	-	ns		1.96325e-06	***	0.004329	**		0.0354747	*	0.792208	ns		0.147903	ns	0.150794	ns		0.315377	ns	0.647329	ns		0.000825337	***	0.420635	ns		3.9823e-05	***	0.00865801	**		0.00619398	**	-	ns
A5_scaffold0106		6141		0.0611656	ns	0.420635	ns		0.0307172	*	0.004329	**		0.493459	ns	0.792208	ns		0.35296	ns	0.84127	ns		0.548586	ns	0.662338	ns		0.160254	ns	0.0555556	ns		0.457131	ns	0.0822511	ns		0.125379	ns	0.00793651	**
A5_scaffold0106		6159		0.00889229	**	0.420635	ns		0.00442007	**	0.004329	**		0.643718	ns	-	ns		0.372234	ns	-	ns		0.860007	ns	0.662338	ns		0.0781453	ns	0.0555556	ns		0.158857	ns	0.0519481	ns		0.02815	*	0.00793651	**
A5_scaffold0106		6178		0.00889229	**	0.420635	ns		0.00442007	**	0.004329	**		0.362045	ns	0.662338	ns		0.382582	ns	-	ns		0.881597	ns	0.662338	ns		0.0843653	ns	0.0555556	ns		0.16398	ns	0.0519481	ns		0.02815	*	0.00793651	**
A5_scaffold0106		6188		0.00117151	**	0.420635	ns		0.00195933	**	0.004329	**		0.541589	ns	-	ns		0.107567	ns	0.84127	ns		0.708323	ns	0.662338	ns		0.0544518	ns	0.0555556	ns		0.184557	ns	0.0519481	ns		0.0176974	*	0.00793651	**
A5_scaffold0106		34732		0.446815	ns	-	ns		0.794664	ns	0.662338	ns		0.952889	ns	0.428571	ns		0.00202387	**	0.690476	ns		0.00510806	**	0.662338	ns		1.11262e-08	***	0.309524	ns		0.88465	ns	0.125541	ns		0.0218201	*	0.420635	ns
A5_scaffold0106		300025		1.38763e-06	***	0.420635	ns		1.41364e-18	***	0.017316	*		7.9942e-11	***	0.16993	ns		4.54895e-05	***	0.222222	ns		0.00020888	***	0.246753	ns		4.23284e-18	***	0.0952381	ns		3.00446e-12	***	0.030303	*		5.01257e-13	***	0.547619	ns
A5_scaffold0106		300377		0.0359335	*	0.0952381	ns		0.0479537	*	0.536797	ns		0.341746	ns	0.410248	ns		0.0398149	*	0.0952381	ns		1	ns	0.927099	ns		0.478132	ns	0.309524	ns		0.000499557	***	0.428571	ns		0.715268	ns	0.420635	ns
A5_scaffold0107		131379		0.474557	ns	0.84127	ns		0.46795	ns	0.662338	ns		6.01161e-07	***	0.329004	ns		0.00151106	**	0.547619	ns		0.0114435	*	0.783711	ns		0.00303356	**	0.547619	ns		1	ns	0.329004	ns		2.61674e-05	***	0.547619	ns
A5_scaffold0107		131447		0.108805	ns	-	ns		0.751748	ns	0.662338	ns		0.00231293	**	0.246753	ns		0.0516915	ns	-	ns		1	ns	0.930736	ns		0.0403296	*	0.690476	ns		0.312247	ns	0.662338	ns		0.0262919	*	0.309524	ns
A5_scaffold0107		131461		0.054989	ns	-	ns		0.988832	ns	0.792208	ns		0.000637527	***	0.177489	ns		0.0165064	*	0.84127	ns		0.759536	ns	0.792208	ns		0.0111281	*	0.690476	ns		0.298175	ns	0.662338	ns		0.0703548	ns	0.309524	ns
A5_scaffold0107		131530		0.579978	ns	-	ns		0.411279	ns	0.930736	ns		2.63401e-06	***	0.428571	ns		0.00066555	***	0.547619	ns		0.009545	**	0.927099	ns		0.00753636	**	0.690476	ns		0.784813	ns	0.329004	ns		4.50742e-05	***	0.547619	ns
A5_scaffold0107		131553		0.0578985	ns	0.420635	ns		1	ns	0.930736	ns		0.0021701	**	0.177489	ns		0.00684051	**	0.690476	ns		0.93245	ns	0.428571	ns		0.0185798	*	-	ns		0.328413	ns	0.329004	ns		0.130269	ns	0.547619	ns
A5_scaffold0107		325328		8.48385e-05	***	0.84127	ns		0.0772908	ns	0.0519481	ns		0.00572334	**	0.792208	ns		0.0273526	*	0.0952381	ns		0.0134217	*	0.927099	ns		0.2063	ns	0.547619	ns		0.36716	ns	0.662338	ns		0.186634	ns	0.690476	ns
A5_scaffold0107		325374		0.000125921	***	0.84127	ns		0.099363	ns	0.0519481	ns		0.00643963	**	0.792208	ns		0.0256514	*	0.0952381	ns		0.0134217	*	0.927099	ns		0.2063	ns	0.547619	ns		0.36716	ns	0.662338	ns		0.197419	ns	0.690476	ns
A5_scaffold0107		325399		0.000237478	***	0.84127	ns		0.0836323	ns	0.030303	*		0.00858962	**	0.930736	ns		0.0287215	*	0.0952381	ns		0.00711579	**	0.927099	ns		0.182814	ns	0.547619	ns		0.359485	ns	0.536797	ns		0.214591	ns	0.690476	ns
A5_scaffold0107		325488		1.84282e-05	***	-	ns		0.000618811	***	0.0519481	ns		0.666553	ns	-	ns		1	ns	0.222222	ns		0.00106997	**	0.927099	ns		0.962835	ns	0.84127	ns		0.0151921	*	0.329004	ns		0.00781883	**	0.547619	ns
A5_scaffold0107		325494		2.02252e-05	***	-	ns		0.00116092	**	0.0519481	ns		0.581135	ns	0.930736	ns		0.858323	ns	0.222222	ns		0.00230096	**	0.927099	ns		-	ns	0.84127	ns		0.0326284	*	0.246753	ns		0.0179789	*	0.690476	ns
A5_scaffold0107		325500		4.68732e-05	***	-	ns		0.00105702	**	0.017316	*		0.631716	ns	0.792208	ns		0.812866	ns	0.222222	ns		0.00247349	**	-	ns		-	ns	0.84127	ns		0.0313587	*	0.246753	ns		0.0239003	*	0.690476	ns
A5_scaffold0107		325512		2.95605e-05	***	-	ns		0.00162395	**	0.0519481	ns		0.659454	ns	-	ns		0.708775	ns	0.222222	ns		0.00355587	**	0.927099	ns		0.611655	ns	0.690476	ns		0.0363256	*	0.329004	ns		0.0239003	*	0.690476	ns
A5_scaffold0108		401		0.000151415	***	0.84127	ns		0.639709	ns	-	ns		0.0134895	*	0.662338	ns		2.60288e-06	***	0.547619	ns		0.444372	ns	0.792208	ns		0.0595361	ns	0.222222	ns		0.835469	ns	0.930736	ns		0.420523	ns	0.690476	ns
A5_scaffold0108		446		0.0440381	*	0.84127	ns		0.889491	ns	0.930736	ns		0.154419	ns	0.792208	ns		1.0303e-07	***	0.84127	ns		0.585713	ns	0.536797	ns		0.0336212	*	0.309524	ns		-	ns	0.930736	ns		0.268571	ns	0.690476	ns
A5_scaffold0108		532		3.69295e-06	***	0.84127	ns		0.352114	ns	0.662338	ns		0.0934246	ns	0.428571	ns		4.08896e-06	***	0.547619	ns		0.100456	ns	0.662338	ns		0.392973	ns	0.690476	ns		0.618463	ns	0.792208	ns		0.59887	ns	0.690476	ns
A5_scaffold0108		577		0.927279	ns	-	ns		0.390766	ns	0.792208	ns		0.0412556	*	0.428571	ns		2.26444e-07	***	0.690476	ns		0.114707	ns	0.662338	ns		0.710937	ns	0.309524	ns		0.769813	ns	0.930736	ns		0.330095	ns	0.690476	ns
A5_scaffold0108		582		2.92733e-06	***	0.84127	ns		0.396433	ns	0.792208	ns		0.0917583	ns	0.428571	ns		5.83087e-06	***	0.690476	ns		0.103645	ns	0.662338	ns		0.365642	ns	0.690476	ns		0.62603	ns	0.792208	ns		0.684746	ns	0.690476	ns
A5_scaffold0108		54492		5.45975e-08	***	0.0952381	ns		0.0106123	*	0.246753	ns		1.96835e-10	***	0.329004	ns		0.0337998	*	-	ns		0.0424424	*	0.329004	ns		0.580138	ns	0.84127	ns		0.687153	ns	0.662338	ns		0.860965	ns	0.690476	ns
A5_scaffold0108		54570		0.0807459	ns	0.690476	ns		0.790298	ns	0.662338	ns		1.5097e-05	***	0.662338	ns		0.094801	ns	-	ns		0.0428692	*	-	ns		0.000100127	***	0.0593271	ns		0.204968	ns	0.536797	ns		0.4471	ns	0.294802	ns
A5_scaffold0108		54607		0.166027	ns	0.690476	ns		0.658883	ns	0.662338	ns		8.1165e-06	***	0.536797	ns		0.0836436	ns	-	ns		0.0395047	*	-	ns		0.000228292	***	0.0593271	ns		0.147542	ns	0.662338	ns		0.455853	ns	0.294802	ns
A5_scaffold0108		90354		5.35215e-09	***	-	ns		0.000889471	***	0.030303	*		8.14338e-23	***	0.125541	ns		0.470911	ns	0.420635	ns		9.90146e-06	***	0.16993	ns		0.0760971	ns	0.0555556	ns		0.0817595	ns	0.0822511	ns		3.39903e-06	***	0.031746	*
A5_scaffold0108		217398		0.366006	ns	0.84127	ns		0.945112	ns	0.792208	ns		0.000408117	***	0.536797	ns		1.55607e-09	***	0.84127	ns		0.1004	ns	-	ns		0.0282239	*	0.84127	ns		0.19007	ns	-	ns		0.377914	ns	-	ns
A5_scaffold0109		41026		0.00050977	***	0.150794	ns		0.108524	ns	0.662338	ns		0.648701	ns	0.930736	ns		0.00825127	**	0.547619	ns		2.83363e-06	***	0.0822511	ns		0.799568	ns	0.309524	ns		0.727555	ns	-	ns		0.26122	ns	0.547619	ns
A5_scaffold0109		250115		4.08798e-08	***	-	ns		0.00445565	**	-	ns		0.0453119	*	-	ns		0.0946861	ns	0.547619	ns		0.795558	ns	0.662338	ns		0.00046519	***	0.309524	ns		0.594892	ns	0.428571	ns		0.0270228	*	0.222222	ns
A5_scaffold0110		222882		1.74551e-05	***	0.690476	ns		0.0519399	ns	0.792208	ns		0.266158	ns	-	ns		0.521905	ns	0.690476	ns		0.0194847	*	0.410248	ns		0.697825	ns	-	ns		0.38707	ns	0.536797	ns		0.419714	ns	0.20869	ns
A5_scaffold0110		240285		5.05392e-07	***	0.690476	ns		0.26888	ns	0.930736	ns		0.0637605	ns	0.930736	ns		3.24023e-07	***	0.222222	ns		1	ns	0.125541	ns		0.88086	ns	-	ns		0.00241123	**	-	ns		0.193822	ns	0.84127	ns
A5_scaffold0111		93040		7.46738e-45	***	0.547619	ns		0.628664	ns	0.792208	ns		0.0043132	**	0.927099	ns		0.102716	ns	0.84127	ns		0.0378509	*	0.662338	ns		2.52592e-05	***	0.547619	ns		5.8155e-05	***	0.125541	ns		0.00369179	**	0.420635	ns
A5_scaffold0111		104149		0.171759	ns	0.84127	ns		0.240865	ns	0.536797	ns		0.0691439	ns	0.329004	ns		5.47485e-05	***	-	ns		2.84106e-06	***	0.792208	ns		0.186232	ns	0.690476	ns		0.191691	ns	0.177489	ns		0.00325834	**	-	ns
A5_scaffold0112		36445		0.594276	ns	0.547619	ns		0.544735	ns	0.521869	ns		0.000301481	***	0.119846	ns		0.314154	ns	0.84127	ns		0.513313	ns	0.0519481	ns		0.000257331	***	0.309524	ns		0.284238	ns	0.3142	ns		0.58568	ns	0.690476	ns
A5_scaffold0112		60897		3.77007e-06	***	0.309524	ns		0.01706	*	0.792208	ns		0.000777686	***	0.792208	ns		4.57736e-06	***	0.222222	ns		0.0068748	**	0.792208	ns		2.00075e-05	***	0.222222	ns		1.16233e-17	***	0.030303	*		0.896566	ns	0.547619	ns
A5_scaffold0112		60909		1.27012e-11	***	0.031746	*		0.0095251	**	0.0822511	ns		1.15542e-16	***	0.246753	ns		4.75888e-06	***	0.222222	ns		0.000851507	***	0.792208	ns		6.7723e-10	***	0.0555556	ns		1.22233e-17	***	0.00865801	**		2.63105e-08	***	0.309524	ns
A5_scaffold0112		60941		3.88367e-10	***	0.222222	ns		0.0146328	*	0.792208	ns		1.4784e-18	***	0.177489	ns		8.57862e-07	***	0.222222	ns		0.000558044	***	0.662338	ns		1.65109e-05	***	0.222222	ns		2.43495e-14	***	0.030303	*		0.498285	ns	-	ns
A5_scaffold0112		62102		0.15316	ns	0.547619	ns		0.293718	ns	0.927099	ns		0.000357539	***	0.125541	ns		0.000222145	***	0.150794	ns		0.387122	ns	-	ns		0.0629142	ns	0.84127	ns		0.477633	ns	0.246753	ns		2.03026e-05	***	-	ns
A5_scaffold0112		67948		5.16968e-05	***	0.0211767	*		0.783032	ns	0.783711	ns		0.00182113	**	0.0519481	ns		0.000958209	***	0.0200082	*		0.476175	ns	0.536797	ns		0.0240927	*	0.420635	ns		0.00685596	**	0.0821386	ns		0.944394	ns	0.173217	ns
A5_scaffold0112		205082		2.88576e-07	***	0.690476	ns		0.00157153	**	0.662338	ns		1.26391e-05	***	0.410248	ns		0.517697	ns	0.690476	ns		0.00301005	**	0.428571	ns		0.00826421	**	0.547619	ns		0.105792	ns	0.536797	ns		0.91334	ns	-	ns
A5_scaffold0112		205147		0.00338752	**	0.690476	ns		8.38969e-12	***	0.0822511	ns		0.000355559	***	0.662338	ns		0.098756	ns	0.84127	ns		7.24185e-11	***	0.662338	ns		4.50167e-07	***	-	ns		0.00474041	**	0.536797	ns		0.405528	ns	0.84127	ns
A5_scaffold0112		205155		0.063707	ns	0.150794	ns		0.923514	ns	0.329004	ns		8.71117e-16	***	0.0821386	ns		0.502554	ns	-	ns		1	ns	0.125541	ns		0.0030978	**	0.015873	*		0.999262	ns	0.792208	ns		0.0391013	*	0.0952381	ns
A5_scaffold0112		212460		0.00254167	**	0.420635	ns		0.00772994	**	0.930736	ns		0.339885	ns	0.662338	ns		4.612e-05	***	0.031746	*		0.92134	ns	0.647329	ns		0.000532126	***	0.309524	ns		0.214113	ns	0.662338	ns		0.321046	ns	0.84127	ns
A5_scaffold0112		276034		5.21122e-11	***	0.00793651	**		0.000189246	***	0.030303	*		0.0379151	*	0.792208	ns		0.0705273	ns	0.420635	ns		0.859974	ns	0.792208	ns		3.69606e-06	***	0.0952381	ns		0.0251361	*	0.177489	ns		0.730084	ns	0.690476	ns
A5_scaffold0112		276112		8.5787e-11	***	0.150794	ns		0.000586365	***	0.662338	ns		0.0499821	*	0.930736	ns		0.0623765	ns	0.420635	ns		0.893546	ns	0.930736	ns		2.18484e-05	***	0.309524	ns		0.0704514	ns	0.662338	ns		0.840279	ns	-	ns
A5_scaffold0112		276119		7.42966e-11	***	0.150794	ns		0.000465328	***	0.536797	ns		0.000709558	***	0.536797	ns		0.0589527	ns	0.420635	ns		0.478183	ns	0.930736	ns		2.65422e-05	***	0.309524	ns		0.0300348	*	0.536797	ns		0.296282	ns	-	ns
A5_scaffold0112		276137		6.57355e-11	***	0.150794	ns		0.0254679	*	0.536797	ns		0.0576582	ns	0.930736	ns		0.0618879	ns	0.420635	ns		0.820358	ns	0.930736	ns		1.91891e-05	***	0.222222	ns		0.0452291	*	0.428571	ns		0.0134368	*	0.84127	ns
A5_scaffold0112		276154		1.61749e-05	***	0.150794	ns		0.413768	ns	0.930736	ns		0.326079	ns	0.930736	ns		0.00120547	**	0.222222	ns		0.185574	ns	0.662338	ns		0.0821641	ns	0.690476	ns		0.00990677	**	0.428571	ns		0.0244658	*	0.0555556	ns
A5_scaffold0113		13561		0.00733584	**	0.031746	*		0.0185816	*	0.125541	ns		0.00418202	**	0.0821386	ns		1.03789e-09	***	0.031746	*		2.32753e-15	***	0.125541	ns		0.0560683	ns	0.0952381	ns		0.544597	ns	0.177489	ns		0.577806	ns	0.150794	ns
A5_scaffold0113		218541		1.18177e-06	***	0.547619	ns		0.000785479	***	0.662338	ns		0.332015	ns	0.329004	ns		0.255354	ns	0.222222	ns		0.934864	ns	0.536797	ns		0.05998	ns	0.420635	ns		0.278514	ns	0.930736	ns		5.43279e-05	***	0.0952381	ns
A5_scaffold0113		218585		0.00171814	**	0.84127	ns		0.107281	ns	0.662338	ns		0.0576769	ns	0.246753	ns		0.399064	ns	0.222222	ns		-	ns	0.536797	ns		1	ns	0.690476	ns		0.504631	ns	0.428571	ns		0.000284612	***	0.420635	ns
A5_scaffold0113		223853		0.618434	ns	0.420635	ns		0.254411	ns	0.177489	ns		0.156209	ns	0.792208	ns		0.0298421	*	0.309524	ns		0.259241	ns	0.792208	ns		0.197085	ns	0.547619	ns		0.9795	ns	0.177489	ns		0.0328443	*	0.309524	ns
A5_scaffold0113		223868		0.339381	ns	0.309524	ns		0.75532	ns	0.428571	ns		0.0140461	*	0.662338	ns		0.365549	ns	0.547619	ns		0.957461	ns	0.792208	ns		0.0524126	ns	0.420635	ns		0.539635	ns	0.428571	ns		0.19089	ns	0.420635	ns
A5_scaffold0113		261775		1.47326e-07	***	0.0952381	ns		0.857245	ns	0.662338	ns		0.000429952	***	0.125541	ns		3.19071e-22	***	0.309524	ns		1.89587e-10	***	0.125541	ns		0.0407654	*	0.420635	ns		0.00806261	**	0.00865801	**		0.0649726	ns	0.420635	ns
A5_scaffold0113		261790		2.19727e-09	***	0.0952381	ns		0.542323	ns	0.536797	ns		2.55578e-05	***	0.125541	ns		4.39794e-25	***	0.150794	ns		6.28602e-13	***	0.0822511	ns		0.00446294	**	0.309524	ns		0.00156019	**	0.00865801	**		0.00588423	**	0.420635	ns
A5_scaffold0113		264168		0.0126122	*	0.294802	ns		0.0026514	**	0.536797	ns		0.00238788	**	0.234267	ns		9.81127e-06	***	0.0952381	ns		0.276261	ns	0.428571	ns		3.53403e-07	***	0.690476	ns		0.804176	ns	-	ns		2.39796e-13	***	0.0555556	ns
A5_scaffold0113		264189		0.0126122	*	0.294802	ns		0.00235336	**	0.536797	ns		0.00197225	**	0.234267	ns		1.1972e-05	***	0.0952381	ns		0.276261	ns	0.428571	ns		3.53403e-07	***	0.690476	ns		0.804176	ns	-	ns		1.37441e-13	***	0.0555556	ns
A5_scaffold0113		308269		0.262789	ns	0.547619	ns		0.180574	ns	0.246753	ns		0.0280696	*	0.930736	ns		0.001588	**	0.222222	ns		0.0564349	ns	0.662338	ns		4.28517e-07	***	0.84127	ns		0.0142562	*	0.246753	ns		5.61766e-08	***	0.420635	ns
A5_scaffold0113		308297		0.0216474	*	0.420635	ns		0.0282747	*	0.521869	ns		6.35219e-05	***	0.930736	ns		5.09685e-10	***	0.0555556	ns		2.19777e-09	***	0.521869	ns		0.00924514	**	0.84127	ns		0.478481	ns	0.930736	ns		0.666643	ns	-	ns
A5_scaffold0114		21051		0.159605	ns	0.309524	ns		0.0610491	ns	0.428571	ns		0.0180783	*	0.246753	ns		0.00035145	***	0.0555556	ns		0.0161449	*	0.125541	ns		0.0676857	ns	0.0952381	ns		0.260132	ns	0.125541	ns		0.00703538	**	0.222222	ns
A5_scaffold0114		70137		0.0108414	*	0.0952381	ns		0.0718834	ns	0.662338	ns		0.720162	ns	0.930736	ns		0.992338	ns	0.690476	ns		0.0270921	*	0.662338	ns		0.0359927	*	0.547619	ns		0.657612	ns	0.428571	ns		0.00666913	**	0.84127	ns
A5_scaffold0114		70203		8.00199e-05	***	0.0952381	ns		0.00239229	**	0.536797	ns		0.904224	ns	0.792208	ns		0.780996	ns	0.547619	ns		0.00277274	**	0.930736	ns		0.0926759	ns	-	ns		0.574455	ns	0.329004	ns		3.4649e-05	***	-	ns
A5_scaffold0114		70220		0.0204077	*	0.0952381	ns		0.0242172	*	0.792208	ns		0.758047	ns	0.536797	ns		0.533845	ns	0.547619	ns		0.0396914	*	-	ns		0.00724393	**	-	ns		0.828152	ns	0.246753	ns		0.00198037	**	-	ns
A5_scaffold0114		70284		0.0383383	*	0.0952381	ns		0.0113987	*	0.792208	ns		0.683709	ns	0.792208	ns		0.40597	ns	0.547619	ns		0.0183619	*	-	ns		0.00345557	**	-	ns		0.950753	ns	0.246753	ns		0.000790455	***	0.84127	ns
A5_scaffold0114		299323		0.0775811	ns	0.222222	ns		0.209242	ns	0.521869	ns		0.207934	ns	0.647329	ns		0.00590656	**	0.222222	ns		0.000629004	***	0.662338	ns		-	ns	0.309524	ns		0.819084	ns	0.647329	ns		0.0488866	*	0.690476	ns
A5_scaffold0114		314882		0.970012	ns	-	ns		0.115914	ns	0.930736	ns		0.27027	ns	0.3142	ns		3.8517e-05	***	0.690476	ns		1.20297e-05	***	0.246753	ns		0.120193	ns	-	ns		0.594534	ns	0.930736	ns		6.88919e-05	***	0.222222	ns
A5_scaffold0115		252268		0.552838	ns	0.547619	ns		0.106205	ns	0.428571	ns		0.000330653	***	0.428571	ns		5.99497e-10	***	0.309524	ns		0.0914003	ns	0.647329	ns		0.578594	ns	0.84127	ns		0.111876	ns	0.662338	ns		0.601155	ns	0.690476	ns
A5_scaffold0115		252307		1.523e-06	***	0.420635	ns		0.0555405	ns	0.536797	ns		0.000315536	***	0.792208	ns		1.11675e-08	***	0.309524	ns		0.0538629	ns	0.783711	ns		0.858734	ns	0.690476	ns		0.182224	ns	0.792208	ns		1.04063e-08	***	0.690476	ns
A5_scaffold0117		144523		0.044714	*	0.690476	ns		0.0111656	*	0.792208	ns		0.00400238	**	0.792208	ns		3.77629e-05	***	0.0952381	ns		0.0567331	ns	0.536797	ns		0.171305	ns	0.420635	ns		0.0942488	ns	0.792208	ns		0.00281227	**	0.547619	ns
A5_scaffold0117		144545		3.58865e-22	***	0.222222	ns		0.00866775	**	0.930736	ns		0.00162516	**	0.792208	ns		3.55634e-09	***	0.0952381	ns		0.0666588	ns	0.792208	ns		0.329201	ns	0.420635	ns		0.0840106	ns	0.792208	ns		0.00471713	**	0.420635	ns
A5_scaffold0117		144556		0.360266	ns	0.84127	ns		0.000351892	***	0.930736	ns		4.09582e-05	***	0.792208	ns		4.50133e-07	***	0.0952381	ns		0.000947528	***	0.662338	ns		-	ns	-	ns		0.00586477	**	0.536797	ns		1.11152e-05	***	0.547619	ns
A5_scaffold0117		144581		0.449984	ns	0.84127	ns		0.000379548	***	0.930736	ns		8.92187e-05	***	0.792208	ns		4.12882e-07	***	0.0952381	ns		0.000967858	***	0.662338	ns		0.98931	ns	0.84127	ns		0.0085237	**	0.536797	ns		2.03103e-05	***	0.547619	ns
A5_scaffold0117		154471		0.0698481	ns	0.150794	ns		0.152325	ns	0.119846	ns		0.365964	ns	-	ns		0.0611692	ns	-	ns		0.400011	ns	0.410248	ns		0.0165809	*	0.547619	ns		0.128634	ns	0.246753	ns		0.19525	ns	0.547619	ns
A5_scaffold0117		154496		0.0803612	ns	0.150794	ns		0.136534	ns	0.0546812	ns		0.36912	ns	0.783711	ns		0.0616649	ns	-	ns		0.383511	ns	0.521869	ns		0.0204045	*	0.547619	ns		0.118335	ns	0.246753	ns		0.198237	ns	0.547619	ns
A5_scaffold0118		269695		0.000631651	***	0.150794	ns		0.00350086	**	0.030303	*		0.13587	ns	0.125541	ns		0.807957	ns	0.84127	ns		0.00426212	**	0.536797	ns		0.525711	ns	0.420635	ns		0.613053	ns	0.662338	ns		0.47983	ns	0.84127	ns
A5_scaffold0120		50032		0.118717	ns	0.420635	ns		0.000648208	***	0.0822511	ns		2.11603e-05	***	0.428571	ns		9.32282e-05	***	0.84127	ns		0.18317	ns	-	ns		0.235826	ns	0.690476	ns		0.490765	ns	0.662338	ns		3.35224e-07	***	-	ns
A5_scaffold0120		50052		0.139108	ns	0.547619	ns		0.00082225	***	0.0822511	ns		2.31171e-05	***	0.428571	ns		0.000547836	***	0.84127	ns		0.160986	ns	-	ns		0.271688	ns	0.690476	ns		0.431646	ns	0.792208	ns		4.38327e-07	***	-	ns
A5_scaffold0120		50078		0.983552	ns	0.309524	ns		0.00385528	**	0.125541	ns		0.00940078	**	0.662338	ns		4.4172e-05	***	0.690476	ns		0.167194	ns	-	ns		0.517072	ns	-	ns		0.413638	ns	0.792208	ns		4.28878e-20	***	0.690476	ns
A5_scaffold0121		529		0.266343	ns	0.420635	ns		0.957531	ns	0.792208	ns		0.559549	ns	0.536797	ns		0.0481877	*	0.84127	ns		-	ns	0.792208	ns		0.0417698	*	0.84127	ns		0.0010032	**	0.428571	ns		0.00422921	**	-	ns
A5_scaffold0121		143033		1.41521e-10	***	0.0555556	ns		0.000353389	***	0.329004	ns		0.00235324	**	0.0353443	*		2.08532e-06	***	0.690476	ns		0.0351111	*	0.125541	ns		0.0420704	*	-	ns		0.121115	ns	0.792208	ns		0.0869924	ns	0.84127	ns
A5_scaffold0121		143139		2.77841e-12	***	0.0952381	ns		0.00115383	**	0.00865801	**		0.000403345	***	0.0546812	ns		9.42287e-06	***	0.150794	ns		0.108909	ns	0.0822511	ns		2.60609e-05	***	0.222222	ns		0.200679	ns	0.536797	ns		0.0579319	ns	0.547619	ns
A5_scaffold0121		214839		0.00012854	***	0.309524	ns		0.464253	ns	0.930736	ns		0.0524103	ns	0.329004	ns		0.0300411	*	0.222222	ns		0.941156	ns	0.428571	ns		0.000342889	***	0.0952381	ns		0.9727	ns	0.030303	*		0.538806	ns	0.690476	ns
A5_scaffold0121		214935		4.72525e-09	***	0.222222	ns		0.337721	ns	-	ns		0.00794977	**	0.536797	ns		0.000357558	***	0.690476	ns		0.498406	ns	0.930736	ns		0.000493093	***	0.150794	ns		0.724137	ns	0.177489	ns		0.705066	ns	0.84127	ns
A5_scaffold0121		313100		3.72945e-09	***	0.420635	ns		0.797461	ns	0.329004	ns		0.75758	ns	0.521869	ns		0.191377	ns	0.294802	ns		0.0157865	*	0.536797	ns		0.00105495	**	0.150794	ns		0.123011	ns	0.662338	ns		0.202629	ns	0.0952381	ns
A5_scaffold0121		313107		1.26346e-06	***	0.690476	ns		0.91	ns	0.647329	ns		0.000619649	***	0.3142	ns		0.686235	ns	0.309524	ns		0.0224467	*	0.536797	ns		0.00179169	**	0.150794	ns		0.130694	ns	0.329004	ns		0.21699	ns	0.690476	ns
A5_scaffold0121		313122		0.689533	ns	0.690476	ns		0.0617772	ns	0.125541	ns		0.0213532	*	0.119846	ns		0.449127	ns	-	ns		0.469642	ns	0.3142	ns		0.0914468	ns	0.0555556	ns		0.166433	ns	0.662338	ns		0.00031317	***	0.0952381	ns
A5_scaffold0121		313188		4.86941e-06	***	0.690476	ns		0.352266	ns	0.0546812	ns		0.984197	ns	0.930736	ns		0.040109	*	0.150794	ns		0.138862	ns	0.647329	ns		0.0938398	ns	0.420635	ns		0.153559	ns	0.246753	ns		0.920796	ns	0.690476	ns
A5_scaffold0121		313249		0.925979	ns	-	ns		0.437508	ns	0.662338	ns		2.45784e-05	***	0.930736	ns		0.755792	ns	-	ns		0.383966	ns	0.16993	ns		0.0126016	*	0.84127	ns		0.559723	ns	0.125541	ns		0.0651908	ns	0.547619	ns
A5_scaffold0122		14539		0.16496	ns	0.0361451	*		1	ns	0.428571	ns		0.00120758	**	-	ns		0.0018143	**	0.222222	ns		0.950454	ns	0.792208	ns		0.0481479	*	-	ns		0.0115944	*	0.030303	*		0.498075	ns	0.0952381	ns
A5_scaffold0122		14545		0.144653	ns	0.0361451	*		1	ns	0.428571	ns		0.0012512	**	-	ns		0.00165691	**	0.222222	ns		0.97337	ns	0.792208	ns		0.0569641	ns	-	ns		0.0109534	*	0.030303	*		0.515748	ns	0.0952381	ns
A5_scaffold0122		50290		1.31158e-05	***	0.690476	ns		3.81692e-05	***	0.927099	ns		0.129663	ns	0.792208	ns		0.71587	ns	0.84127	ns		0.865761	ns	0.930736	ns		0.178034	ns	-	ns		0.000349942	***	0.792208	ns		1.63899e-07	***	0.420635	ns
A5_scaffold0122		50299		1.54656e-05	***	0.84127	ns		2.92785e-05	***	-	ns		0.095698	ns	0.930736	ns		0.516804	ns	0.690476	ns		0.895945	ns	0.930736	ns		0.168898	ns	0.84127	ns		0.000394876	***	0.792208	ns		1.96707e-07	***	0.547619	ns
A5_scaffold0122		83977		0.123505	ns	0.150794	ns		0.583507	ns	0.125541	ns		0.791371	ns	0.329004	ns		0.0456038	*	0.222222	ns		5.1205e-10	***	0.536797	ns		2.20063e-08	***	0.222222	ns		0.0399119	*	0.125541	ns		0.326777	ns	-	ns
A5_scaffold0122		83987		0.0904026	ns	0.150794	ns		0.691571	ns	0.0822511	ns		0.80396	ns	0.329004	ns		0.0446615	*	0.222222	ns		1.95056e-09	***	0.536797	ns		2.04643e-08	***	0.222222	ns		0.0311862	*	0.125541	ns		0.370014	ns	-	ns
A5_scaffold0122		83994		0.463803	ns	0.150794	ns		0.948476	ns	0.125541	ns		0.587567	ns	0.428571	ns		0.0434181	*	0.222222	ns		3.07763e-07	***	0.536797	ns		3.0792e-05	***	0.309524	ns		0.209652	ns	0.246753	ns		0.388915	ns	-	ns
A5_scaffold0123		7201		-	ns	0.690476	ns		0.747248	ns	0.930736	ns		0.569547	ns	0.930736	ns		0.163876	ns	0.420635	ns		0.101825	ns	0.177489	ns		6.14472e-05	***	0.222222	ns		0.0278807	*	0.177489	ns		0.0876399	ns	-	ns
A5_scaffold0123		7261		1	ns	0.420635	ns		0.571582	ns	0.329004	ns		0.527884	ns	0.246753	ns		0.312519	ns	0.547619	ns		0.0224454	*	0.246753	ns		0.000436388	***	-	ns		0.0013817	**	0.246753	ns		0.00276165	**	0.222222	ns
A5_scaffold0124		136771		0.442941	ns	0.420635	ns		0.0260871	*	0.792208	ns		0.0516186	ns	0.792208	ns		2.08586e-05	***	-	ns		0.171866	ns	0.246753	ns		0.755026	ns	0.690476	ns		0.0102256	*	0.464192	ns		0.245822	ns	0.690476	ns
A5_scaffold0124		284501		0.463107	ns	0.690476	ns		0.275198	ns	0.792208	ns		0.099072	ns	0.930736	ns		0.0566628	ns	0.222222	ns		0.48174	ns	0.930736	ns		5.64255e-09	***	0.0952381	ns		0.261068	ns	0.536797	ns		0.0585449	ns	0.690476	ns
A5_scaffold0125		215917		0.606613	ns	0.0952381	ns		1	ns	0.410248	ns		0.751085	ns	0.177489	ns		0.56595	ns	0.420635	ns		0.602709	ns	0.125541	ns		0.597029	ns	0.547619	ns		0.820093	ns	-	ns		0.61886	ns	0.0952381	ns
A5_scaffold0125		258343		1	ns	0.547619	ns		0.0868895	ns	0.536797	ns		0.141177	ns	0.930736	ns		0.355352	ns	0.690476	ns		0.0321967	*	0.536797	ns		0.000233528	***	0.222222	ns		0.0319587	*	0.410248	ns		1	ns	0.84127	ns
A5_scaffold0125		258349		1	ns	0.420635	ns		0.0799239	ns	0.536797	ns		0.129546	ns	0.930736	ns		0.362159	ns	0.690476	ns		0.0277851	*	0.536797	ns		0.000182878	***	0.222222	ns		0.0201132	*	0.410248	ns		-	ns	0.84127	ns
A5_scaffold0126		85000		0.130897	ns	0.222222	ns		0.947928	ns	0.246753	ns		0.00178397	**	0.536797	ns		0.084637	ns	0.547619	ns		0.000329086	***	0.428571	ns		0.140567	ns	0.690476	ns		0.141503	ns	0.662338	ns		0.0218445	*	-	ns
A5_scaffold0126		143376		0.246909	ns	0.84127	ns		0.575452	ns	0.428571	ns		0.00558031	**	0.0814397	ns		0.335285	ns	-	ns		0.0136477	*	0.0821386	ns		0.596101	ns	0.690476	ns		0.124548	ns	0.536797	ns		0.0261639	*	0.690476	ns
A5_scaffold0126		233658		0.392136	ns	0.222222	ns		0.191751	ns	0.428571	ns		0.05471	ns	0.792208	ns		0.653606	ns	0.222222	ns		0.0029481	**	-	ns		0.466689	ns	0.690476	ns		0.650233	ns	0.428571	ns		0.0197001	*	-	ns
A5_scaffold0126		236589		0.0067937	**	-	ns		0.714627	ns	0.647329	ns		0.40947	ns	0.234267	ns		0.757975	ns	0.0952381	ns		0.0401181	*	0.662338	ns		0.0826431	ns	0.690476	ns		0.862433	ns	0.16993	ns		0.000329862	***	-	ns
A5_scaffold0127		277599		7.51423e-09	***	0.00793651	**		7.72472e-10	***	0.0519481	ns		0.183703	ns	0.930736	ns		0.0366714	*	0.84127	ns		3.13391e-08	***	0.329004	ns		1.90321e-21	***	0.690476	ns		0.200442	ns	0.246753	ns		2.87139e-23	***	0.00793651	**
A5_scaffold0130		111103		0.000224703	***	0.690476	ns		0.00320571	**	-	ns		3.01051e-15	***	0.233197	ns		5.54997e-05	***	0.222222	ns		1.58023e-27	***	0.125541	ns		0.00128155	**	0.309524	ns		8.96854e-05	***	0.246753	ns		0.000433743	***	0.690476	ns
A5_scaffold0130		111121		0.00016788	***	0.690476	ns		0.00285827	**	-	ns		6.17249e-15	***	0.119	ns		3.23086e-05	***	0.150794	ns		4.42099e-27	***	0.125541	ns		0.00127215	**	0.309524	ns		4.98007e-05	***	0.177489	ns		0.000627176	***	0.690476	ns
A5_scaffold0130		111150		2.14534e-05	***	0.547619	ns		0.000783251	***	0.792208	ns		1.19828e-18	***	0.233197	ns		0.000165767	***	0.150794	ns		3.70995e-27	***	0.0822511	ns		1.6673e-06	***	0.309524	ns		3.01923e-05	***	0.329004	ns		0.000410519	***	-	ns
A5_scaffold0130		111178		1.03294e-05	***	0.015873	*		0.00975289	**	0.16993	ns		1.13371e-08	***	0.0431608	*		0.107765	ns	0.420635	ns		1.24614e-08	***	0.0822511	ns		2.88618e-07	***	0.150794	ns		0.189065	ns	0.410248	ns		0.041849	*	-	ns
A5_scaffold0130		111210		5.65696e-06	***	0.0555556	ns		0.00149632	**	0.0221735	*		4.29728e-09	***	0.0814397	ns		0.022382	*	0.309524	ns		1.74633e-11	***	0.0519481	ns		3.98105e-09	***	0.0952381	ns		0.0536543	ns	0.410248	ns		0.00631786	**	-	ns
A5_scaffold0130		111223		0.155766	ns	0.690476	ns		0.0203081	*	-	ns		4.29728e-09	***	0.16993	ns		0.022382	*	0.309524	ns		1.74633e-11	***	0.0519481	ns		9.76559e-07	***	0.420635	ns		0.0126549	*	0.792208	ns		0.926402	ns	0.309524	ns
A5_scaffold0131		176407		0.491601	ns	0.309524	ns		0.0442283	*	0.662338	ns		0.38543	ns	-	ns		0.0317769	*	0.84127	ns		1.8806e-07	***	0.536797	ns		0.00348941	**	-	ns		0.00410705	**	0.0822511	ns		7.9391e-06	***	0.690476	ns
A5_scaffold0131		176443		0.0777654	ns	0.547619	ns		0.278529	ns	-	ns		0.730476	ns	0.792208	ns		0.396511	ns	-	ns		8.23304e-10	***	0.536797	ns		1.84876e-05	***	0.309524	ns		0.000359351	***	0.0822511	ns		6.24183e-08	***	0.222222	ns
A5_scaffold0131		286304		0.00230284	**	0.547619	ns		0.98259	ns	0.662338	ns		0.724746	ns	0.930736	ns		0.375152	ns	0.690476	ns		0.654565	ns	0.662338	ns		0.000491973	***	0.309524	ns		0.43539	ns	0.792208	ns		0.678313	ns	0.690476	ns
A5_scaffold0131		286313		0.0494585	*	0.420635	ns		0.963622	ns	0.792208	ns		0.677502	ns	0.792208	ns		0.496349	ns	0.690476	ns		0.819416	ns	0.662338	ns		0.000373767	***	0.309524	ns		0.478632	ns	0.792208	ns		0.677429	ns	0.84127	ns
A5_scaffold0131		286322		0.053387	ns	0.420635	ns		0.904091	ns	0.792208	ns		0.760497	ns	0.792208	ns		0.473133	ns	0.690476	ns		0.783781	ns	0.792208	ns		0.000307397	***	0.420635	ns		0.490162	ns	0.930736	ns		0.696971	ns	0.690476	ns
A5_scaffold0132		27438		4.21314e-08	***	0.690476	ns		0.0170962	*	0.177489	ns		3.9786e-05	***	0.329004	ns		3.54421e-12	***	0.0555556	ns		2.10563e-09	***	0.246753	ns		8.09058e-15	***	0.690476	ns		9.49037e-05	***	0.329004	ns		0.00552104	**	0.84127	ns
A5_scaffold0133		170170		0.93162	ns	0.84127	ns		-	ns	0.428571	ns		0.683589	ns	0.792208	ns		0.248749	ns	-	ns		0.0588781	ns	0.792208	ns		0.758037	ns	0.690476	ns		0.454036	ns	0.246753	ns		0.53418	ns	0.547619	ns
A5_scaffold0133		170186		0.992399	ns	0.84127	ns		0.94411	ns	0.536797	ns		0.534655	ns	0.930736	ns		0.874025	ns	-	ns		0.0548639	ns	0.662338	ns		0.899113	ns	0.690476	ns		0.448674	ns	0.246753	ns		0.697663	ns	0.547619	ns
A5_scaffold0133		170218		0.752965	ns	0.84127	ns		0.70686	ns	0.792208	ns		0.923717	ns	0.792208	ns		0.524347	ns	0.84127	ns		0.616964	ns	0.536797	ns		0.988372	ns	-	ns		0.159063	ns	0.177489	ns		0.000333152	***	-	ns
A5_scaffold0133		176784		0.00398036	**	0.547619	ns		0.860894	ns	0.177489	ns		0.00325051	**	0.125541	ns		0.726149	ns	-	ns		0.00624064	**	0.792208	ns		0.316458	ns	-	ns		0.341762	ns	0.234267	ns		0.191786	ns	0.84127	ns
A5_scaffold0133		257195		0.0032263	**	0.690476	ns		0.000104132	***	0.017316	*		0.200725	ns	0.536797	ns		3.29309e-07	***	0.0952381	ns		0.150664	ns	0.930736	ns		7.45933e-10	***	0.309524	ns		0.965747	ns	0.792208	ns		0.0201223	*	-	ns
A5_scaffold0134		67570		5.06127e-05	***	0.00793651	**		0.0258572	*	0.017316	*		0.218115	ns	-	ns		0.0672475	ns	0.84127	ns		0.173281	ns	0.930736	ns		0.774307	ns	0.84127	ns		0.0106556	*	0.030303	*		0.261397	ns	0.420635	ns
A5_scaffold0134		67585		0.00013054	***	0.00793651	**		0.0623553	ns	0.017316	*		0.153488	ns	-	ns		0.000274748	***	0.690476	ns		0.2365	ns	0.930736	ns		0.833376	ns	-	ns		0.0113088	*	0.0519481	ns		0.46278	ns	0.420635	ns
A5_scaffold0134		67597		0.297097	ns	0.420635	ns		5.5766e-08	***	0.004329	**		0.3619	ns	0.536797	ns		0.124517	ns	0.547619	ns		0.582833	ns	0.329004	ns		0.0848289	ns	0.420635	ns		0.000146602	***	0.017316	*		9.01914e-09	***	0.309524	ns
A5_scaffold0134		67635		9.05085e-05	***	0.00793651	**		0.0394219	*	0.017316	*		0.120072	ns	-	ns		0.0548687	ns	0.84127	ns		0.2496	ns	0.930736	ns		0.949091	ns	-	ns		0.0107299	*	0.030303	*		0.323944	ns	0.420635	ns
A5_scaffold0134		67654		0.0760463	ns	0.690476	ns		0.00591449	**	0.017316	*		0.0215884	*	0.792208	ns		0.210557	ns	-	ns		0.026054	*	0.177489	ns		1.80603e-08	***	0.84127	ns		0.000100823	***	0.0519481	ns		0.00456943	**	0.420635	ns
A5_scaffold0134		67678		0.00215623	**	-	ns		9.42561e-07	***	0.125541	ns		8.58165e-08	***	0.930736	ns		0.0450675	*	-	ns		1.2265e-05	***	0.930736	ns		0.208991	ns	0.547619	ns		0.00108168	**	0.177489	ns		6.96774e-10	***	0.547619	ns
A5_scaffold0134		67719		0.00196063	**	0.547619	ns		1.14961e-05	***	0.125541	ns		3.63585e-06	***	0.930736	ns		0.668599	ns	0.84127	ns		3.87333e-05	***	0.930736	ns		3.96569e-05	***	0.420635	ns		0.030249	*	0.329004	ns		7.15513e-09	***	0.547619	ns
A5_scaffold0134		118366		1.57123e-06	***	0.0952381	ns		1.03768e-10	***	0.030303	*		0.96217	ns	0.16993	ns		2.99744e-06	***	0.031746	*		0.0136985	*	0.119846	ns		0.499695	ns	0.547619	ns		2.40262e-14	***	0.004329	**		3.30007e-08	***	0.015873	*
A5_scaffold0134		118372		1.26181e-06	***	0.0555556	ns		3.91279e-09	***	0.030303	*		0.808656	ns	0.234267	ns		7.08282e-06	***	0.031746	*		0.027453	*	0.119846	ns		0.572868	ns	0.547619	ns		3.82673e-12	***	0.004329	**		8.9974e-08	***	0.015873	*
A5_scaffold0134		148009		0.201128	ns	0.690476	ns		0.000300597	***	0.177489	ns		0.557059	ns	0.647329	ns		0.276303	ns	0.222222	ns		0.00818828	**	0.0822511	ns		0.971429	ns	-	ns		0.652042	ns	0.536797	ns		0.812295	ns	0.547619	ns
A5_scaffold0134		190716		0.43299	ns	0.547619	ns		0.0230702	*	0.792208	ns		0.263411	ns	0.536797	ns		8.48202e-10	***	0.547619	ns		7.73415e-05	***	0.246753	ns		0.132477	ns	-	ns		0.880599	ns	0.792208	ns		0.000464937	***	0.690476	ns
A5_scaffold0134		190791		2.94247e-08	***	0.420635	ns		0.223498	ns	0.792208	ns		0.275082	ns	0.329004	ns		0.670381	ns	0.420635	ns		0.0124398	*	0.930736	ns		0.0386321	*	0.84127	ns		0.461565	ns	0.662338	ns		0.826572	ns	0.420635	ns
A5_scaffold0134		190861		5.47951e-05	***	0.547619	ns		0.0109427	*	0.536797	ns		0.000412507	***	0.662338	ns		0.0214264	*	0.84127	ns		7.9272e-09	***	0.930736	ns		1.8465e-11	***	0.0952381	ns		0.00958497	**	0.246753	ns		0.750851	ns	0.547619	ns
A5_scaffold0134		190897		0.00011222	***	0.84127	ns		0.170741	ns	0.662338	ns		0.381738	ns	0.0822511	ns		0.367458	ns	0.547619	ns		9.64143e-09	***	0.662338	ns		0.00433372	**	0.420635	ns		0.0918765	ns	0.930736	ns		0.0639656	ns	-	ns
A5_scaffold0135		83931		0.322144	ns	0.420635	ns		0.501822	ns	0.536797	ns		0.0992101	ns	0.792208	ns		0.494858	ns	0.84127	ns		0.000180403	***	0.647329	ns		1.02467e-05	***	0.0555556	ns		0.527902	ns	0.246753	ns		0.0897332	ns	0.84127	ns
A5_scaffold0135		274955		6.86221e-06	***	0.690476	ns		2.63864e-21	***	0.017316	*		3.257e-32	***	0.0519481	ns		4.88087e-31	***	0.0952381	ns		0.00317962	**	0.16993	ns		0.0364816	*	0.222222	ns		6.02979e-13	***	0.125541	ns		9.77836e-31	***	0.0555556	ns
A5_scaffold0136		113303		0.352308	ns	0.0555556	ns		0.493862	ns	0.0519481	ns		0.000206772	***	0.0546812	ns		0.0964354	ns	-	ns		0.418326	ns	0.536797	ns		0.0295969	*	0.015873	*		0.190991	ns	0.030303	*		-	ns	0.0952381	ns
A5_scaffold0136		241715		0.149693	ns	0.420635	ns		2.18244e-07	***	0.030303	*		3.85305e-09	***	0.930736	ns		8.38866e-07	***	0.0952381	ns		0.058407	ns	0.428571	ns		0.0144732	*	0.222222	ns		0.0116708	*	0.0519481	ns		3.93356e-08	***	0.309524	ns
A5_scaffold0137		1719		0.151226	ns	0.547619	ns		0.0956896	ns	0.662338	ns		0.968402	ns	0.428571	ns		0.646738	ns	0.547619	ns		0.14028	ns	0.792208	ns		1.18086e-08	***	0.309524	ns		0.0525236	ns	0.0822511	ns		0.9453	ns	-	ns
A5_scaffold0137		1788		0.0799574	ns	0.690476	ns		0.602214	ns	0.930736	ns		0.0765227	ns	0.177489	ns		0.0732049	ns	0.420635	ns		0.718887	ns	0.792208	ns		1.27668e-05	***	0.690476	ns		0.0107334	*	0.030303	*		0.593587	ns	-	ns
A5_scaffold0138		194041		0.021845	*	0.84127	ns		0.632088	ns	0.930736	ns		0.286018	ns	0.930736	ns		0.0379434	*	-	ns		0.839169	ns	-	ns		0.0470092	*	0.150794	ns		0.994122	ns	0.536797	ns		1.82862e-05	***	0.547619	ns
A5_scaffold0138		194056		0.0347072	*	0.84127	ns		0.619233	ns	0.930736	ns		0.253865	ns	0.930736	ns		0.00448766	**	0.690476	ns		0.806802	ns	-	ns		0.0517112	ns	0.150794	ns		0.988648	ns	0.428571	ns		2.3609e-05	***	0.547619	ns
A5_scaffold0139		146753		7.07068e-10	***	0.031746	*		0.278233	ns	0.792208	ns		0.23554	ns	0.410248	ns		3.26202e-06	***	0.0952381	ns		0.195923	ns	0.329004	ns		0.0892907	ns	0.222222	ns		1	ns	0.125541	ns		0.0197041	*	0.420635	ns
A5_scaffold0139		146758		8.00896e-10	***	0.031746	*		0.27315	ns	0.930736	ns		0.280421	ns	0.234267	ns		0.351425	ns	0.150794	ns		0.2026	ns	0.329004	ns		0.0826262	ns	0.222222	ns		0.808716	ns	0.0822511	ns		0.0191164	*	0.222222	ns
A5_scaffold0139		245047		0.00186503	**	0.0952381	ns		0.27515	ns	0.662338	ns		0.00148088	**	0.177489	ns		0.0897197	ns	0.222222	ns		0.00306715	**	0.125541	ns		0.334726	ns	0.420635	ns		0.0472723	*	0.00865801	**		0.408348	ns	0.150794	ns
A5_scaffold0139		257743		0.884703	ns	0.690476	ns		0.00841702	**	0.792208	ns		1.43986e-06	***	0.177489	ns		0.0137782	*	0.690476	ns		0.816421	ns	0.662338	ns		0.311435	ns	0.690476	ns		1.91812e-05	***	0.177489	ns		0.000296179	***	0.84127	ns
A5_scaffold0139		257754		0.127281	ns	0.690476	ns		8.46069e-05	***	0.662338	ns		1.4521e-05	***	0.177489	ns		0.0198553	*	0.690476	ns		0.364523	ns	0.662338	ns		0.281986	ns	0.690476	ns		1.64136e-05	***	0.125541	ns		0.000249971	***	0.84127	ns
A5_scaffold0139		257785		0.135944	ns	0.420635	ns		0.00666637	**	0.329004	ns		2.04102e-06	***	0.246753	ns		0.0313849	*	0.690476	ns		0.320792	ns	0.662338	ns		0.26973	ns	0.690476	ns		1.06306e-05	***	0.125541	ns		0.000710794	***	0.84127	ns
A5_scaffold0140		116173		4.49958e-05	***	0.0952381	ns		0.222825	ns	0.662338	ns		0.568056	ns	0.536797	ns		0.0626642	ns	0.222222	ns		0.0143695	*	0.125541	ns		6.3291e-12	***	0.222222	ns		0.0261146	*	0.177489	ns		0.169457	ns	0.309524	ns
A5_scaffold0140		116181		5.23655e-05	***	0.0952381	ns		0.230083	ns	0.536797	ns		0.543991	ns	0.536797	ns		0.138983	ns	0.222222	ns		0.0138726	*	0.125541	ns		4.76508e-12	***	0.222222	ns		0.0241795	*	0.177489	ns		0.173758	ns	0.309524	ns
A5_scaffold0140		211926		0.00137097	**	0.420635	ns		0.481165	ns	0.177489	ns		0.0253715	*	0.783711	ns		0.407426	ns	0.547619	ns		0.0136111	*	0.930736	ns		0.000494141	***	0.84127	ns		0.0470389	*	0.246753	ns		0.230046	ns	-	ns
A5_scaffold0140		211978		0.148296	ns	0.420635	ns		0.353579	ns	0.125541	ns		0.232549	ns	-	ns		0.930835	ns	0.547619	ns		0.511613	ns	0.930736	ns		0.0565807	ns	-	ns		0.0697598	ns	0.246753	ns		0.713359	ns	-	ns
A5_scaffold0142		105150		0.300732	ns	0.401965	ns		0.0106147	*	0.536797	ns		1.25748e-05	***	0.792208	ns		0.116696	ns	0.84127	ns		2.58553e-11	***	0.234267	ns		0.762524	ns	-	ns		0.000349242	***	0.177489	ns		0.000606874	***	0.690476	ns
A5_scaffold0142		105199		0.325606	ns	0.529619	ns		0.00582805	**	0.464192	ns		2.39304e-06	***	0.662338	ns		0.0628511	ns	0.690476	ns		4.44136e-12	***	0.119846	ns		0.616203	ns	-	ns		0.0001945	***	0.0822511	ns		0.00151023	**	0.547619	ns
A5_scaffold0142		223247		0.616903	ns	0.690476	ns		0.691951	ns	0.536797	ns		1.6031e-08	***	0.246753	ns		1.1682e-05	***	0.547619	ns		0.542043	ns	0.927099	ns		0.00249425	**	0.0555556	ns		0.456914	ns	0.792208	ns		5.70766e-05	***	0.0555556	ns
A5_scaffold0143		190083		1.77058e-06	***	0.222222	ns		0.777784	ns	0.927099	ns		0.891112	ns	0.329004	ns		0.122309	ns	0.309524	ns		0.83654	ns	0.428571	ns		0.0187896	*	0.690476	ns		0.523925	ns	0.177489	ns		1.86764e-05	***	0.222222	ns
A5_scaffold0144		214037		0.000813912	***	0.0952381	ns		0.551505	ns	-	ns		0.0379411	*	0.177489	ns		0.229265	ns	0.222222	ns		0.0650359	ns	0.662338	ns		0.00147766	**	0.84127	ns		0.00391607	**	0.004329	**		0.745016	ns	-	ns
A5_scaffold0145		140354		6.55046e-23	***	0.309524	ns		8.50763e-09	***	0.125541	ns		0.126283	ns	0.662338	ns		0.0610948	ns	0.309524	ns		0.00813141	**	0.428571	ns		0.0232503	*	0.690476	ns		0.0818723	ns	0.662338	ns		1.81523e-05	***	0.690476	ns
A5_scaffold0145		205269		0.00447544	**	0.150794	ns		0.238968	ns	0.792208	ns		0.963527	ns	0.662338	ns		0.0139254	*	-	ns		0.156131	ns	0.930736	ns		0.172255	ns	0.690476	ns		0.442822	ns	0.177489	ns		0.0297193	*	0.420635	ns
A5_scaffold0146		227276		0.185082	ns	-	ns		0.0120019	*	0.0546812	ns		0.000309745	***	0.3142	ns		0.72872	ns	-	ns		2.41223e-08	***	0.177489	ns		0.00213763	**	0.222222	ns		0.006228	**	-	ns		2.93967e-05	***	0.0952381	ns
A5_scaffold0149		88496		-	ns	0.84127	ns		0.132964	ns	0.647329	ns		0.234048	ns	0.930736	ns		1.49698e-06	***	0.690476	ns		0.0180448	*	-	ns		0.153039	ns	0.547619	ns		0.536451	ns	0.930736	ns		0.00165147	**	0.309524	ns
A5_scaffold0151		62412		0.831545	ns	0.84127	ns		1.81607e-09	***	0.125541	ns		0.848319	ns	-	ns		0.0546109	ns	0.84127	ns		0.0885095	ns	0.792208	ns		0.00505996	**	0.690476	ns		0.000182594	***	0.536797	ns		0.669966	ns	0.84127	ns
A5_scaffold0151		62447		0.228762	ns	0.84127	ns		0.00457214	**	0.536797	ns		2.91815e-06	***	0.647329	ns		0.822863	ns	0.84127	ns		0.162909	ns	0.792208	ns		0.0233771	*	0.84127	ns		0.000172175	***	0.536797	ns		0.495919	ns	-	ns
A5_scaffold0151		62473		0.00319658	**	0.84127	ns		1.13999e-07	***	0.177489	ns		-	ns	0.3142	ns		0.436067	ns	0.690476	ns		0.069239	ns	0.930736	ns		9.81614e-07	***	0.420635	ns		1.36573e-07	***	0.177489	ns		0.954766	ns	0.690476	ns
A5_scaffold0152		129644		-	ns	0.79717	ns		0.778484	ns	0.425806	ns		0.972618	ns	0.915796	ns		-	ns	0.556298	ns		0.999508	ns	-	ns		-	ns	0.823664	ns		-	ns	0.134924	ns		1	ns	0.556298	ns
A5_scaffold0152		129658		-	ns	0.556298	ns		0.778484	ns	0.425806	ns		-	ns	0.459233	ns		-	ns	0.372748	ns		-	ns	0.923725	ns		-	ns	-	ns		-	ns	0.23225	ns		1	ns	0.556298	ns
A5_scaffold0152		129668		-	ns	0.655836	ns		0.89221	ns	0.708597	ns		-	ns	-	ns		1	ns	0.753298	ns		-	ns	0.926596	ns		0.969105	ns	-	ns		-	ns	0.851762	ns		0.973191	ns	-	ns
A5_scaffold0152		129678		1	ns	-	ns		0.729314	ns	0.618665	ns		1	ns	0.0758531	ns		1	ns	0.131379	ns		-	ns	0.782252	ns		0.925355	ns	0.525809	ns		-	ns	0.103604	ns		-	ns	0.823664	ns
A5_scaffold0153		133044		4.51755e-05	***	0.150794	ns		0.0513571	ns	0.125541	ns		8.41933e-05	***	0.125541	ns		0.515122	ns	0.547619	ns		0.00123721	**	0.017316	*		1.44081e-06	***	0.0952381	ns		0.0302925	*	0.030303	*		0.128051	ns	0.84127	ns
A5_scaffold0153		133078		0.00300193	**	0.0952381	ns		0.0491873	*	0.017316	*		7.21294e-07	***	0.0822511	ns		0.00811459	**	0.690476	ns		0.0129614	*	0.004329	**		2.69978e-09	***	0.0952381	ns		0.0378785	*	0.004329	**		9.91717e-05	***	0.150794	ns
A5_scaffold0153		141191		0.0431291	*	0.222222	ns		0.00102357	**	0.017316	*		0.00469081	**	0.3142	ns		0.00141801	**	0.222222	ns		4.21986e-06	***	0.662338	ns		6.95835e-06	***	0.031746	*		0.015701	*	0.177489	ns		0.00233706	**	0.031746	*
A5_scaffold0153		141211		0.00236797	**	0.0952381	ns		0.286592	ns	0.536797	ns		0.00667981	**	0.0821386	ns		0.244529	ns	0.222222	ns		0.0100134	*	-	ns		0.16536	ns	0.309524	ns		0.734795	ns	0.536797	ns		0.00244876	**	0.0952381	ns
A5_scaffold0153		141281		0.492526	ns	0.309524	ns		0.0435303	*	0.177489	ns		0.00643386	**	0.0546812	ns		0.0290405	*	0.309524	ns		2.99757e-05	***	0.428571	ns		0.000347957	***	0.0555556	ns		0.35792	ns	0.329004	ns		0.000460772	***	0.0555556	ns
A5_scaffold0153		188368		0.830862	ns	-	ns		0.00638492	**	0.0822511	ns		0.213378	ns	0.930736	ns		0.731634	ns	0.150794	ns		0.79987	ns	0.521869	ns		6.95851e-11	***	0.031746	*		0.866077	ns	0.246753	ns		0.0867312	ns	0.690476	ns
A5_scaffold0155		27116		0.549472	ns	0.309524	ns		0.937209	ns	0.930736	ns		0.0148058	*	-	ns		0.000132467	***	0.222222	ns		0.00608795	**	0.329004	ns		8.03998e-09	***	0.150794	ns		0.0189059	*	0.246753	ns		0.168536	ns	0.420635	ns
A5_scaffold0155		114746		0.000357271	***	0.0555556	ns		0.567794	ns	0.662338	ns		0.933947	ns	0.662338	ns		5.3044e-05	***	0.420635	ns		0.0820706	ns	0.536797	ns		0.000120822	***	0.0555556	ns		0.252498	ns	0.930736	ns		0.216923	ns	0.547619	ns
A5_scaffold0156		67957		1.52129e-15	***	0.015873	*		0.0350879	*	0.536797	ns		4.34313e-09	***	0.536797	ns		0.47827	ns	-	ns		0.010437	*	0.662338	ns		1.94088e-09	***	0.309524	ns		0.168737	ns	0.662338	ns		2.90675e-08	***	0.0952381	ns
A5_scaffold0156		67974		1.15863e-15	***	0.015873	*		0.0357038	*	0.536797	ns		1.08615e-08	***	0.536797	ns		0.42076	ns	-	ns		0.00670436	**	0.662338	ns		2.10121e-09	***	0.309524	ns		0.216603	ns	0.536797	ns		3.10165e-08	***	0.0952381	ns
A5_scaffold0156		68017		0.0199958	*	0.690476	ns		0.400743	ns	0.662338	ns		0.172056	ns	0.792208	ns		0.0933802	ns	0.84127	ns		0.0915371	ns	0.792208	ns		0.886525	ns	0.309524	ns		0.0398911	*	0.272229	ns		0.0316295	*	0.690476	ns
A5_scaffold0156		108821		1.63175e-13	***	0.547619	ns		0.911139	ns	0.428571	ns		0.28735	ns	0.246753	ns		0.0282363	*	0.547619	ns		0.000857065	***	0.329004	ns		0.00399309	**	0.00793651	**		0.862527	ns	0.930736	ns		0.661274	ns	0.547619	ns
A5_scaffold0156		108839		8.34464e-14	***	0.547619	ns		0.967772	ns	0.662338	ns		0.314309	ns	0.246753	ns		0.0279395	*	0.547619	ns		0.000575136	***	0.177489	ns		0.00516581	**	0.031746	*		0.876664	ns	0.930736	ns		0.80244	ns	-	ns
A5_scaffold0157		183693		0.412033	ns	0.547619	ns		0.694192	ns	0.536797	ns		0.424065	ns	-	ns		0.838618	ns	-	ns		0.799561	ns	0.536797	ns		0.998191	ns	-	ns		0.0279346	*	0.246753	ns		0.700756	ns	0.690476	ns
A5_scaffold0157		183745		0.931692	ns	0.690476	ns		0.103007	ns	0.410248	ns		0.257814	ns	0.792208	ns		0.607575	ns	-	ns		0.072718	ns	0.930736	ns		0.0771754	ns	-	ns		0.33656	ns	0.930736	ns		0.229255	ns	0.84127	ns
A5_scaffold0157		187088		0.0241712	*	-	ns		0.180544	ns	0.662338	ns		0.00983611	**	0.662338	ns		0.154212	ns	0.84127	ns		0.713762	ns	0.792208	ns		0.0357102	*	0.84127	ns		9.01187e-06	***	0.177489	ns		0.000205725	***	0.420635	ns
A5_scaffold0161		205624		0.961972	ns	0.309524	ns		1.52537e-05	***	0.004329	**		2.6007e-06	***	0.410248	ns		0.000160487	***	0.690476	ns		0.0162142	*	0.428571	ns		0.510803	ns	-	ns		2.73556e-08	***	0.004329	**		1.62845e-26	***	0.00793651	**
A5_scaffold0161		205699		0.000100456	***	0.547619	ns		0.196364	ns	0.125541	ns		0.985167	ns	0.783711	ns		0.0786365	ns	0.690476	ns		0.97466	ns	0.792208	ns		0.0229343	*	0.0952381	ns		0.00335409	**	0.329004	ns		0.68991	ns	0.84127	ns
A5_scaffold0162		44998		2.48682e-07	***	0.420635	ns		9.16052e-13	***	0.0519481	ns		0.520396	ns	0.410248	ns		0.000185882	***	0.547619	ns		0.235635	ns	-	ns		5.87829e-11	***	0.547619	ns		4.04466e-08	***	0.177489	ns		5.35507e-07	***	0.547619	ns
A5_scaffold0162		45003		2.92516e-07	***	0.420635	ns		8.88852e-13	***	0.125541	ns		0.423929	ns	0.410248	ns		0.000251058	***	0.690476	ns		0.221577	ns	-	ns		8.159e-11	***	0.547619	ns		4.48899e-08	***	0.246753	ns		2.67483e-07	***	0.547619	ns
A5_scaffold0162		102938		0.366458	ns	0.84127	ns		0.00239697	**	0.662338	ns		0.00523006	**	0.246753	ns		0.887148	ns	0.690476	ns		0.516593	ns	0.329004	ns		1	ns	-	ns		0.0863555	ns	0.428571	ns		0.127412	ns	0.547619	ns
A5_scaffold0162		102946		0.0815926	ns	0.84127	ns		0.00217237	**	0.246753	ns		0.00264432	**	0.177489	ns		0.887148	ns	0.84127	ns		0.516593	ns	0.428571	ns		1	ns	-	ns		0.0863555	ns	0.246753	ns		0.127412	ns	0.547619	ns
A5_scaffold0162		103733		6.35803e-05	***	0.150794	ns		0.0295803	*	0.246753	ns		6.05534e-12	***	0.246753	ns		0.373612	ns	-	ns		0.553883	ns	0.930736	ns		0.0619666	ns	-	ns		1.71971e-05	***	0.125541	ns		0.0128604	*	-	ns
A5_scaffold0162		103738		1.7071e-05	***	0.150794	ns		0.025147	*	0.177489	ns		1.39507e-11	***	0.246753	ns		0.352348	ns	-	ns		0.595262	ns	0.930736	ns		0.0726757	ns	-	ns		1.97507e-05	***	0.0822511	ns		0.0117478	*	-	ns
A5_scaffold0162		103776		0.000536291	***	0.222222	ns		3.19289e-05	***	0.0519481	ns		3.37521e-06	***	0.428571	ns		0.53234	ns	0.547619	ns		-	ns	0.536797	ns		0.0113565	*	0.690476	ns		2.60388e-10	***	0.004329	**		0.00546262	**	0.690476	ns
A5_scaffold0162		103798		1.14473e-07	***	0.222222	ns		0.000437737	***	0.0822511	ns		1.81024e-08	***	0.329004	ns		0.230899	ns	0.547619	ns		0.601328	ns	0.792208	ns		0.254046	ns	0.690476	ns		1.98679e-11	***	0.004329	**		0.000258474	***	0.690476	ns
A5_scaffold0163		112312		-	ns	0.222222	ns		0.0309569	*	0.0519481	ns		0.885379	ns	0.662338	ns		0.000221748	***	0.690476	ns		0.000142478	***	0.329004	ns		0.0218055	*	0.547619	ns		0.691638	ns	0.792208	ns		0.000802416	***	0.0555556	ns
A5_scaffold0163		112335		-	ns	0.600402	ns		0.02923	*	0.0519481	ns		0.901258	ns	-	ns		0.00195147	**	0.547619	ns		0.00011441	***	0.329004	ns		0.0191002	*	0.420635	ns		0.892884	ns	0.662338	ns		0.00139497	**	0.031746	*
A5_scaffold0163		176953		0.425261	ns	0.84127	ns		0.790522	ns	0.536797	ns		0.802253	ns	-	ns		0.0275347	*	0.222222	ns		3.90653e-07	***	0.428571	ns		0.874417	ns	0.150794	ns		0.110856	ns	0.004329	**		0.169204	ns	0.309524	ns
A5_scaffold0163		176972		0.353536	ns	0.84127	ns		0.93194	ns	0.536797	ns		0.802253	ns	-	ns		0.0275347	*	0.222222	ns		2.94906e-07	***	0.428571	ns		0.874417	ns	0.150794	ns		0.0957028	ns	0.004329	**		0.121955	ns	0.309524	ns
A5_scaffold0163		177141		0.919948	ns	0.690476	ns		0.960112	ns	0.329004	ns		0.23943	ns	-	ns		0.0653936	ns	0.309524	ns		1.35434e-10	***	0.428571	ns		0.762695	ns	0.150794	ns		0.172645	ns	0.017316	*		0.0647285	ns	0.150794	ns
A5_scaffold0163		177190		0.515431	ns	0.84127	ns		0.948221	ns	0.329004	ns		0.717304	ns	-	ns		0.0926475	ns	0.309524	ns		1.63476e-10	***	0.792208	ns		0.210698	ns	0.150794	ns		0.130172	ns	0.030303	*		0.0585507	ns	0.150794	ns
A5_scaffold0164		106318		0.0131536	*	0.420635	ns		1	ns	0.329004	ns		0.0862473	ns	0.177489	ns		0.243301	ns	0.690476	ns		0.678584	ns	0.662338	ns		3.36964e-06	***	0.690476	ns		0.212488	ns	0.930736	ns		3.53837e-05	***	0.150794	ns
A5_scaffold0164		106373		0.00137368	**	0.150794	ns		0.577977	ns	0.930736	ns		0.228895	ns	0.428571	ns		0.687518	ns	0.690476	ns		0.689768	ns	0.792208	ns		9.33599e-08	***	0.420635	ns		0.212488	ns	0.792208	ns		0.10462	ns	0.690476	ns
A5_scaffold0164		106393		0.159367	ns	-	ns		0.589823	ns	0.246753	ns		0.109258	ns	0.125541	ns		0.511389	ns	0.420635	ns		0.5315	ns	0.792208	ns		6.15343e-06	***	0.84127	ns		0.289798	ns	0.792208	ns		6.07912e-05	***	0.150794	ns
A5_scaffold0164		106398		0.155162	ns	-	ns		0.644781	ns	0.246753	ns		0.0983745	ns	0.125541	ns		0.400088	ns	0.420635	ns		0.498798	ns	0.792208	ns		1.09141e-05	***	-	ns		0.362198	ns	0.662338	ns		7.61191e-05	***	0.150794	ns
A5_scaffold0164		106439		0.149275	ns	-	ns		0.971251	ns	0.536797	ns		0.629638	ns	0.246753	ns		0.413431	ns	0.420635	ns		0.35386	ns	0.792208	ns		5.9524e-07	***	0.547619	ns		0.455559	ns	0.662338	ns		0.117201	ns	0.690476	ns
A5_scaffold0164		107260		0.717757	ns	0.84127	ns		0.0433005	*	0.536797	ns		0.454303	ns	0.792208	ns		0.000701514	***	0.222222	ns		0.631223	ns	0.783711	ns		0.00152787	**	0.420635	ns		0.976648	ns	0.536797	ns		0.00247666	**	0.0952381	ns
A5_scaffold0164		107335		0.000731602	***	0.84127	ns		0.260992	ns	0.792208	ns		0.514233	ns	0.428571	ns		0.00401401	**	0.309524	ns		0.731347	ns	0.647329	ns		0.0244394	*	0.547619	ns		0.626155	ns	0.662338	ns		0.143725	ns	0.690476	ns
A5_scaffold0164		107357		0.0217551	*	-	ns		0.260683	ns	0.930736	ns		0.804576	ns	0.536797	ns		0.326119	ns	0.690476	ns		0.274841	ns	0.783711	ns		0.0356046	*	-	ns		0.555621	ns	0.930736	ns		0.126899	ns	-	ns
A5_scaffold0164		187010		0.00191439	**	-	ns		2.42008e-07	***	0.125541	ns		1	ns	-	ns		5.31e-07	***	-	ns		0.0148143	*	0.662338	ns		0.566089	ns	0.547619	ns		1.73354e-05	***	0.125541	ns		0.000110116	***	-	ns
A5_scaffold0166		71015		0.0242851	*	0.309524	ns		0.109915	ns	0.410248	ns		0.00859507	**	0.177489	ns		0.0871849	ns	0.690476	ns		0.130428	ns	0.930736	ns		0.161565	ns	0.309524	ns		0.610415	ns	0.662338	ns		0.0358828	*	0.690476	ns
A5_scaffold0170		51447		-	ns	0.690476	ns		0.216279	ns	0.792208	ns		0.636915	ns	0.930736	ns		0.00146285	**	0.84127	ns		0.21138	ns	0.662338	ns		0.00438385	**	0.84127	ns		0.489443	ns	0.662338	ns		1.10085e-05	***	0.84127	ns
A5_scaffold0170		111597		2.36319e-10	***	0.309524	ns		0.784482	ns	0.234267	ns		0.0138436	*	0.792208	ns		0.402368	ns	0.690476	ns		0.980549	ns	0.930736	ns		-	ns	-	ns		0.0145417	*	0.246753	ns		0.16249	ns	0.84127	ns
A5_scaffold0173		3079		0.000448953	***	0.401965	ns		0.000188761	***	0.177489	ns		0.0131356	*	0.536797	ns		9.49648e-06	***	0.309524	ns		0.465138	ns	0.930736	ns		2.26271e-10	***	0.0555556	ns		0.253051	ns	0.662338	ns		0.0278483	*	0.84127	ns
A5_scaffold0173		3110		0.000240508	***	0.401965	ns		8.44448e-05	***	0.0822511	ns		0.00751321	**	0.536797	ns		2.3987e-06	***	0.309524	ns		0.375464	ns	0.930736	ns		2.65253e-11	***	0.0555556	ns		0.193602	ns	0.662338	ns		0.0166225	*	0.84127	ns
A5_scaffold0173		25766		0.519391	ns	0.0952381	ns		0.311429	ns	0.119846	ns		1.97028e-05	***	0.030303	*		0.00440834	**	0.0952381	ns		0.522062	ns	0.930736	ns		0.335684	ns	0.309524	ns		0.839096	ns	0.3142	ns		3.57644e-06	***	0.0952381	ns
A5_scaffold0173		73563		0.834889	ns	0.309524	ns		0.00537341	**	0.536797	ns		0.220121	ns	0.536797	ns		0.278896	ns	0.690476	ns		0.857592	ns	0.536797	ns		0.0102395	*	0.222222	ns		-	ns	0.246753	ns		0.716543	ns	0.84127	ns
A5_scaffold0175		106930		0.000481905	***	0.84127	ns		0.502345	ns	0.792208	ns		0.00227307	**	0.783711	ns		0.00464961	**	0.222222	ns		0.00071819	***	0.662338	ns		0.0183284	*	0.222222	ns		0.156199	ns	0.536797	ns		0.014553	*	0.309524	ns
A5_scaffold0177		151498		0.0410286	*	0.690476	ns		0.2869	ns	0.428571	ns		0.43368	ns	0.662338	ns		0.00159004	**	0.420635	ns		0.306495	ns	0.662338	ns		0.0600413	ns	0.420635	ns		0.380115	ns	0.662338	ns		0.347454	ns	0.690476	ns
A5_scaffold0179		75194		6.90854e-11	***	0.309524	ns		0.674617	ns	0.662338	ns		0.837416	ns	0.662338	ns		0.00791004	**	0.547619	ns		4.52438e-05	***	0.125541	ns		0.0720676	ns	0.0555556	ns		0.525998	ns	0.536797	ns		0.17621	ns	0.222222	ns
A5_scaffold0179		75207		0.408949	ns	0.84127	ns		-	ns	0.647329	ns		0.556872	ns	0.792208	ns		0.471361	ns	0.84127	ns		0.292719	ns	-	ns		0.328827	ns	-	ns		0.79138	ns	0.662338	ns		0.333993	ns	0.420635	ns
A5_scaffold0179		75216		0.339452	ns	0.84127	ns		-	ns	0.647329	ns		0.556872	ns	0.792208	ns		0.507659	ns	0.84127	ns		0.309366	ns	0.930736	ns		0.319366	ns	-	ns		0.79138	ns	0.792208	ns		0.333993	ns	0.309524	ns
A5_scaffold0179		75266		1.13317e-27	***	0.0952381	ns		0.24186	ns	0.329004	ns		0.0214041	*	0.536797	ns		0.000368097	***	0.690476	ns		8.72184e-08	***	0.125541	ns		0.0100386	*	0.84127	ns		0.122309	ns	0.329004	ns		4.77103e-08	***	-	ns
A5_scaffold0180		96760		-	ns	0.150794	ns		1	ns	0.177489	ns		4.73829e-09	***	0.004329	**		2.9814e-14	***	0.150794	ns		2.34394e-09	***	0.329004	ns		3.35579e-05	***	0.00793651	**		0.789701	ns	0.662338	ns		0.308073	ns	0.690476	ns
A5_scaffold0180		96795		0.971264	ns	0.150794	ns		1	ns	0.0822511	ns		6.58583e-09	***	0.004329	**		2.00602e-13	***	0.150794	ns		6.12835e-09	***	0.329004	ns		9.71481e-05	***	0.00793651	**		0.609628	ns	0.536797	ns		0.00104479	**	0.690476	ns
A5_scaffold0180		96814		0.418741	ns	0.150794	ns		0.971751	ns	0.125541	ns		3.74954e-09	***	0.004329	**		2.8114e-13	***	0.150794	ns		2.34394e-09	***	0.428571	ns		5.33174e-05	***	0.00793651	**		0.789701	ns	0.662338	ns		0.000779899	***	0.690476	ns
A5_scaffold0180		152980		0.128586	ns	0.690476	ns		0.169823	ns	0.536797	ns		3.39515e-05	***	0.329004	ns		0.0910308	ns	0.690476	ns		0.0241516	*	0.536797	ns		0.22447	ns	0.690476	ns		0.0939607	ns	0.246753	ns		1.18093e-06	***	0.0952381	ns
A5_scaffold0180		153019		0.395804	ns	0.84127	ns		0.304979	ns	0.792208	ns		0.000116614	***	0.329004	ns		0.0325221	*	-	ns		0.0567702	ns	0.662338	ns		0.46543	ns	-	ns		0.162885	ns	0.329004	ns		8.17758e-06	***	0.0952381	ns
A5_scaffold0180		153069		0.000226485	***	0.547619	ns		0.103836	ns	0.930736	ns		0.0672539	ns	0.792208	ns		0.0925745	ns	-	ns		0.900031	ns	0.783711	ns		0.0334363	*	0.150794	ns		0.0864696	ns	0.792208	ns		0.02496	*	0.222222	ns
A5_scaffold0180		153142		0.0382584	*	0.420635	ns		0.0890081	ns	0.536797	ns		0.218186	ns	0.536797	ns		2.40682e-05	***	0.547619	ns		0.086513	ns	0.125541	ns		1.87807e-16	***	0.0555556	ns		0.202949	ns	0.662338	ns		0.690069	ns	0.84127	ns
A5_scaffold0180		153147		0.0395118	*	0.420635	ns		0.0908373	ns	0.536797	ns		0.24098	ns	0.428571	ns		2.0917e-05	***	0.547619	ns		0.0955452	ns	0.125541	ns		1.21448e-16	***	0.0555556	ns		0.1567	ns	0.536797	ns		0.613637	ns	0.84127	ns
A5_scaffold0180		153155		1.18068e-11	***	0.420635	ns		0.190752	ns	0.125541	ns		0.00589186	**	0.0822511	ns		0.774227	ns	0.547619	ns		0.178816	ns	0.930736	ns		5.84313e-08	***	0.0952381	ns		9.68006e-05	***	0.017316	*		0.0131271	*	0.0952381	ns
A5_scaffold0180		153205		7.23067e-12	***	0.420635	ns		0.222509	ns	0.177489	ns		0.00598999	**	0.0822511	ns		0.847505	ns	0.547619	ns		0.178408	ns	0.930736	ns		1.14417e-07	***	0.0952381	ns		5.25613e-05	***	0.017316	*		0.00914403	**	0.0952381	ns
A5_scaffold0180		153282		4.8179e-15	***	0.0555556	ns		1	ns	0.662338	ns		4.1625e-06	***	0.246753	ns		0.504561	ns	0.547619	ns		0.0821431	ns	0.662338	ns		1.13976e-05	***	0.150794	ns		0.007032	**	0.125541	ns		0.00429866	**	0.222222	ns
A5_scaffold0180		153306		8.92309e-16	***	0.0555556	ns		0.995162	ns	0.662338	ns		4.08271e-06	***	0.246753	ns		0.412935	ns	0.547619	ns		0.0915453	ns	0.536797	ns		1.03034e-05	***	0.150794	ns		0.00753671	**	0.0822511	ns		0.00673986	**	0.222222	ns
A5_scaffold0181		24042		0.0120402	*	0.0952381	ns		5.91148e-07	***	0.017316	*		0.00829711	**	-	ns		0.00472745	**	0.309524	ns		1.20336e-08	***	0.030303	*		0.000213939	***	0.420635	ns		2.50836e-05	***	0.0519481	ns		1.44841e-07	***	0.0555556	ns
A5_scaffold0182		175817		1.50479e-08	***	-	ns		1.93941e-09	***	0.0519481	ns		6.48682e-26	***	0.0519481	ns		0.00012557	***	0.84127	ns		0.829937	ns	0.662338	ns		0.00324281	**	0.690476	ns		1.11542e-05	***	0.329004	ns		3.17411e-21	***	0.84127	ns
A5_scaffold0182		175844		9.02887e-09	***	-	ns		2.99083e-09	***	0.0822511	ns		2.08517e-25	***	0.0519481	ns		0.000116701	***	0.84127	ns		0.657952	ns	0.662338	ns		0.0475324	*	0.690476	ns		9.47561e-06	***	0.329004	ns		1.06181e-17	***	0.84127	ns
A5_scaffold0182		175867		9.00446e-08	***	-	ns		0.745561	ns	0.536797	ns		0.0159064	*	0.930736	ns		0.00671202	**	0.547619	ns		0.184158	ns	0.930736	ns		0.492738	ns	0.547619	ns		0.0226146	*	0.246753	ns		0.263356	ns	0.222222	ns
A5_scaffold0183		20114		0.0573926	ns	-	ns		0.122221	ns	0.329004	ns		1	ns	0.662338	ns		0.676068	ns	-	ns		4.46327e-06	***	0.246753	ns		0.928716	ns	0.222222	ns		0.108393	ns	0.329004	ns		1.12488e-09	***	0.309524	ns
A5_scaffold0183		34565		0.13822	ns	0.309524	ns		0.041555	*	0.177489	ns		0.650965	ns	0.783711	ns		0.027485	*	-	ns		0.0467871	*	0.930736	ns		0.994875	ns	0.420635	ns		0.633706	ns	0.662338	ns		1.60027e-06	***	0.031746	*
A5_scaffold0183		86803		0.0329219	*	0.84127	ns		2.30748e-06	***	0.234267	ns		0.221487	ns	0.428571	ns		1.69926e-05	***	0.547619	ns		1	ns	0.536797	ns		0.142671	ns	-	ns		4.95925e-05	***	0.927099	ns		0.029106	*	0.420635	ns
A5_scaffold0183		86818		0.0554007	ns	0.420635	ns		1.83518e-06	***	0.234267	ns		0.937756	ns	0.428571	ns		6.47068e-05	***	0.547619	ns		0.202975	ns	0.536797	ns		0.12378	ns	-	ns		5.60125e-05	***	-	ns		0.239241	ns	0.420635	ns
A5_scaffold0183		119534		1.5878e-07	***	0.84127	ns		0.133547	ns	0.246753	ns		0.745831	ns	0.246753	ns		0.00146472	**	0.690476	ns		0.00300212	**	0.177489	ns		0.51061	ns	0.309524	ns		0.145178	ns	0.177489	ns		0.000864064	***	0.547619	ns
A5_scaffold0186		171432		0.000111501	***	0.150794	ns		0.894862	ns	0.854805	ns		1	ns	0.583025	ns		0.261412	ns	0.547619	ns		0.307578	ns	0.662338	ns		4.52366e-06	***	0.015873	*		0.396663	ns	0.125541	ns		0.839503	ns	0.690476	ns
A5_scaffold0186		171451		0.320848	ns	0.84127	ns		0.123887	ns	0.177489	ns		0.00217292	**	0.662338	ns		0.908774	ns	0.309524	ns		0.220442	ns	0.329004	ns		0.906672	ns	0.547619	ns		0.0931827	ns	0.246753	ns		0.181918	ns	0.420635	ns
A5_scaffold0187		24269		3.83211e-06	***	0.0555556	ns		7.48869e-05	***	0.428571	ns		0.127492	ns	-	ns		0.505398	ns	0.420635	ns		6.07775e-14	***	0.536797	ns		0.00533387	**	0.547619	ns		0.622128	ns	0.177489	ns		4.13859e-05	***	0.84127	ns
A5_scaffold0187		150524		7.04103e-06	***	-	ns		0.519718	ns	0.536797	ns		0.684277	ns	0.647329	ns		0.274359	ns	0.690476	ns		6.20868e-05	***	0.792208	ns		0.227202	ns	0.547619	ns		0.0267289	*	-	ns		0.348737	ns	0.420635	ns
A5_scaffold0187		150583		6.51788e-06	***	-	ns		0.290138	ns	0.536797	ns		0.587962	ns	0.647329	ns		0.242275	ns	0.547619	ns		1.08254e-05	***	0.536797	ns		0.217604	ns	0.420635	ns		0.0394507	*	-	ns		0.0681658	ns	0.547619	ns
A5_scaffold0187		150592		1.86511e-06	***	-	ns		0.366772	ns	0.536797	ns		0.514215	ns	0.647329	ns		0.481387	ns	0.547619	ns		7.16064e-06	***	0.662338	ns		0.125297	ns	0.547619	ns		0.024849	*	-	ns		0.0205889	*	0.547619	ns
A5_scaffold0189		120701		0.382488	ns	0.547619	ns		0.0349815	*	0.177489	ns		0.686625	ns	0.662338	ns		0.000677193	***	0.420635	ns		0.0710177	ns	0.930736	ns		0.896691	ns	-	ns		0.730172	ns	-	ns		0.00560956	**	0.0952381	ns
A5_scaffold0189		155199		0.00044799	***	0.150794	ns		0.935694	ns	0.246753	ns		0.900012	ns	0.662338	ns		0.00344842	**	0.420635	ns		0.131262	ns	0.329004	ns		0.213592	ns	-	ns		0.107278	ns	0.930736	ns		5.51155e-07	***	0.0119252	*
A5_scaffold0189		155225		0.00935169	**	0.150794	ns		0.815055	ns	0.177489	ns		0.0535597	ns	0.930736	ns		0.0572915	ns	0.690476	ns		0.242628	ns	0.329004	ns		0.199351	ns	-	ns		0.129027	ns	0.792208	ns		6.60333e-07	***	0.0119252	*
A5_scaffold0189		167958		0.000388849	***	0.309524	ns		0.618017	ns	0.647329	ns		0.021045	*	0.536797	ns		0.382341	ns	0.84127	ns		0.0580485	ns	0.647329	ns		2.72792e-05	***	0.309524	ns		0.682904	ns	0.428571	ns		0.00520067	**	0.222222	ns
A5_scaffold0189		167968		0.000548817	***	0.547619	ns		0.78711	ns	0.536797	ns		0.341369	ns	0.792208	ns		0.697694	ns	0.690476	ns		0.0750035	ns	-	ns		7.17867e-06	***	0.547619	ns		0.661546	ns	0.792208	ns		0.00834109	**	0.309524	ns
A5_scaffold0191		16888		0.0659391	ns	0.84127	ns		0.0239804	*	0.177489	ns		0.0623361	ns	0.536797	ns		0.0153276	*	-	ns		0.0918127	ns	0.792208	ns		0.0157159	*	0.309524	ns		0.440555	ns	0.177489	ns		0.793432	ns	-	ns
A5_scaffold0193		67014		0.000125668	***	0.309524	ns		1	ns	0.329004	ns		0.125265	ns	0.662338	ns		0.203305	ns	0.547619	ns		0.0457556	*	0.246753	ns		0.106251	ns	0.84127	ns		0.1738	ns	0.0519481	ns		0.628716	ns	0.420635	ns
A5_scaffold0194		82009		0.0154741	*	0.547619	ns		0.470642	ns	0.536797	ns		2.72264e-13	***	0.0519481	ns		8.03813e-13	***	0.222222	ns		0.857644	ns	0.662338	ns		0.0853708	ns	0.309524	ns		0.238753	ns	0.428571	ns		0.132022	ns	0.0555556	ns
A5_scaffold0194		114919		5.83539e-07	***	0.84127	ns		0.168852	ns	0.792208	ns		0.684492	ns	0.930736	ns		0.381903	ns	0.031746	*		0.0697485	ns	0.428571	ns		5.76108e-07	***	0.547619	ns		0.0120231	*	0.428571	ns		0.77328	ns	-	ns
A5_scaffold0194		163230		0.0762176	ns	-	ns		0.115897	ns	-	ns		0.968171	ns	0.792208	ns		0.518871	ns	0.222222	ns		0.0548611	ns	0.329004	ns		0.0155453	*	0.690476	ns		0.708243	ns	0.246753	ns		0.142762	ns	0.222222	ns
A5_scaffold0194		163320		0.550037	ns	0.84127	ns		0.686162	ns	0.792208	ns		0.180788	ns	-	ns		0.658515	ns	0.222222	ns		0.00236914	**	0.3142	ns		0.000663852	***	0.222222	ns		0.942396	ns	0.536797	ns		0.586435	ns	0.222222	ns
A5_scaffold0195		142263		0.155458	ns	0.690476	ns		0.000261067	***	0.0546812	ns		0.282585	ns	0.428571	ns		0.00389522	**	0.420635	ns		1.05944e-07	***	0.125541	ns		8.67818e-06	***	0.150794	ns		0.0461624	*	0.177489	ns		0.0704851	ns	-	ns
A5_scaffold0200		15105		0.0192725	*	0.690476	ns		0.151644	ns	0.428571	ns		0.365255	ns	0.792208	ns		0.00346295	**	0.547619	ns		0.0827106	ns	0.536797	ns		0.123903	ns	0.84127	ns		0.00318352	**	0.125541	ns		0.155322	ns	0.222222	ns
A5_scaffold0200		27992		0.599305	ns	0.309524	ns		0.00587043	**	0.246753	ns		-	ns	0.246753	ns		0.335866	ns	0.84127	ns		1	ns	-	ns		2.71461e-09	***	0.420635	ns		0.0597909	ns	0.536797	ns		0.0345808	*	0.84127	ns
A5_scaffold0200		28031		0.0314247	*	0.420635	ns		0.0324196	*	0.329004	ns		0.517273	ns	0.177489	ns		0.335567	ns	-	ns		0.516071	ns	0.930736	ns		3.22129e-07	***	0.84127	ns		0.398105	ns	0.662338	ns		0.0104364	*	0.84127	ns
A5_scaffold0200		64920		0.729819	ns	0.690476	ns		0.131783	ns	0.0221735	*		1	ns	0.930736	ns		0.962085	ns	0.309524	ns		0.573368	ns	-	ns		0.189735	ns	0.309524	ns		0.0565302	ns	0.0822511	ns		0.0204686	*	0.420635	ns
A5_scaffold0202		73257		0.447098	ns	-	ns		0.220898	ns	0.0519481	ns		0.175148	ns	0.536797	ns		0.000449172	***	0.222222	ns		0.0265928	*	0.0821386	ns		8.95603e-11	***	0.547619	ns		0.101487	ns	0.792208	ns		0.0109727	*	0.690476	ns
A5_scaffold0202		73783		0.98796	ns	0.420635	ns		0.0554609	ns	0.0822511	ns		0.272204	ns	0.662338	ns		0.0204771	*	0.547619	ns		0.0383111	*	0.792208	ns		0.476549	ns	0.547619	ns		-	ns	0.428571	ns		0.112348	ns	-	ns
A5_scaffold0202		73813		0.00744058	**	0.0555556	ns		0.0012607	**	0.177489	ns		0.00514638	**	0.930736	ns		0.0184946	*	0.547619	ns		0.00856151	**	0.536797	ns		0.0348874	*	0.420635	ns		0.708302	ns	0.662338	ns		0.250787	ns	-	ns
A5_scaffold0203		5918		1.29782e-08	***	0.690476	ns		1.16167e-07	***	0.030303	*		0.000261159	***	0.927099	ns		1.67936e-12	***	0.031746	*		0.000955762	***	-	ns		5.36139e-08	***	0.690476	ns		5.61298e-06	***	0.017316	*		0.00785026	**	0.309524	ns
A5_scaffold0203		5924		4.59437e-09	***	0.690476	ns		1.16167e-07	***	0.125541	ns		0.000261159	***	0.927099	ns		6.40866e-13	***	0.031746	*		0.000741775	***	-	ns		5.36139e-08	***	0.690476	ns		8.06036e-07	***	0.030303	*		0.00480701	**	0.0952381	ns
A5_scaffold0203		5931		2.90792e-09	***	0.690476	ns		1.23184e-07	***	0.030303	*		0.000249965	***	0.927099	ns		1.97242e-12	***	0.031746	*		0.000915792	***	-	ns		4.55061e-08	***	0.690476	ns		3.26909e-10	***	0.017316	*		0.00451921	**	0.309524	ns
A5_scaffold0203		66904		0.662738	ns	0.547619	ns		0.531984	ns	0.854477	ns		0.47515	ns	0.662338	ns		0.645137	ns	0.420635	ns		0.00218991	**	0.329004	ns		0.00195443	**	0.150794	ns		0.0419547	*	0.0546812	ns		0.000439875	***	0.150794	ns
A5_scaffold0203		66988		0.11732	ns	0.420635	ns		0.491435	ns	-	ns		0.734356	ns	0.177489	ns		0.100054	ns	-	ns		0.000613025	***	0.930736	ns		0.389073	ns	0.309524	ns		1	ns	-	ns		1.66458e-05	***	0.222222	ns
A5_scaffold0203		67000		0.11732	ns	0.420635	ns		0.423818	ns	0.930736	ns		0.762952	ns	0.177489	ns		0.100054	ns	0.84127	ns		0.000613025	***	-	ns		0.40207	ns	0.309524	ns		1	ns	0.930736	ns		1.66458e-05	***	0.031746	*
A5_scaffold0203		74498		2.58271e-09	***	0.00793651	**		0.738702	ns	0.125541	ns		0.220739	ns	0.125541	ns		0.322434	ns	0.0555556	ns		0.159304	ns	0.792208	ns		0.00523341	**	0.84127	ns		0.556131	ns	0.030303	*		0.000457452	***	0.031746	*
A5_scaffold0203		74519		3.57727e-09	***	0.00793651	**		0.633218	ns	0.0822511	ns		0.236893	ns	0.0822511	ns		0.303182	ns	0.031746	*		0.0780685	ns	0.329004	ns		0.00242293	**	-	ns		0.689219	ns	0.017316	*		0.000375361	***	0.015873	*
A5_scaffold0203		75164		0.0560373	ns	0.222222	ns		6.67355e-06	***	0.177489	ns		0.0863163	ns	0.536797	ns		0.0130407	*	0.84127	ns		0.369972	ns	0.792208	ns		1.61014e-13	***	0.0952381	ns		0.00201539	**	0.930736	ns		0.0984208	ns	0.309524	ns
A5_scaffold0203		75202		0.685205	ns	0.150794	ns		0.000590278	***	0.125541	ns		0.147994	ns	0.536797	ns		0.0415574	*	-	ns		0.458123	ns	0.792208	ns		2.92349e-06	***	0.150794	ns		0.0228013	*	0.662338	ns		0.144199	ns	0.420635	ns
A5_scaffold0204		75439		0.0730954	ns	0.0952381	ns		0.479397	ns	0.0822511	ns		0.225703	ns	0.792208	ns		0.0108881	*	0.309524	ns		8.8296e-05	***	0.662338	ns		0.732053	ns	0.309524	ns		0.317927	ns	0.177489	ns		0.587144	ns	0.0952381	ns
A5_scaffold0204		75624		0.584895	ns	0.150794	ns		0.781506	ns	0.125541	ns		0.0949688	ns	0.930736	ns		0.450723	ns	0.547619	ns		0.000233425	***	0.662338	ns		0.840291	ns	0.547619	ns		0.229795	ns	0.329004	ns		0.400582	ns	0.0952381	ns
A5_scaffold0205		9049		0.0759304	ns	0.309524	ns		8.39964e-06	***	-	ns		0.0552088	ns	0.927099	ns		0.00302171	**	0.547619	ns		0.0420531	*	0.792208	ns		3.9361e-06	***	0.690476	ns		0.0050784	**	0.662338	ns		0.00168143	**	0.547619	ns
A5_scaffold0205		9070		0.731173	ns	0.309524	ns		0.0643786	ns	0.930736	ns		0.374255	ns	0.521869	ns		0.816564	ns	-	ns		0.547161	ns	0.792208	ns		0.015539	*	0.84127	ns		0.506748	ns	0.792208	ns		0.957056	ns	0.547619	ns
A5_scaffold0205		9094		7.9341e-06	***	0.222222	ns		0.0063659	**	0.930736	ns		0.000628104	***	0.783711	ns		8.80619e-06	***	-	ns		2.06871e-06	***	0.536797	ns		8.00405e-05	***	0.84127	ns		0.00687836	**	0.329004	ns		6.81332e-14	***	0.309524	ns
A5_scaffold0205		10433		9.08496e-08	***	0.420635	ns		0.551993	ns	0.536797	ns		2.17598e-06	***	0.792208	ns		0.0539737	ns	0.84127	ns		0.00326317	**	0.792208	ns		0.650557	ns	0.309524	ns		0.8095	ns	0.662338	ns		1.31583e-15	***	0.0555556	ns
A5_scaffold0205		10442		1.03848e-07	***	0.420635	ns		0.581105	ns	0.536797	ns		2.17598e-06	***	0.792208	ns		0.0583026	ns	0.84127	ns		0.00361497	**	0.792208	ns		0.617543	ns	0.309524	ns		0.852082	ns	0.662338	ns		1.31583e-15	***	0.0555556	ns
A5_scaffold0205		10480		0.00040151	***	0.547619	ns		0.395839	ns	0.792208	ns		0.0010188	**	0.410248	ns		0.0395348	*	0.690476	ns		0.490329	ns	0.234267	ns		7.38026e-25	***	0.420635	ns		0.275832	ns	0.930736	ns		0.602777	ns	0.547619	ns
A5_scaffold0205		10511		0.000659353	***	0.690476	ns		0.703426	ns	0.536797	ns		1.74259e-07	***	0.246753	ns		0.071722	ns	0.309524	ns		0.256946	ns	0.3142	ns		4.52621e-07	***	0.547619	ns		0.808458	ns	0.662338	ns		0.295235	ns	0.84127	ns
A5_scaffold0205		144128		0.467058	ns	0.84127	ns		0.195225	ns	0.662338	ns		0.0136622	*	0.662338	ns		0.00707151	**	0.547619	ns		0.935268	ns	0.662338	ns		2.0287e-16	***	-	ns		0.00945266	**	0.177489	ns		3.44302e-15	***	0.547619	ns
A5_scaffold0205		144133		0.38931	ns	0.84127	ns		0.202631	ns	0.930736	ns		0.0121244	*	0.792208	ns		0.00489841	**	0.547619	ns		0.908519	ns	0.536797	ns		3.99967e-25	***	-	ns		0.00740703	**	0.177489	ns		1.98113e-09	***	0.222222	ns
A5_scaffold0205		144152		0.000663116	***	0.84127	ns		0.0478095	*	0.792208	ns		1.23524e-05	***	0.428571	ns		0.513264	ns	-	ns		0.871407	ns	0.930736	ns		0.000146131	***	0.309524	ns		7.56608e-07	***	0.177489	ns		0.457008	ns	0.547619	ns
A5_scaffold0205		144184		0.428329	ns	0.420635	ns		0.00209842	**	0.017316	*		0.872418	ns	0.410248	ns		0.0865655	ns	0.420635	ns		0.000817433	***	0.0821386	ns		0.00305075	**	0.309524	ns		0.373773	ns	0.536797	ns		0.0226451	*	-	ns
A5_scaffold0205		144192		0.19875	ns	0.547619	ns		0.379346	ns	-	ns		0.0943471	ns	0.647329	ns		0.00631307	**	0.222222	ns		0.81168	ns	0.536797	ns		0.00306553	**	0.309524	ns		0.0582702	ns	0.177489	ns		3.54329e-07	***	0.420635	ns
A5_scaffold0205		144202		0.390747	ns	-	ns		0.280966	ns	0.662338	ns		0.162594	ns	0.930736	ns		0.731211	ns	-	ns		0.974036	ns	0.662338	ns		2.55114e-10	***	-	ns		0.00404284	**	0.536797	ns		4.22086e-08	***	0.420635	ns
A5_scaffold0206		36023		0.00822972	**	0.420635	ns		0.00126171	**	0.0822511	ns		0.106524	ns	0.647329	ns		0.581793	ns	-	ns		0.236249	ns	0.930736	ns		0.0695064	ns	0.420635	ns		0.430936	ns	0.662338	ns		0.00660886	**	0.309524	ns
A5_scaffold0206		72049		0.0020805	**	0.309524	ns		0.0278034	*	0.329004	ns		0.115074	ns	0.428571	ns		0.0993375	ns	0.309524	ns		0.0144097	*	0.930736	ns		1.40115e-09	***	0.150794	ns		0.271986	ns	0.177489	ns		0.0350928	*	0.420635	ns
A5_scaffold0206		72065		0.00195595	**	0.309524	ns		0.0324946	*	0.329004	ns		0.103705	ns	0.428571	ns		0.203887	ns	0.150794	ns		0.0163279	*	0.930736	ns		7.50402e-10	***	0.150794	ns		0.257856	ns	0.177489	ns		0.0385796	*	0.420635	ns
A5_scaffold0206		72074		0.00135652	**	0.309524	ns		0.0289514	*	0.329004	ns		0.103705	ns	0.428571	ns		0.176567	ns	0.309524	ns		0.0152676	*	0.930736	ns		7.50402e-10	***	0.150794	ns		0.304407	ns	0.125541	ns		0.0385796	*	0.420635	ns
A5_scaffold0209		57751		3.01109e-05	***	0.00793651	**		0.00331179	**	0.177489	ns		0.0831603	ns	0.536797	ns		0.00028265	***	0.150794	ns		0.0540665	ns	-	ns		0.0192096	*	0.420635	ns		0.625096	ns	0.246753	ns		0.00219243	**	0.420635	ns
A5_scaffold0210		88246		0.0524514	ns	0.84127	ns		0.585045	ns	-	ns		0.0197832	*	-	ns		1.51265e-06	***	0.690476	ns		0.00557685	**	0.647329	ns		0.679069	ns	-	ns		0.0145754	*	0.246753	ns		6.54633e-09	***	0.309524	ns
A5_scaffold0210		102221		0.0357017	*	0.690476	ns		2.45658e-23	***	0.0822511	ns		0.0185301	*	-	ns		2.74293e-12	***	0.84127	ns		2.61718e-10	***	0.792208	ns		0.00711181	**	0.84127	ns		1.22035e-11	***	0.536797	ns		0.887629	ns	0.84127	ns
A5_scaffold0210		124583		0.231915	ns	0.0555556	ns		0.00490682	**	-	ns		0.924405	ns	0.662338	ns		0.467229	ns	0.547619	ns		1.37542e-08	***	0.177489	ns		0.000106639	***	0.690476	ns		0.778193	ns	0.930736	ns		0.00308356	**	0.547619	ns
A5_scaffold0210		124650		0.852308	ns	0.309524	ns		0.019172	*	0.792208	ns		0.0790327	ns	0.536797	ns		0.0285034	*	0.420635	ns		1.44477e-07	***	0.246753	ns		0.0120182	*	-	ns		0.664096	ns	0.930736	ns		0.159027	ns	0.84127	ns
A5_scaffold0210		124655		0.890962	ns	0.309524	ns		0.028641	*	0.792208	ns		0.0987036	ns	0.536797	ns		0.0330871	*	0.420635	ns		9.26431e-08	***	0.246753	ns		0.0115043	*	-	ns		0.748544	ns	0.930736	ns		0.138825	ns	0.84127	ns
A5_scaffold0211		66122		0.154887	ns	0.84127	ns		0.837327	ns	0.927099	ns		0.262058	ns	0.272229	ns		0.0362484	*	0.547619	ns		0.399913	ns	0.927099	ns		0.0670496	ns	0.150794	ns		0.947128	ns	0.536797	ns		0.000106395	***	0.309524	ns
A5_scaffold0211		113513		0.0755675	ns	0.690476	ns		0.222041	ns	0.662338	ns		0.00286099	**	0.930736	ns		0.417314	ns	-	ns		0.181097	ns	0.930736	ns		2.20362e-06	***	0.547619	ns		0.62592	ns	0.930736	ns		0.0250072	*	0.690476	ns
A5_scaffold0211		113544		8.14958e-06	***	0.690476	ns		0.162839	ns	0.329004	ns		0.00903092	**	0.792208	ns		0.000464031	***	0.690476	ns		0.000362519	***	0.246753	ns		0.0475198	*	0.547619	ns		0.925599	ns	0.930736	ns		0.00257836	**	0.420635	ns
A5_scaffold0211		113564		0.0454851	*	0.690476	ns		0.259854	ns	0.662338	ns		0.00568684	**	0.792208	ns		0.531527	ns	-	ns		0.166083	ns	0.930736	ns		7.36967e-06	***	0.547619	ns		0.722332	ns	0.930736	ns		0.0518939	ns	0.690476	ns
A5_scaffold0211		113585		0.00754545	**	0.690476	ns		0.170076	ns	0.536797	ns		0.00045241	***	0.930736	ns		0.567223	ns	-	ns		0.0288917	*	-	ns		4.22238e-07	***	0.420635	ns		0.489668	ns	0.792208	ns		0.0081905	**	-	ns
A5_scaffold0211		113673		0.0399187	*	0.547619	ns		0.631329	ns	0.536797	ns		0.030795	*	0.792208	ns		0.617836	ns	-	ns		0.0617761	ns	0.792208	ns		0.00123384	**	0.547619	ns		0.792387	ns	0.792208	ns		0.113695	ns	-	ns
A5_scaffold0213		43376		0.813632	ns	0.84127	ns		0.0191641	*	0.428571	ns		0.0031125	**	0.119846	ns		0.939542	ns	-	ns		0.650949	ns	0.521869	ns		0.11918	ns	-	ns		0.215712	ns	0.930736	ns		0.000420287	***	0.309524	ns
A5_scaffold0213		96849		0.108073	ns	0.547619	ns		0.0178753	*	-	ns		2.19563e-07	***	0.119846	ns		0.751084	ns	0.84127	ns		0.000686489	***	0.792208	ns		0.167949	ns	0.84127	ns		0.984327	ns	0.536797	ns		2.8437e-19	***	0.0555556	ns
A5_scaffold0213		96871		0.548142	ns	0.690476	ns		0.111735	ns	0.930736	ns		0.00683112	**	0.234267	ns		0.76187	ns	0.84127	ns		0.00293533	**	0.662338	ns		0.353529	ns	0.690476	ns		0.835472	ns	0.428571	ns		2.63153e-06	***	0.0952381	ns
A5_scaffold0213		96876		0.799925	ns	0.690476	ns		0.0992545	ns	0.930736	ns		0.00625884	**	0.234267	ns		0.828801	ns	0.84127	ns		0.00330499	**	0.536797	ns		0.32845	ns	0.690476	ns		0.949384	ns	0.428571	ns		1.01141e-06	***	0.0952381	ns
A5_scaffold0214		146874		0.540515	ns	0.150794	ns		0.448161	ns	0.927099	ns		0.000308393	***	0.428571	ns		0.0963019	ns	-	ns		0.0721927	ns	0.792208	ns		0.000253866	***	0.150794	ns		0.27298	ns	0.428571	ns		4.93796e-19	***	0.0952381	ns
A5_scaffold0216		18978		3.06431e-05	***	0.0952381	ns		0.000368808	***	0.0519481	ns		0.00046988	***	0.428571	ns		0.010266	*	0.420635	ns		4.35907e-12	***	0.0822511	ns		0.000622893	***	0.547619	ns		0.000252778	***	0.00865801	**		0.828423	ns	0.84127	ns
A5_scaffold0216		28436		4.83375e-06	***	-	ns		1.34773e-25	***	0.125541	ns		0.0352637	*	0.930736	ns		0.0239463	*	-	ns		0.0182845	*	0.662338	ns		0.00481494	**	-	ns		2.9388e-11	***	0.428571	ns		0.351096	ns	0.84127	ns
A5_scaffold0216		28464		3.71575e-06	***	-	ns		3.17431e-26	***	0.125541	ns		0.0316112	*	-	ns		0.0242047	*	-	ns		0.0228176	*	0.647329	ns		0.00444448	**	-	ns		3.04763e-11	***	0.428571	ns		0.36492	ns	0.84127	ns
A5_scaffold0216		28492		3.71575e-06	***	-	ns		1.15148e-25	***	0.0822511	ns		0.0316112	*	-	ns		0.00541979	**	-	ns		0.0177492	*	0.927099	ns		0.00444448	**	-	ns		4.30401e-11	***	0.428571	ns		0.375432	ns	0.84127	ns
A5_scaffold0216		141497		1.40842e-10	***	0.222222	ns		0.689928	ns	0.930736	ns		0.0122338	*	0.125541	ns		0.004056	**	0.150794	ns		1	ns	0.329004	ns		0.0536454	ns	0.309524	ns		0.902835	ns	0.536797	ns		0.105522	ns	0.690476	ns
A5_scaffold0216		141512		7.20634e-10	***	0.222222	ns		0.15853	ns	0.792208	ns		0.124849	ns	0.583025	ns		0.000487704	***	0.173217	ns		1	ns	0.329004	ns		0.747842	ns	0.420635	ns		0.867486	ns	0.662338	ns		1.53323e-08	***	0.150794	ns
A5_scaffold0217		26289		0.00903738	**	0.150794	ns		0.392197	ns	0.428571	ns		0.00437366	**	0.792208	ns		0.618626	ns	0.690476	ns		0.196027	ns	0.930736	ns		0.721489	ns	-	ns		0.00173681	**	0.0519481	ns		0.788831	ns	0.309524	ns
A5_scaffold0220		21043		0.0789187	ns	0.150794	ns		0.176631	ns	0.582162	ns		6.69497e-13	***	0.428571	ns		2.29678e-08	***	0.222222	ns		0.00406196	**	0.329004	ns		0.20392	ns	0.420635	ns		0.274998	ns	0.246753	ns		2.29678e-08	***	0.309524	ns
A5_scaffold0221		25283		0.749646	ns	-	ns		0.00945773	**	0.792208	ns		6.09378e-05	***	0.536797	ns		4.03571e-30	***	0.309524	ns		1.24779e-08	***	0.783711	ns		9.44242e-07	***	0.84127	ns		0.756744	ns	0.246753	ns		1.37437e-05	***	0.690476	ns
A5_scaffold0222		72538		5.98592e-13	***	0.031746	*		0.0052003	**	0.792208	ns		0.000124289	***	0.536797	ns		3.69822e-08	***	0.420635	ns		2.33739e-16	***	0.329004	ns		0.163497	ns	-	ns		0.0439937	*	-	ns		0.00097732	***	0.84127	ns
A5_scaffold0222		128901		0.000842581	***	0.547619	ns		0.0312644	*	0.428571	ns		1.22957e-27	***	0.125541	ns		2.37773e-19	***	0.547619	ns		2.23242e-09	***	0.3142	ns		0.898147	ns	-	ns		6.14832e-05	***	0.662338	ns		0.05248	ns	0.222222	ns
A5_scaffold0223		50824		7.50368e-08	***	0.222222	ns		0.0257822	*	0.030303	*		0.0118521	*	0.536797	ns		0.0317154	*	0.309524	ns		0.029342	*	0.930736	ns		0.0110093	*	0.84127	ns		0.000157798	***	0.00865801	**		3.54614e-06	***	0.0952381	ns
A5_scaffold0224		51700		0.212391	ns	0.690476	ns		1.21391e-05	***	0.125541	ns		0.0977887	ns	0.792208	ns		0.891754	ns	-	ns		0.198649	ns	-	ns		0.0709558	ns	0.547619	ns		0.000285259	***	0.0822511	ns		0.00787205	**	0.84127	ns
A5_scaffold0226		72788		0.733581	ns	0.690476	ns		4.07917e-06	***	0.030303	*		0.531262	ns	0.927099	ns		0.00173321	**	0.547619	ns		0.980974	ns	-	ns		0.0226869	*	0.309524	ns		0.247132	ns	0.246753	ns		0.0153613	*	0.690476	ns
A5_scaffold0226		74094		1.63255e-06	***	0.690476	ns		1.83426e-06	***	0.177489	ns		2.67427e-16	***	0.0519481	ns		0.000120364	***	0.309524	ns		2.17932e-16	***	0.246753	ns		1.34333e-09	***	0.309524	ns		0.0106214	*	0.930736	ns		5.28116e-16	***	0.222222	ns
A5_scaffold0226		74102		0.0519295	ns	-	ns		0.0540551	ns	0.792208	ns		4.93074e-06	***	0.0519481	ns		-	ns	0.547619	ns		7.84776e-05	***	0.329004	ns		0.0261581	*	0.420635	ns		0.912667	ns	0.246753	ns		0.0229647	*	0.420635	ns
A5_scaffold0228		92439		1.50351e-09	***	0.150794	ns		0.937582	ns	0.428571	ns		0.000130737	***	0.177489	ns		0.00200387	**	0.150794	ns		6.87108e-05	***	0.125541	ns		0.0206036	*	0.150794	ns		0.142679	ns	0.536797	ns		0.512342	ns	0.420635	ns
A5_scaffold0228		92446		4.52262e-13	***	0.150794	ns		0.78087	ns	0.792208	ns		0.000220115	***	0.329004	ns		0.00392484	**	0.547619	ns		0.231445	ns	0.428571	ns		0.000661537	***	0.150794	ns		0.57055	ns	0.428571	ns		0.0169644	*	0.690476	ns
A5_scaffold0228		92465		0.964032	ns	0.690476	ns		0.93983	ns	0.536797	ns		0.00862219	**	0.662338	ns		0.464265	ns	0.690476	ns		0.903115	ns	0.930736	ns		0.083901	ns	0.84127	ns		0.49472	ns	0.930736	ns		0.961861	ns	0.84127	ns
A5_scaffold0229		117870		4.76004e-06	***	0.031746	*		0.0708452	ns	0.246753	ns		6.18417e-05	***	0.0353443	*		0.00136776	**	0.547619	ns		0.108928	ns	0.428571	ns		0.00227612	**	0.547619	ns		0.00175254	**	0.0822511	ns		0.486957	ns	0.547619	ns
A5_scaffold0229		118021		0.278859	ns	-	ns		0.783919	ns	0.930736	ns		0.701859	ns	0.927099	ns		0.000805691	***	0.309524	ns		0.329547	ns	0.930736	ns		0.000828939	***	0.309524	ns		0.664556	ns	0.662338	ns		0.0017257	**	0.420635	ns
A5_scaffold0230		18579		0.0432564	*	0.420635	ns		0.913832	ns	0.329004	ns		0.707298	ns	0.647329	ns		0.919572	ns	0.547619	ns		1.27456e-05	***	0.3142	ns		0.00994506	**	0.84127	ns		0.00279689	**	0.004329	**		1.66008e-11	***	0.309524	ns
A5_scaffold0230		49895		0.271754	ns	0.309524	ns		0.526747	ns	-	ns		0.932124	ns	0.930736	ns		3.14767e-07	***	0.420635	ns		1.48138e-26	***	0.0821386	ns		0.0493362	*	0.222222	ns		0.00793868	**	0.246753	ns		1.85032e-09	***	0.309524	ns
A5_scaffold0231		50550		4.03172e-08	***	0.690476	ns		0.00169268	**	0.177489	ns		0.573438	ns	0.536797	ns		0.0892664	ns	0.547619	ns		0.0452299	*	0.536797	ns		0.705706	ns	0.309524	ns		0.473387	ns	0.536797	ns		0.984532	ns	-	ns
A5_scaffold0231		50574		0.43602	ns	0.690476	ns		0.54019	ns	0.177489	ns		0.46426	ns	0.662338	ns		0.0090363	**	0.150794	ns		0.653032	ns	0.792208	ns		0.0560672	ns	0.0952381	ns		0.539005	ns	0.536797	ns		0.220741	ns	0.420635	ns
A5_scaffold0231		50600		1.85623e-06	***	0.84127	ns		0.381028	ns	0.930736	ns		0.223941	ns	0.662338	ns		0.15203	ns	0.150794	ns		0.597906	ns	0.662338	ns		0.342519	ns	0.222222	ns		0.43354	ns	0.662338	ns		0.133026	ns	0.84127	ns
A5_scaffold0231		105973		9.03871e-32	***	0.00793651	**		0.000925099	***	0.125541	ns		0.0336712	*	-	ns		0.847176	ns	0.420635	ns		0.00432925	**	0.428571	ns		4.69715e-08	***	0.547619	ns		9.47628e-06	***	0.004329	**		0.834928	ns	0.547619	ns
A5_scaffold0231		106001		0.0797445	ns	-	ns		0.00129902	**	0.536797	ns		0.0909078	ns	0.792208	ns		1.46139e-09	***	0.0952381	ns		0.139441	ns	0.792208	ns		6.45887e-11	***	0.84127	ns		4.47108e-06	***	0.16993	ns		5.01666e-09	***	0.84127	ns
A5_scaffold0231		106053		0.000101739	***	0.309524	ns		0.93213	ns	0.0221735	*		0.200926	ns	0.930736	ns		5.94702e-05	***	0.150794	ns		0.0268961	*	0.536797	ns		0.482438	ns	0.690476	ns		0.903524	ns	0.0821386	ns		0.296398	ns	0.309524	ns
A5_scaffold0231		106068		0.2364	ns	-	ns		0.00506908	**	0.428571	ns		0.242647	ns	0.536797	ns		0.132364	ns	0.547619	ns		0.117472	ns	0.662338	ns		1.48201e-06	***	-	ns		0.00567183	**	0.0546812	ns		0.0139934	*	0.84127	ns
A5_scaffold0232		107383		0.0394324	*	0.222222	ns		0.0267082	*	0.0821386	ns		0.939879	ns	0.662338	ns		0.00909318	**	0.84127	ns		0.265852	ns	0.536797	ns		0.00115908	**	0.420635	ns		0.907416	ns	0.662338	ns		0.0166625	*	0.690476	ns
A5_scaffold0232		107438		0.0624251	ns	0.222222	ns		0.0204478	*	0.0821386	ns		0.862989	ns	0.792208	ns		0.718146	ns	0.547619	ns		0.207592	ns	0.662338	ns		0.00324534	**	0.309524	ns		0.848753	ns	0.662338	ns		0.025926	*	0.309524	ns
A5_scaffold0232		114024		0.183879	ns	0.222222	ns		0.00652048	**	0.0519481	ns		2.55774e-07	***	0.3142	ns		2.71635e-28	***	0.0952381	ns		3.03228e-05	***	0.792208	ns		4.33781e-07	***	0.0952381	ns		1.24681e-05	***	0.030303	*		8.68001e-09	***	0.84127	ns
A5_scaffold0232		123261		0.0114601	*	-	ns		0.254391	ns	0.428571	ns		0.0301219	*	0.783711	ns		0.0689989	ns	0.84127	ns		0.127942	ns	0.927099	ns		0.00105424	**	0.222222	ns		0.100513	ns	0.521869	ns		0.759257	ns	0.547619	ns
A5_scaffold0232		123274		0.0163689	*	0.222222	ns		0.200278	ns	0.792208	ns		0.00562138	**	-	ns		0.000574809	***	0.690476	ns		0.792	ns	0.662338	ns		0.439875	ns	0.690476	ns		0.250208	ns	0.930736	ns		0.473221	ns	0.547619	ns
A5_scaffold0234		99877		3.27968e-10	***	-	ns		0.404024	ns	0.792208	ns		0.000147078	***	0.662338	ns		0.00985181	**	0.84127	ns		0.621413	ns	0.930736	ns		2.01495e-08	***	0.309524	ns		0.000155996	***	0.329004	ns		0.523184	ns	0.222222	ns
A5_scaffold0234		99897		5.33482e-21	***	-	ns		0.0142612	*	0.428571	ns		9.78943e-05	***	0.536797	ns		0.0125812	*	0.547619	ns		0.690534	ns	0.930736	ns		3.26697e-06	***	-	ns		2.84591e-05	***	0.125541	ns		0.520483	ns	0.547619	ns
A5_scaffold0237		6767		2.71189e-19	***	0.222222	ns		1.49465e-05	***	0.125541	ns		9.22098e-09	***	0.647329	ns		0.44248	ns	0.84127	ns		0.000285556	***	0.647329	ns		1.46888e-15	***	0.690476	ns		0.00439054	**	0.0822511	ns		0.000839293	***	-	ns
A5_scaffold0237		6831		2.26266e-11	***	0.294802	ns		1.09557e-07	***	0.177489	ns		6.38369e-09	***	0.662338	ns		0.13383	ns	0.690476	ns		6.88158e-05	***	0.930736	ns		8.13139e-05	***	0.690476	ns		4.21717e-05	***	0.329004	ns		2.2031e-07	***	-	ns
A5_scaffold0237		88334		1.63881e-05	***	0.222222	ns		0.471586	ns	0.16993	ns		0.271695	ns	-	ns		0.00187634	**	0.0555556	ns		6.33437e-08	***	0.0822511	ns		8.83385e-10	***	0.690476	ns		0.340496	ns	0.792208	ns		0.00137533	**	0.420635	ns
A5_scaffold0240		7076		5.02781e-81	***	0.150794	ns		1.03681e-54	***	0.030303	*		4.33994e-13	***	0.428571	ns		1.81804e-23	***	0.222222	ns		1.35456e-31	***	0.329004	ns		1.17124e-11	***	0.84127	ns		3.91843e-43	***	0.0519481	ns		1.26217e-46	***	0.015873	*
A5_scaffold0240		104282		1.70113e-07	***	0.309524	ns		0.468663	ns	0.329004	ns		0.0247262	*	0.428571	ns		2.79451e-06	***	0.547619	ns		0.000285991	***	0.428571	ns		6.32545e-21	***	0.150794	ns		0.06554	ns	0.536797	ns		0.372088	ns	0.547619	ns
A5_scaffold0241		39575		0.797141	ns	0.547619	ns		0.370432	ns	0.792208	ns		0.178831	ns	0.234267	ns		0.0369392	*	0.222222	ns		0.0713302	ns	0.792208	ns		0.0544799	ns	0.84127	ns		0.0363251	*	0.125541	ns		0.11578	ns	0.420635	ns
A5_scaffold0241		39781		1.66737e-22	***	0.150794	ns		0.00297472	**	0.428571	ns		0.0637924	ns	0.930736	ns		0.0317803	*	-	ns		3.60903e-07	***	-	ns		8.73799e-10	***	-	ns		1.29428e-06	***	0.246753	ns		0.125765	ns	0.547619	ns
A5_scaffold0241		43545		0.0990201	ns	-	ns		0.0515873	ns	0.930736	ns		0.373999	ns	0.783711	ns		0.423884	ns	0.84127	ns		0.00433851	**	0.410248	ns		0.661387	ns	0.309524	ns		0.509536	ns	0.930736	ns		0.419471	ns	0.547619	ns
A5_scaffold0241		43552		0.0990201	ns	-	ns		0.0515873	ns	0.792208	ns		0.373999	ns	0.783711	ns		0.456637	ns	0.84127	ns		0.00433851	**	0.410248	ns		0.72998	ns	0.309524	ns		0.509536	ns	0.930736	ns		0.395474	ns	0.547619	ns
A5_scaffold0241		55870		1.05788e-06	***	0.309524	ns		0.867257	ns	0.792208	ns		0.0930002	ns	0.662338	ns		1	ns	0.222222	ns		4.40972e-05	***	0.3142	ns		2.93999e-10	***	-	ns		1	ns	-	ns		0.00201806	**	0.309524	ns
A5_scaffold0241		55896		7.18334e-06	***	0.547619	ns		0.795218	ns	-	ns		0.0755267	ns	0.662338	ns		0.974888	ns	0.222222	ns		1.52587e-05	***	0.3142	ns		2.75266e-11	***	-	ns		0.896014	ns	-	ns		0.00146117	**	0.309524	ns
A5_scaffold0244		74133		0.822214	ns	0.309524	ns		0.287687	ns	0.0519481	ns		0.982729	ns	0.536797	ns		0.0431068	*	-	ns		0.586803	ns	0.0821386	ns		0.00482331	**	0.150794	ns		0.0694693	ns	0.464192	ns		0.0014888	**	0.0555556	ns
A5_scaffold0244		86228		4.48924e-06	***	0.309524	ns		0.00439234	**	0.125541	ns		0.0146975	*	0.329004	ns		0.264341	ns	-	ns		0.0643901	ns	0.930736	ns		6.1054e-11	***	0.222222	ns		0.279262	ns	0.792208	ns		6.61994e-05	***	0.0555556	ns
A5_scaffold0244		86234		1.95144e-06	***	0.309524	ns		0.00413598	**	0.125541	ns		0.0170215	*	0.246753	ns		0.253541	ns	-	ns		0.060619	ns	0.930736	ns		4.94496e-11	***	0.222222	ns		0.312807	ns	0.930736	ns		6.00978e-05	***	0.0555556	ns
A5_scaffold0244		88471		1.97064e-07	***	0.309524	ns		0.115795	ns	0.930736	ns		0.0424037	*	-	ns		5.9431e-17	***	0.0952381	ns		0.207987	ns	0.536797	ns		1.40235e-07	***	0.547619	ns		0.000201588	***	0.246753	ns		5.88071e-07	***	0.547619	ns
A5_scaffold0245		16165		4.39465e-15	***	-	ns		0.0854367	ns	0.329004	ns		0.90802	ns	0.536797	ns		1.22447e-14	***	0.150794	ns		0.0146398	*	-	ns		5.88002e-06	***	0.222222	ns		1	ns	0.930736	ns		0.121044	ns	0.420635	ns
A5_scaffold0245		69919		1.61638e-06	***	0.150794	ns		0.7768	ns	0.930736	ns		1.70312e-05	***	0.0822511	ns		1.69003e-09	***	0.547619	ns		1.57951e-05	***	0.792208	ns		0.030606	*	0.150794	ns		0.633552	ns	0.662338	ns		1.79524e-24	***	0.015873	*
A5_scaffold0245		69986		2.17722e-05	***	0.222222	ns		0.57355	ns	-	ns		0.0087026	**	0.125541	ns		1.51189e-06	***	0.690476	ns		0.00035281	***	0.792208	ns		0.270924	ns	0.0952381	ns		0.640258	ns	0.662338	ns		1.26086e-16	***	0.0211767	*
A5_scaffold0247		49117		0.77485	ns	-	ns		0.110006	ns	-	ns		3.8664e-05	***	0.647329	ns		0.00801588	**	0.420635	ns		1.97955e-11	***	0.0519481	ns		0.0198162	*	0.84127	ns		0.446857	ns	0.125541	ns		0.000149281	***	0.690476	ns
A5_scaffold0247		49142		0.961062	ns	-	ns		1	ns	0.428571	ns		0.925098	ns	0.927099	ns		0.104626	ns	0.420635	ns		3.81092e-08	***	0.0822511	ns		0.143692	ns	0.690476	ns		0.0781196	ns	0.0822511	ns		0.0119188	*	-	ns
A5_scaffold0251		77594		0.000841014	***	0.547619	ns		0.509802	ns	0.536797	ns		0.213095	ns	0.329004	ns		0.171438	ns	0.420635	ns		1.55611e-05	***	0.930736	ns		0.0508319	ns	0.547619	ns		0.698908	ns	0.428571	ns		0.0671134	ns	0.309524	ns
A5_scaffold0254		8579		0.781052	ns	0.420635	ns		0.510669	ns	0.410248	ns		0.0128462	*	0.0821386	ns		0.00485169	**	0.309524	ns		0.007571	**	0.428571	ns		0.156158	ns	0.420635	ns		0.40656	ns	0.125541	ns		0.138675	ns	0.401965	ns
A5_scaffold0254		66745		0.0256548	*	-	ns		0.00649561	**	0.0519481	ns		3.12694e-05	***	0.017316	*		0.0093308	**	0.84127	ns		4.70521e-18	***	0.410248	ns		0.15877	ns	0.222222	ns		0.407558	ns	0.930736	ns		4.74531e-07	***	0.150794	ns
A5_scaffold0254		96157		0.0533931	ns	0.309524	ns		2.89984e-05	***	0.0519481	ns		7.04534e-06	***	0.16993	ns		5.60267e-13	***	0.222222	ns		0.034006	*	0.329004	ns		7.92096e-10	***	0.547619	ns		0.245105	ns	0.662338	ns		3.37194e-07	***	0.84127	ns
A5_scaffold0255		75944		0.830731	ns	0.84127	ns		2.74052e-18	***	0.017316	*		8.95753e-31	***	0.536797	ns		2.92446e-08	***	0.84127	ns		4.48354e-16	***	0.125541	ns		2.07437e-19	***	0.0555556	ns		6.50032e-11	***	0.662338	ns		3.11371e-16	***	-	ns
A5_scaffold0260		92813		1.78074e-05	***	0.150794	ns		0.210742	ns	0.428571	ns		1.32411e-05	***	0.246753	ns		3.54482e-10	***	0.0555556	ns		0.264106	ns	0.930736	ns		0.271323	ns	0.222222	ns		0.0143925	*	0.246753	ns		8.78824e-07	***	0.420635	ns
A5_scaffold0262		9011		6.84135e-08	***	0.420635	ns		0.0208688	*	0.329004	ns		4.54103e-13	***	0.536797	ns		0.644244	ns	-	ns		0.0228628	*	0.428571	ns		0.000635994	***	0.222222	ns		0.0554826	ns	0.536797	ns		0.330984	ns	0.547619	ns
A5_scaffold0262		9022		4.35972e-08	***	0.420635	ns		0.0163113	*	0.329004	ns		3.63141e-10	***	0.521869	ns		0.576411	ns	0.690476	ns		0.0505252	ns	0.536797	ns		8.05922e-12	***	0.0952381	ns		0.0598947	ns	0.536797	ns		0.326216	ns	0.547619	ns
A5_scaffold0263		43705		0.0219218	*	0.0952381	ns		0.310092	ns	0.662338	ns		0.00150066	**	0.329004	ns		0.00128277	**	0.222222	ns		0.788722	ns	0.930736	ns		0.360449	ns	-	ns		0.162686	ns	-	ns		0.00133527	**	-	ns
A5_scaffold0264		55300		8.41814e-05	***	0.0555556	ns		0.00434305	**	0.125541	ns		0.000755748	***	0.329004	ns		0.189835	ns	0.84127	ns		0.466524	ns	0.16993	ns		0.00263722	**	0.150794	ns		0.604318	ns	0.930736	ns		0.838035	ns	0.309524	ns
A5_scaffold0265		77912		0.895601	ns	0.547619	ns		0.224655	ns	0.930736	ns		0.796229	ns	0.662338	ns		0.0105001	*	0.222222	ns		0.489147	ns	0.662338	ns		0.0834353	ns	0.0952381	ns		0.205334	ns	0.428571	ns		2.06891e-05	***	0.84127	ns
A5_scaffold0268		7457		0.803891	ns	0.84127	ns		0.0898067	ns	0.792208	ns		4.2204e-13	***	0.177489	ns		0.586405	ns	-	ns		0.00169796	**	0.536797	ns		1.43978e-06	***	-	ns		0.29929	ns	0.246753	ns		9.37353e-05	***	0.547619	ns
A5_scaffold0268		7485		8.48656e-11	***	0.222222	ns		0.000216197	***	0.792208	ns		1.10028e-11	***	0.246753	ns		4.91187e-06	***	0.309524	ns		0.00101327	**	0.792208	ns		0.685831	ns	0.690476	ns		0.101284	ns	0.662338	ns		0.000327688	***	0.84127	ns
A5_scaffold0269		48597		0.664311	ns	0.547619	ns		0.59788	ns	0.3142	ns		0.000811043	***	0.329004	ns		0.25388	ns	-	ns		0.271471	ns	0.536797	ns		7.57469e-06	***	-	ns		0.1257	ns	0.0821386	ns		1	ns	0.150794	ns
A5_scaffold0269		48604		0.448573	ns	0.547619	ns		0.341407	ns	0.410248	ns		0.00354867	**	0.662338	ns		0.00727014	**	-	ns		0.0074027	**	0.428571	ns		0.00311017	**	0.420635	ns		0.0959713	ns	0.0546812	ns		1	ns	0.547619	ns
A5_scaffold0270		5977		3.40386e-11	***	0.222222	ns		0.0306768	*	0.930736	ns		2.88329e-10	***	0.0546812	ns		0.374775	ns	0.690476	ns		0.282106	ns	0.792208	ns		5.49112e-09	***	0.309524	ns		0.185127	ns	0.930736	ns		2.35425e-06	***	0.222222	ns
A5_scaffold0270		6019		1.15642e-05	***	0.150794	ns		0.225286	ns	0.0822511	ns		9.3237e-06	***	0.119846	ns		0.562456	ns	0.84127	ns		0.55344	ns	-	ns		0.000612275	***	-	ns		0.357822	ns	0.536797	ns		0.0232399	*	-	ns
A5_scaffold0270		6032		3.87572e-05	***	0.150794	ns		1	ns	0.428571	ns		1.64024e-05	***	0.125541	ns		0.605529	ns	0.84127	ns		0.548045	ns	0.792208	ns		0.00108802	**	0.420635	ns		0.393445	ns	0.930736	ns		1.89436e-05	***	0.222222	ns
A5_scaffold0270		6082		0.374747	ns	0.84127	ns		0.00914798	**	0.017316	*		0.128016	ns	0.792208	ns		0.000963925	***	0.031746	*		0.391594	ns	0.329004	ns		0.00385779	**	0.84127	ns		0.0356717	*	0.0822511	ns		0.00158274	**	-	ns
A5_scaffold0270		6115		0.0209928	*	0.150794	ns		0.182851	ns	0.428571	ns		0.0263281	*	0.119846	ns		0.944831	ns	0.547619	ns		0.76377	ns	0.329004	ns		0.00990336	**	0.690476	ns		0.512154	ns	0.536797	ns		0.0551044	ns	0.84127	ns
A5_scaffold0271		85339		0.415953	ns	0.84127	ns		0.00244941	**	0.662338	ns		0.00599097	**	0.927099	ns		6.3804e-07	***	0.222222	ns		0.00663457	**	0.662338	ns		0.0263361	*	0.84127	ns		0.693739	ns	0.662338	ns		2.79277e-08	***	-	ns
A5_scaffold0271		85345		0.0127028	*	0.420635	ns		3.38308e-06	***	0.0519481	ns		0.000771893	***	0.410248	ns		6.89919e-10	***	0.0952381	ns		0.00498787	**	0.662338	ns		0.0509812	ns	0.222222	ns		0.518868	ns	0.930736	ns		3.23916e-09	***	0.309524	ns
A5_scaffold0271		85394		0.816976	ns	0.222222	ns		0.150214	ns	0.177489	ns		0.678167	ns	0.647329	ns		0.00187011	**	0.150794	ns		0.79891	ns	0.792208	ns		0.744973	ns	0.309524	ns		0.142174	ns	0.930736	ns		0.0290118	*	0.309524	ns
A5_scaffold0273		76246		0.0253041	*	0.547619	ns		0.00504182	**	0.0822511	ns		1.6197e-06	***	0.536797	ns		0.0770374	ns	0.420635	ns		0.000119582	***	0.246753	ns		0.049273	*	0.420635	ns		0.17552	ns	0.410248	ns		0.178984	ns	0.420635	ns
A5_scaffold0275		59185		1	ns	0.690476	ns		0.177716	ns	0.662338	ns		0.0998583	ns	0.536797	ns		0.014415	*	-	ns		0.0373893	*	-	ns		0.625285	ns	0.309524	ns		0.21959	ns	0.521869	ns		0.945109	ns	-	ns
A5_scaffold0275		59203		1	ns	0.690476	ns		0.133582	ns	0.662338	ns		0.0945606	ns	0.536797	ns		0.0133985	*	-	ns		0.0344255	*	-	ns		0.639829	ns	0.309524	ns		0.370503	ns	0.521869	ns		0.965595	ns	-	ns
A5_scaffold0276		25008		0.755389	ns	0.222222	ns		3.93175e-07	***	0.662338	ns		3.5755e-09	***	0.119846	ns		0.00155675	**	-	ns		0.000478838	***	0.536797	ns		5.11233e-09	***	0.309524	ns		0.000769509	***	0.662338	ns		5.35986e-11	***	0.420635	ns
A5_scaffold0276		25131		0.482647	ns	0.84127	ns		0.32805	ns	0.536797	ns		0.0836091	ns	0.930736	ns		0.00465689	**	-	ns		9.60147e-08	***	0.927099	ns		0.00743578	**	0.547619	ns		0.288531	ns	0.536797	ns		0.0986445	ns	0.309524	ns
A5_scaffold0276		25262		6.47325e-05	***	0.84127	ns		0.542988	ns	0.246753	ns		5.54865e-05	***	0.329004	ns		0.384334	ns	0.690476	ns		0.00119082	**	-	ns		0.649579	ns	0.309524	ns		0.88286	ns	0.662338	ns		1.2016e-10	***	0.309524	ns
A5_scaffold0276		25307		0.162767	ns	-	ns		0.577299	ns	0.177489	ns		0.357685	ns	0.783711	ns		0.121197	ns	0.84127	ns		0.00187103	**	0.930736	ns		0.0259374	*	0.222222	ns		0.710943	ns	0.662338	ns		0.172242	ns	0.690476	ns
A5_scaffold0278		6273		0.995508	ns	0.420635	ns		0.976746	ns	0.518022	ns		0.00847465	**	0.030303	*		0.000641388	***	0.150794	ns		0.301806	ns	0.428571	ns		0.00218016	**	0.690476	ns		0.561576	ns	0.0821386	ns		0.104095	ns	0.690476	ns
A5_scaffold0278		6278		0.922574	ns	0.309524	ns		0.979819	ns	0.409176	ns		0.00851777	**	0.0822511	ns		0.00057973	***	0.150794	ns		0.308405	ns	0.246753	ns		0.00310091	**	0.84127	ns		0.712447	ns	0.16993	ns		0.103877	ns	0.690476	ns
A5_scaffold0279		39665		0.815512	ns	0.309524	ns		0.159165	ns	0.329004	ns		0.026464	*	0.329004	ns		0.226002	ns	0.84127	ns		0.00731746	**	0.329004	ns		0.0011585	**	0.150794	ns		0.0394961	*	0.930736	ns		4.33679e-08	***	0.00793651	**
A5_scaffold0279		62474		0.912575	ns	0.420635	ns		0.237332	ns	0.792208	ns		8.38506e-25	***	0.246753	ns		0.0988662	ns	-	ns		0.000456209	***	0.792208	ns		2.82936e-06	***	0.420635	ns		0.810619	ns	0.428571	ns		0.220155	ns	0.222222	ns
A5_scaffold0279		68041		1.91575e-05	***	-	ns		0.0934186	ns	0.177489	ns		0.494714	ns	0.662338	ns		0.262094	ns	0.690476	ns		0.0375416	*	0.792208	ns		0.000781877	***	0.84127	ns		0.298453	ns	-	ns		0.697874	ns	0.547619	ns
A5_scaffold0283		65737		0.000708253	***	-	ns		3.83481e-10	***	0.0822511	ns		0.49336	ns	0.329004	ns		9.15998e-17	***	0.547619	ns		1.56103e-07	***	0.662338	ns		0.00663097	**	0.309524	ns		-	ns	0.930736	ns		1.34674e-05	***	0.0952381	ns
A5_scaffold0284		9574		4.95533e-08	***	0.834035	ns		1.69872e-08	***	0.246753	ns		2.94625e-05	***	0.927099	ns		0.153465	ns	0.84127	ns		0.467698	ns	0.792208	ns		0.138474	ns	0.84127	ns		9.972e-11	***	0.0519481	ns		6.76862e-16	***	0.84127	ns
A5_scaffold0287		60116		0.582219	ns	0.84127	ns		0.978123	ns	0.927099	ns		0.0478375	*	0.927099	ns		0.772479	ns	0.547619	ns		0.876536	ns	0.792208	ns		0.146493	ns	0.309524	ns		0.00364982	**	0.017316	*		0.152321	ns	0.401965	ns
A5_scaffold0288		10243		0.00721729	**	-	ns		0.208071	ns	0.930736	ns		8.81006e-28	***	0.177489	ns		0.000401494	***	0.420635	ns		0.0157128	*	0.783711	ns		0.3233	ns	0.690476	ns		0.817161	ns	0.177489	ns		9.54414e-08	***	0.309524	ns
A5_scaffold0289		59042		0.234605	ns	0.547619	ns		0.813543	ns	0.428571	ns		0.0173268	*	0.536797	ns		0.0461658	*	0.547619	ns		0.0934704	ns	0.783711	ns		0.00447872	**	0.222222	ns		0.323966	ns	0.125541	ns		6.09369e-06	***	0.547619	ns
A5_scaffold0289		59110		0.974729	ns	0.529619	ns		0.126766	ns	0.246753	ns		3.21614e-12	***	0.536797	ns		0.926793	ns	-	ns		0.559224	ns	-	ns		0.0690318	ns	0.309524	ns		0.919006	ns	0.329004	ns		0.853245	ns	0.834035	ns
A5_scaffold0290		43615		0.00785573	**	0.031746	*		0.0864128	ns	0.0822511	ns		0.344902	ns	0.662338	ns		0.00367891	**	0.690476	ns		0.024515	*	-	ns		0.0340816	*	0.690476	ns		0.330523	ns	0.662338	ns		0.0600369	ns	0.150794	ns
A5_scaffold0290		43756		0.0518455	ns	0.0952381	ns		0.00348562	**	0.177489	ns		0.0431243	*	0.792208	ns		0.00231614	**	0.222222	ns		0.000874536	***	0.662338	ns		5.02054e-07	***	0.420635	ns		0.00458194	**	0.329004	ns		0.867026	ns	0.031746	*
A5_scaffold0290		43821		0.050527	ns	0.0555556	ns		0.0043505	**	0.0822511	ns		0.0809074	ns	0.930736	ns		0.000814713	***	0.150794	ns		0.00156819	**	0.930736	ns		0.000108239	***	-	ns		0.00389407	**	0.536797	ns		0.637589	ns	0.031746	*
A5_scaffold0290		46101		0.155153	ns	0.0952381	ns		0.777439	ns	0.246753	ns		0.411235	ns	0.125541	ns		0.493268	ns	0.690476	ns		0.128127	ns	0.125541	ns		0.214378	ns	0.420635	ns		1	ns	0.0519481	ns		0.389191	ns	0.84127	ns
A5_scaffold0290		46109		0.132705	ns	0.0952381	ns		0.868859	ns	0.246753	ns		0.411235	ns	0.125541	ns		0.493268	ns	0.547619	ns		0.128127	ns	0.125541	ns		0.174571	ns	0.420635	ns		1	ns	0.0519481	ns		0.389191	ns	0.84127	ns
A5_scaffold0290		46114		0.791151	ns	0.547619	ns		0.653788	ns	0.792208	ns		0.46561	ns	0.125541	ns		0.996731	ns	-	ns		0.124916	ns	0.125541	ns		0.0271946	*	0.690476	ns		1	ns	0.246753	ns		0.68671	ns	0.84127	ns
A5_scaffold0290		46157		0.801029	ns	0.547619	ns		0.688911	ns	0.792208	ns		0.472883	ns	0.177489	ns		-	ns	0.84127	ns		0.128127	ns	0.0822511	ns		0.0271878	*	0.690476	ns		1	ns	0.329004	ns		0.720214	ns	0.690476	ns
A5_scaffold0290		46187		0.0146833	*	0.015873	*		0.867645	ns	0.177489	ns		0.135726	ns	0.125541	ns		0.435269	ns	0.547619	ns		0.0426709	*	0.017316	*		0.958421	ns	0.222222	ns		0.985849	ns	0.0519481	ns		0.0415583	*	0.222222	ns
A5_scaffold0290		46202		0.508837	ns	0.222222	ns		0.953022	ns	0.930736	ns		0.911647	ns	0.177489	ns		0.418144	ns	0.547619	ns		0.0490265	*	0.030303	*		0.413035	ns	0.547619	ns		0.943959	ns	0.177489	ns		0.10048	ns	0.420635	ns
A5_scaffold0290		46223		0.45244	ns	0.222222	ns		1	ns	0.930736	ns		0.120734	ns	0.0822511	ns		0.334283	ns	0.547619	ns		0.0365722	*	0.017316	*		0.389463	ns	0.420635	ns		0.813533	ns	0.177489	ns		0.0830967	ns	0.420635	ns
A5_scaffold0292		77995		0.182187	ns	-	ns		0.00363101	**	0.125541	ns		0.251247	ns	0.536797	ns		0.0674595	ns	0.690476	ns		5.62079e-08	***	0.0822511	ns		0.00425763	**	0.0555556	ns		0.92937	ns	0.536797	ns		0.0150489	*	0.690476	ns
A5_scaffold0293		20818		0.801723	ns	0.690476	ns		0.208876	ns	0.662338	ns		0.0360031	*	0.930736	ns		0.250733	ns	-	ns		0.0872302	ns	0.792208	ns		0.332175	ns	-	ns		0.0173444	*	0.0134972	*		0.434469	ns	0.547619	ns
A5_scaffold0293		20827		0.914684	ns	-	ns		0.139898	ns	0.536797	ns		0.0129433	*	0.792208	ns		0.730397	ns	-	ns		0.0167529	*	0.662338	ns		0.133644	ns	-	ns		0.00337721	**	0.004329	**		0.226069	ns	0.690476	ns
A5_scaffold0293		23927		0.549826	ns	0.690476	ns		0.118192	ns	0.854805	ns		0.205506	ns	0.930736	ns		0.9513	ns	0.690476	ns		0.000499438	***	0.662338	ns		0.0140916	*	0.84127	ns		0.0025066	**	0.200217	ns		4.33912e-07	***	0.690476	ns
A5_scaffold0293		69026		1	ns	0.529619	ns		0.00191449	**	0.0221735	*		0.782627	ns	0.930736	ns		0.484535	ns	0.84127	ns		0.00242037	**	0.930736	ns		3.46284e-11	***	0.0555556	ns		0.98991	ns	0.231045	ns		1.30428e-17	***	0.031746	*
A5_scaffold0297		55681		0.784813	ns	0.690476	ns		1	ns	0.329004	ns		0.781212	ns	0.930736	ns		1.08618e-15	***	0.84127	ns		0.800702	ns	0.0822511	ns		0.00444033	**	0.84127	ns		0.666425	ns	0.329004	ns		0.0135751	*	0.222222	ns
A5_scaffold0297		70765		0.244538	ns	0.420635	ns		0.762655	ns	0.329004	ns		0.0942892	ns	0.536797	ns		0.0019636	**	0.690476	ns		0.119813	ns	0.428571	ns		0.000234256	***	0.84127	ns		0.0846541	ns	0.0822511	ns		7.51744e-07	***	0.547619	ns
A5_scaffold0303		5828		0.000900094	***	0.420635	ns		0.477971	ns	0.662338	ns		7.89979e-12	***	0.177489	ns		0.0541222	ns	0.420635	ns		0.0957516	ns	0.662338	ns		0.848484	ns	0.222222	ns		0.0051549	**	0.714379	ns		1.77487e-05	***	-	ns
A5_scaffold0305		17662		0.047494	*	0.309524	ns		0.878449	ns	0.536797	ns		0.00678219	**	0.0546812	ns		0.395155	ns	0.150794	ns		4.68943e-05	***	0.0546812	ns		0.000210077	***	0.0952381	ns		0.549972	ns	0.246753	ns		1.94776e-06	***	0.0555556	ns
A5_scaffold0305		17681		0.047494	*	0.309524	ns		0.786533	ns	0.662338	ns		0.00820757	**	0.0546812	ns		0.395155	ns	0.150794	ns		6.1835e-05	***	0.0546812	ns		0.00178991	**	0.150794	ns		0.537009	ns	0.125541	ns		1.94776e-06	***	0.0555556	ns
A5_scaffold0306		9573		2.55001e-08	***	0.222222	ns		0.0537567	ns	0.246753	ns		4.01853e-05	***	0.119846	ns		0.887217	ns	0.84127	ns		0.935373	ns	0.792208	ns		1	ns	0.84127	ns		0.883559	ns	0.930736	ns		0.0507658	ns	0.420635	ns
A5_scaffold0306		70332		2.15209e-11	***	0.309524	ns		0.721067	ns	0.930736	ns		0.0113857	*	0.536797	ns		6.46116e-07	***	0.150794	ns		1.33648e-12	***	0.0519481	ns		0.00944431	**	0.690476	ns		0.353561	ns	0.792208	ns		0.00604543	**	0.690476	ns
A5_scaffold0307		45296		0.298386	ns	0.84127	ns		0.0143214	*	0.662338	ns		4.28375e-46	***	0.521869	ns		0.0295966	*	-	ns		3.51772e-06	***	0.930736	ns		0.000821233	***	0.150794	ns		0.00668263	**	0.536797	ns		3.90031e-11	***	0.20869	ns
A5_scaffold0309		5232		0.585426	ns	0.690476	ns		1	ns	0.662338	ns		0.376144	ns	0.234267	ns		0.802337	ns	0.420635	ns		0.775667	ns	0.246753	ns		5.34567e-13	***	0.0952381	ns		0.823453	ns	0.792208	ns		2.58566e-07	***	0.150794	ns
A5_scaffold0310		47498		0.974725	ns	0.690476	ns		0.474413	ns	0.927099	ns		0.0903648	ns	0.536797	ns		0.87255	ns	0.420635	ns		0.0168026	*	0.410248	ns		0.509979	ns	0.547619	ns		0.0135746	*	0.662338	ns		0.0147905	*	0.150794	ns
A5_scaffold0310		47517		-	ns	0.690476	ns		0.626546	ns	-	ns		0.107337	ns	0.428571	ns		0.564203	ns	0.420635	ns		0.0129209	*	0.521869	ns		0.577371	ns	-	ns		0.0368497	*	0.329004	ns		0.021471	*	0.222222	ns
A5_scaffold0312		62		0.458373	ns	0.84127	ns		0.00337013	**	0.00865801	**		0.0727083	ns	0.329004	ns		0.245374	ns	-	ns		0.188501	ns	0.783711	ns		0.00141451	**	0.222222	ns		2.93203e-06	***	0.004329	**		0.00185025	**	0.547619	ns
A5_scaffold0315		57208		1.80372e-08	***	0.420635	ns		0.0161176	*	0.662338	ns		0.00445212	**	0.428571	ns		2.74986e-05	***	0.547619	ns		0.262017	ns	0.536797	ns		0.0665005	ns	0.309524	ns		0.894025	ns	0.329004	ns		6.11646e-07	***	0.690476	ns
A5_scaffold0315		57221		7.4236e-09	***	0.420635	ns		0.0099644	**	0.662338	ns		0.00212691	**	0.329004	ns		7.34895e-09	***	0.84127	ns		0.158401	ns	0.536797	ns		0.0329956	*	0.309524	ns		0.859043	ns	0.329004	ns		3.24125e-07	***	0.690476	ns
A5_scaffold0315		61606		0.0926932	ns	0.420635	ns		0.41824	ns	0.927099	ns		0.724798	ns	0.647329	ns		0.0739953	ns	0.84127	ns		0.248612	ns	0.647329	ns		0.0268612	*	0.0952381	ns		0.714439	ns	0.536797	ns		0.217845	ns	0.547619	ns
A5_scaffold0318		40672		5.98646e-12	***	0.00793651	**		0.158878	ns	0.16993	ns		0.0401208	*	0.329004	ns		0.00032753	***	0.84127	ns		0.0759308	ns	0.329004	ns		2.91962e-11	***	0.150794	ns		0.568845	ns	0.647329	ns		0.000769132	***	0.222222	ns
A5_scaffold0323		10613		6.41729e-07	***	0.0211767	*		0.00125692	**	0.125541	ns		1.17326e-09	***	0.3142	ns		0.000809743	***	0.222222	ns		0.504454	ns	0.792208	ns		2.47103e-06	***	0.420635	ns		0.576334	ns	0.930736	ns		0.000709477	***	0.222222	ns
A5_scaffold0326		24676		0.0740036	ns	0.222222	ns		0.27668	ns	0.428571	ns		0.853276	ns	0.428571	ns		0.918384	ns	-	ns		0.0842099	ns	0.647329	ns		-	ns	0.690476	ns		1	ns	0.792208	ns		0.218307	ns	0.84127	ns
A5_scaffold0328		8054		0.549618	ns	0.547619	ns		0.00629757	**	0.177489	ns		0.000102443	***	0.410248	ns		0.195516	ns	0.222222	ns		1.82181e-05	***	0.536797	ns		0.112082	ns	0.84127	ns		0.69121	ns	-	ns		0.00881535	**	-	ns
A5_scaffold0328		8081		0.948528	ns	0.690476	ns		0.119609	ns	0.125541	ns		0.0332104	*	0.792208	ns		0.000200937	***	0.0952381	ns		4.97696e-17	***	0.0519481	ns		0.564901	ns	0.690476	ns		0.000389475	***	0.125541	ns		0.0814736	ns	0.150794	ns
A5_scaffold0328		8097		0.0122804	*	0.690476	ns		0.000116955	***	0.428571	ns		0.0018973	**	0.930736	ns		0.00186749	**	-	ns		5.01615e-09	***	0.246753	ns		0.063452	ns	0.547619	ns		0.105888	ns	0.930736	ns		0.030605	*	0.84127	ns
A5_scaffold0328		8117		0.0147292	*	0.690476	ns		9.92899e-05	***	0.329004	ns		0.0020686	**	0.930736	ns		0.00256462	**	-	ns		2.66578e-08	***	0.428571	ns		0.127088	ns	0.529619	ns		0.0462687	*	0.930736	ns		0.0353933	*	0.84127	ns
A5_scaffold0328		15930		0.909501	ns	0.309524	ns		0.00370768	**	0.662338	ns		0.492	ns	0.246753	ns		0.404243	ns	0.690476	ns		9.73669e-08	***	0.246753	ns		0.956234	ns	0.84127	ns		0.485381	ns	0.792208	ns		0.899822	ns	0.309524	ns
A5_scaffold0328		21678		0.0677801	ns	0.0952381	ns		0.639751	ns	0.792208	ns		0.00110144	**	0.0546812	ns		0.0303341	*	0.547619	ns		0.097997	ns	0.119846	ns		0.000501133	***	0.690476	ns		0.202303	ns	0.329004	ns		0.0011209	**	0.547619	ns
A5_scaffold0332		42333		0.165659	ns	0.0555556	ns		-	ns	0.536797	ns		0.0886398	ns	0.662338	ns		0.0507134	ns	0.690476	ns		6.7365e-06	***	0.125541	ns		0.131362	ns	0.420635	ns		0.0484037	*	0.329004	ns		0.0384487	*	0.84127	ns
A5_scaffold0334		7733		0.000553058	***	0.20869	ns		2.09204e-06	***	0.119846	ns		2.13472e-06	***	-	ns		4.46979e-05	***	0.420635	ns		2.62073e-08	***	0.930736	ns		3.75648e-06	***	0.84127	ns		3.76798e-07	***	0.3142	ns		0.072021	ns	0.690476	ns
A5_scaffold0338		24553		0.000146836	***	0.420635	ns		0.000870175	***	0.0822511	ns		0.130577	ns	-	ns		0.0144131	*	0.84127	ns		0.237549	ns	0.930736	ns		6.4885e-07	***	0.547619	ns		4.08091e-08	***	0.030303	*		0.185825	ns	-	ns
A5_scaffold0338		36555		0.0124429	*	-	ns		0.85142	ns	0.177489	ns		1	ns	0.521869	ns		0.0326169	*	0.309524	ns		0.139976	ns	0.521869	ns		4.97568e-08	***	0.547619	ns		0.090384	ns	0.0822511	ns		7.3621e-11	***	0.150794	ns
A5_scaffold0338		36559		0.221933	ns	0.547619	ns		0.895549	ns	0.792208	ns		0.877099	ns	0.536797	ns		0.21677	ns	0.690476	ns		0.376245	ns	0.930736	ns		0.809631	ns	0.84127	ns		0.201431	ns	0.662338	ns		0.00181663	**	0.690476	ns
A5_scaffold0338		39717		0.619343	ns	0.690476	ns		0.802332	ns	0.125541	ns		0.00582315	**	0.0821386	ns		0.427811	ns	0.547619	ns		0.758195	ns	0.0821386	ns		0.177388	ns	0.84127	ns		0.379202	ns	0.125541	ns		0.849734	ns	0.150794	ns
A5_scaffold0340		4045		0.00386634	**	0.84127	ns		0.765843	ns	0.246753	ns		0.00081001	***	0.428571	ns		0.11341	ns	-	ns		0.00694774	**	0.0822511	ns		1.20176e-05	***	0.150794	ns		0.352469	ns	0.536797	ns		8.51167e-07	***	-	ns
A5_scaffold0340		4066		0.142979	ns	0.84127	ns		0.619659	ns	0.0822511	ns		0.0412438	*	0.930736	ns		0.284816	ns	0.547619	ns		0.187573	ns	0.177489	ns		1.32352e-09	***	0.0952381	ns		0.319803	ns	0.792208	ns		2.51509e-11	***	0.420635	ns
A5_scaffold0340		4182		0.00564883	**	0.547619	ns		0.77156	ns	0.329004	ns		0.00710735	**	0.246753	ns		0.379489	ns	0.84127	ns		8.96953e-05	***	0.030303	*		2.11956e-05	***	0.222222	ns		0.307061	ns	0.521869	ns		7.7642e-07	***	-	ns
A5_scaffold0346		18766		0.80789	ns	0.547619	ns		0.0486626	*	0.647329	ns		0.014483	*	0.0822511	ns		0.00280503	**	-	ns		0.253581	ns	0.927099	ns		0.00767362	**	-	ns		0.013416	*	0.3142	ns		0.313704	ns	0.309524	ns
A5_scaffold0347		20119		2.93305e-05	***	0.690476	ns		0.0978098	ns	-	ns		0.0342203	*	-	ns		0.0315568	*	0.690476	ns		0.00966358	**	0.662338	ns		-	ns	0.690476	ns		0.0499878	*	0.0822511	ns		0.0187209	*	0.309524	ns
A5_scaffold0348		16219		6.37257e-09	***	0.420635	ns		3.93966e-17	***	0.119846	ns		2.82393e-18	***	0.662338	ns		3.73351e-12	***	0.222222	ns		0.000887454	***	0.930736	ns		0.00709976	**	0.309524	ns		1.84316e-12	***	0.0519481	ns		4.32e-13	***	0.420635	ns
A5_scaffold0348		16240		7.98774e-07	***	0.420635	ns		3.37376e-14	***	0.119846	ns		5.09489e-15	***	0.536797	ns		0.0124746	*	0.547619	ns		0.0185635	*	0.930736	ns		0.0932056	ns	0.309524	ns		4.74833e-10	***	0.0822511	ns		1.29837e-10	***	0.420635	ns
A5_scaffold0352		5651		7.15941e-10	***	0.0555556	ns		4.58634e-08	***	0.536797	ns		0.000148746	***	0.16993	ns		0.148381	ns	0.309524	ns		0.00835836	**	0.329004	ns		0.757852	ns	0.690476	ns		2.13229e-12	***	0.536797	ns		0.714371	ns	0.309524	ns
A5_scaffold0352		5673		1.49168e-09	***	0.0555556	ns		5.78431e-08	***	0.536797	ns		0.000233183	***	0.16993	ns		0.13538	ns	0.309524	ns		0.00572437	**	0.329004	ns		0.720321	ns	0.690476	ns		1.95696e-12	***	0.536797	ns		0.807565	ns	0.222222	ns
A5_scaffold0352		28063		0.466196	ns	0.309524	ns		0.0765147	ns	0.177489	ns		0.757935	ns	0.662338	ns		0.0042946	**	0.0952381	ns		0.0212313	*	0.428571	ns		0.768505	ns	0.420635	ns		0.237666	ns	0.536797	ns		0.000112862	***	0.0952381	ns
A5_scaffold0355		6115		0.0174396	*	0.834035	ns		0.359903	ns	0.405927	ns		0.0785454	ns	0.645055	ns		0.384632	ns	0.529619	ns		0.135009	ns	0.407016	ns		0.00228154	**	0.20869	ns		0.150476	ns	0.119846	ns		0.100149	ns	0.20869	ns
A5_scaffold0362		20141		0.216449	ns	0.420635	ns		0.10204	ns	0.428571	ns		2.89452e-05	***	0.0821386	ns		0.181763	ns	0.309524	ns		7.10684e-05	***	0.521869	ns		0.0052297	**	0.309524	ns		0.619276	ns	0.662338	ns		4.16624e-06	***	0.031746	*
A5_scaffold0368		27232		0.0637426	ns	-	ns		0.937755	ns	0.662338	ns		0.0987102	ns	0.234267	ns		0.275199	ns	-	ns		0.373993	ns	-	ns		0.967221	ns	0.690476	ns		0.39646	ns	0.428571	ns		0.0478354	*	0.420635	ns
A5_scaffold0368		27271		6.53221e-07	***	0.420635	ns		0.250866	ns	0.428571	ns		1.33163e-05	***	0.927099	ns		0.0880208	ns	0.690476	ns		0.495936	ns	0.177489	ns		0.00472764	**	0.309524	ns		0.338502	ns	0.536797	ns		1.60835e-10	***	0.420635	ns
A5_scaffold0368		27289		6.53221e-07	***	0.420635	ns		0.19218	ns	0.536797	ns		1.33163e-05	***	0.927099	ns		0.0880208	ns	0.690476	ns		0.443089	ns	0.177489	ns		0.0038925	**	0.309524	ns		0.338502	ns	0.536797	ns		1.11766e-10	***	0.309524	ns
A5_scaffold0368		27299		2.64801e-08	***	0.420635	ns		0.183616	ns	0.125541	ns		3.03144e-10	***	0.927099	ns		0.0364173	*	0.690476	ns		0.461562	ns	0.246753	ns		0.00249164	**	0.309524	ns		0.36847	ns	0.662338	ns		4.01187e-15	***	0.150794	ns
A5_scaffold0374		17789		0.65961	ns	0.547619	ns		0.597393	ns	0.329004	ns		1	ns	0.927099	ns		0.039275	*	-	ns		0.0254916	*	0.428571	ns		0.478397	ns	-	ns		0.0167045	*	0.125541	ns		1	ns	-	ns
A5_scaffold0374		17818		0.489055	ns	0.547619	ns		0.583242	ns	0.177489	ns		0.758612	ns	0.927099	ns		0.110361	ns	0.84127	ns		0.0531353	ns	0.428571	ns		0.335159	ns	-	ns		0.0109763	*	0.0822511	ns		0.941409	ns	-	ns
A5_scaffold0374		17834		0.357692	ns	0.420635	ns		0.583242	ns	0.246753	ns		0.57841	ns	0.927099	ns		0.128734	ns	0.84127	ns		0.0542051	ns	0.428571	ns		0.335159	ns	-	ns		0.0109763	*	0.0822511	ns		0.887104	ns	-	ns
A5_scaffold0378		12445		0.0380288	*	0.222222	ns		0.749607	ns	0.177489	ns		0.110091	ns	0.125541	ns		0.141648	ns	0.031746	*		0.436657	ns	0.662338	ns		0.0144161	*	0.309524	ns		0.342545	ns	0.930736	ns		0.00729337	**	0.690476	ns
A5_scaffold0381		185		-	ns	0.420635	ns		8.50741e-05	***	0.125541	ns		0.00160466	**	0.0546812	ns		1.69259e-15	***	0.00793651	**		3.36119e-09	***	0.246753	ns		0.207108	ns	0.222222	ns		0.487226	ns	0.930736	ns		0.0271645	*	-	ns

## Sheet: Table_S3d
Table S3d: Results of chi-squared and Mann-Whitney-U statistical tests for quantitative variance at BA sites among dikaryon C3 and C3 SSSLs.
* P ≤ 0.05; ** P ≤ 0.001; *** P ≤ 0.0001, ns = not significant
PARENT				SSSLs
C3				C3.1					C3.2					C3.3					C3.4					C3.5					C3.6					C3.7					C3.8					C3.9					C3.10
BA_sites
Scaffold		Position		chi-squared p-value		Mann-Whitney-U p-value			chi-squared p-value		Mann-Whitney-U p-value			chi-squared p-value		Mann-Whitney-U p-value			chi-squared p-value		Mann-Whitney-U p-value			chi-squared p-value		Mann-Whitney-U p-value			chi-squared p-value		Mann-Whitney-U p-value			chi-squared p-value		Mann-Whitney-U p-value			chi-squared p-value		Mann-Whitney-U p-value			chi-squared p-value		Mann-Whitney-U p-value			chi-squared p-value
C3_scaffold0001		456299		0.00159738	**	0.392857	ns		1.86827e-08	***	0.547619	ns		0.0001805	***	0.222222	ns		6.66055e-08	***	0.0666395	ns		0.00635718	**	0.163749	ns		0.00910164	**	0.730159	ns		1.87092e-16	***	0.015873	*		0.126996	ns	0.555556	ns		7.28443e-05	***	0.84127	ns		0.0233643
C3_scaffold0001		456329		0.00135815	**	0.25	ns		1.49256e-08	***	-	ns		0.000142122	***	0.222222	ns		2.20249e-07	***	0.0821386	ns		0.00525041	**	0.21277	ns		0.00474933	**	-	ns		1.62285e-16	***	0.015873	*		0.154111	ns	0.904762	ns		5.6529e-05	***	0.84127	ns		0.0284611
C3_scaffold0001		465434		1.03521e-14	***	0.392857	ns		0.287333	ns	-	ns		2.80206e-33	***	0.031746	*		0.000102071	***	0.927099	ns		2.69373e-30	***	0.163749	ns		4.6979e-08	***	0.555556	ns		0.00220918	**	-	ns		4.86179e-11	***	0.555556	ns		1.65101e-26	***	0.015873	*		9.01254e-06
C3_scaffold0001		3704530		0.00296668	**	0.142857	ns		1.58497e-09	***	0.150794	ns		0.00161008	**	-	ns		0.195254	ns	0.783711	ns		0.156777	ns	0.163749	ns		0.061306	ns	0.538594	ns		1.67977e-11	***	0.031746	*		0.217094	ns	0.389284	ns		1.04663e-05	***	0.0952381	ns		0.434673
C3_scaffold0002		158207		0.000271102	***	-	ns		3.43714e-11	***	0.547619	ns		0.00907434	**	0.309524	ns		8.59307e-05	***	0.927099	ns		0.439532	ns	0.271594	ns		0.318452	ns	0.412698	ns		5.26529e-05	***	0.690476	ns		0.0252155	*	0.904762	ns		0.729968	ns	0.222222	ns		0.0742094
C3_scaffold0002		211950		0.0906812	ns	0.785714	ns		1.83715e-09	***	0.150794	ns		1.87892e-07	***	0.690476	ns		5.39634e-16	***	0.234267	ns		0.000488839	***	0.271594	ns		0.0030878	**	0.389284	ns		0.4591	ns	0.0952381	ns		0.0115293	*	0.555556	ns		1.429e-15	***	0.031746	*		3.30859e-18
C3_scaffold0002		273297		0.000835139	***	0.571429	ns		0.00519985	**	0.84127	ns		-	ns	0.690476	ns		0.169819	ns	-	ns		0.802882	ns	0.271594	ns		2.55682e-08	***	0.389284	ns		0.0255557	*	0.222222	ns		0.000111849	***	0.285714	ns		0.230841	ns	-	ns		5.97872e-05
C3_scaffold0002		273380		0.00069465	***	0.785714	ns		0.00592583	**	-	ns		0.796114	ns	0.690476	ns		0.16089	ns	0.783711	ns		0.624715	ns	0.271594	ns		2.7773e-08	***	0.389284	ns		0.0183953	*	0.222222	ns		0.000307892	***	0.555556	ns		0.388885	ns	-	ns		3.99405e-05
C3_scaffold0002		324126		0.141994	ns	0.142857	ns		0.228252	ns	0.0555556	ns		5.24414e-08	***	0.00793651	**		0.0314931	*	0.0221735	*		0.27792	ns	0.0103097	*		0.0651793	ns	0.031746	*		0.215266	ns	-	ns		0.384753	ns	0.031746	*		8.29352e-10	***	0.00793651	**		0.18447
C3_scaffold0002		324162		0.00520902	**	0.142857	ns		3.77768e-05	***	0.031746	*		6.82521e-12	***	0.031746	*		0.0232453	*	0.0221735	*		0.000218733	***	0.00669088	**		0.00104092	**	0.0634921	ns		0.839114	ns	0.690476	ns		0.00706559	**	0.019451	*		1.11793e-18	***	0.00793651	**		0.00245816
C3_scaffold0002		564832		0.00313546	**	0.785714	ns		0.00837872	**	0.222222	ns		0.0165425	*	0.420635	ns		0.0439701	*	0.783711	ns		0.0005463	***	0.340685	ns		0.545308	ns	0.904762	ns		0.0138351	*	-	ns		9.70806e-06	***	0.412698	ns		1.19573e-12	***	0.0555556	ns		0.00010021
C3_scaffold0002		564841		0.0029269	**	0.785714	ns		7.15099e-09	***	0.222222	ns		0.0186409	*	0.84127	ns		0.0574295	ns	0.647329	ns		0.000551818	***	0.340685	ns		1.64222e-06	***	0.555556	ns		0.0149184	*	0.547619	ns		8.73859e-06	***	0.412698	ns		9.88735e-13	***	0.015873	*		0.00010106
C3_scaffold0002		1625725		0.000725358	***	-	ns		1.57323e-13	***	0.690476	ns		8.45517e-11	***	0.547619	ns		0.000512655	***	0.783711	ns		0.000500545	***	0.941573	ns		1.93164e-07	***	0.111111	ns		1.73282e-16	***	-	ns		5.44625e-06	***	0.412698	ns		3.32673e-05	***	0.547619	ns		0.00137326
C3_scaffold0002		1625738		0.000933091	***	-	ns		1.47827e-12	***	0.690476	ns		2.09551e-10	***	0.547619	ns		0.00063432	***	0.783711	ns		0.000487024	***	0.941573	ns		4.90772e-07	***	0.190476	ns		1.20253e-15	***	-	ns		5.37287e-06	***	0.412698	ns		0.000365332	***	0.547619	ns		0.000163158
C3_scaffold0002		2597672		0.0349818	*	0.571429	ns		0.64763	ns	0.309524	ns		0.151634	ns	0.547619	ns		9.22638e-05	***	0.0821386	ns		7.43574e-05	***	0.163749	ns		0.0227795	*	0.389284	ns		0.0264666	*	0.309524	ns		0.244347	ns	0.412698	ns		0.445387	ns	0.420635	ns		0.952244
C3_scaffold0002		2795540		0.90268	ns	0.785714	ns		0.072035	ns	0.420635	ns		0.00018686	***	0.690476	ns		4.09381e-07	***	0.246753	ns		0.657095	ns	0.509485	ns		0.742109	ns	0.730159	ns		0.151253	ns	0.222222	ns		0.556279	ns	0.730159	ns		7.77707e-15	***	0.547619	ns		0.132974
C3_scaffold0002		3359368		0.0149946	*	0.785714	ns		0.204353	ns	0.84127	ns		0.0107844	*	-	ns		0.250685	ns	0.927099	ns		0.00666317	**	0.607914	ns		0.0115111	*	0.904762	ns		0.332426	ns	-	ns		0.0480882	*	0.904762	ns		0.646156	ns	0.84127	ns		1
C3_scaffold0002		3359442		0.00972829	**	-	ns		0.616461	ns	0.309524	ns		0.0345107	*	0.222222	ns		0.104666	ns	0.647329	ns		5.7713e-08	***	0.607914	ns		7.9431e-05	***	0.904762	ns		0.000807385	***	0.547619	ns		0.658618	ns	0.412698	ns		0.339944	ns	0.547619	ns		2.55946e-05
C3_scaffold0003		1033774		0.00805462	**	0.0714286	ns		0.141121	ns	0.150794	ns		0.000351406	***	0.150794	ns		0.000103122	***	0.0821386	ns		4.60143e-05	***	0.00669088	**		2.4844e-05	***	0.712155	ns		0.230677	ns	0.690476	ns		0.000497523	***	0.019451	*		0.000317941	***	0.309524	ns		0.000641119
C3_scaffold0003		1092079		0.688513	ns	0.785714	ns		0.0238764	*	0.84127	ns		0.000513327	***	0.600402	ns		0.140462	ns	0.647329	ns		3.6319e-09	***	0.825965	ns		0.0191972	*	0.285714	ns		0.129873	ns	0.690476	ns		0.942934	ns	0.904762	ns		8.09002e-06	***	0.753298	ns		0.930891
C3_scaffold0003		1234298		0.730453	ns	-	ns		0.0333198	*	-	ns		0.00072352	***	0.84127	ns		0.763131	ns	0.927099	ns		0.313044	ns	-	ns		0.327744	ns	0.555556	ns		1.64822e-11	***	0.547619	ns		0.84972	ns	0.904762	ns		0.335413	ns	0.420635	ns		0.999024
C3_scaffold0003		1234310		0.656189	ns	-	ns		0.0390478	*	-	ns		0.000530712	***	0.84127	ns		0.790821	ns	0.927099	ns		0.287804	ns	-	ns		0.299047	ns	0.555556	ns		3.68778e-11	***	0.547619	ns		0.810073	ns	0.730159	ns		0.366385	ns	0.420635	ns		0.933565
C3_scaffold0003		1234323		0.726046	ns	-	ns		0.0341748	*	0.84127	ns		0.000653667	***	0.84127	ns		0.774473	ns	0.927099	ns		0.321049	ns	0.825965	ns		0.981748	ns	0.730159	ns		1.91504e-11	***	0.690476	ns		0.806766	ns	0.412698	ns		0.358499	ns	0.690476	ns		0.912438
C3_scaffold0003		1699382		0.000842378	***	0.142857	ns		0.197382	ns	0.345742	ns		3.11309e-07	***	0.150794	ns		5.74276e-06	***	0.143215	ns		0.001096	**	0.21277	ns		0.227753	ns	-	ns		0.157008	ns	0.420635	ns		0.000298003	***	0.325163	ns		0.00106275	**	0.249153	ns		1.58644e-07
C3_scaffold0003		2750231		7.20542e-06	***	0.785714	ns		0.0215356	*	-	ns		0.000860792	***	0.690476	ns		6.81653e-08	***	0.329004	ns		1.85079e-12	***	0.607914	ns		0.310428	ns	0.730159	ns		2.01623e-08	***	0.420635	ns		0.000148047	***	-	ns		8.41289e-06	***	-	ns		6.47874e-06
C3_scaffold0004		931680		0.208213	ns	0.785714	ns		0.445819	ns	-	ns		0.180094	ns	0.690476	ns		0.673948	ns	0.927099	ns		0.405402	ns	0.420113	ns		0.70014	ns	0.712155	ns		0.197454	ns	-	ns		0.0471988	*	0.285714	ns		0.00023828	***	-	ns		0.682867
C3_scaffold0004		3204538		0.0459087	*	0.785714	ns		0.864239	ns	0.753298	ns		0.166436	ns	0.547619	ns		4.85688e-09	***	0.854477	ns		8.45368e-09	***	0.420113	ns		-	ns	0.730159	ns		2.42255e-11	***	0.309524	ns		0.00168311	**	0.412698	ns		0.0275233	*	-	ns		0.965149
C3_scaffold0005		2436708		0.0013535	**	0.368227	ns		5.74343e-12	***	-	ns		0.0853087	ns	0.675174	ns		1.02562e-06	***	0.926426	ns		0.459891	ns	0.419471	ns		1.48019e-09	***	-	ns		0.74523	ns	0.529619	ns		3.72306e-06	***	0.902117	ns		0.00105053	**	0.294802	ns		2.50001e-05
C3_scaffold0006		2126044		0.0229373	*	0.571429	ns		4.21154e-05	***	0.150794	ns		2.55267e-08	***	0.309524	ns		0.313216	ns	0.3142	ns		0.000361488	***	0.21277	ns		0.00261645	**	0.412698	ns		0.140759	ns	0.84127	ns		3.49368e-06	***	0.190476	ns		0.0246934	*	0.309524	ns		0.183363
C3_scaffold0006		2126064		0.0165455	*	0.571429	ns		3.78457e-05	***	0.0952381	ns		7.54818e-09	***	0.309524	ns		0.717644	ns	0.3142	ns		0.000690307	***	0.21277	ns		0.000611758	***	0.190476	ns		0.10614	ns	0.84127	ns		6.62618e-06	***	0.285714	ns		0.0366363	*	0.309524	ns		0.175033
C3_scaffold0006		3266200		0.0607484	ns	0.785714	ns		0.158077	ns	0.84127	ns		0.955461	ns	0.690476	ns		5.84358e-05	***	0.3142	ns		0.322236	ns	0.941573	ns		0.315153	ns	0.730159	ns		9.32841e-08	***	0.420635	ns		0.00940344	**	0.555556	ns		4.36977e-06	***	0.690476	ns		9.40795e-08
C3_scaffold0007		350380		0.90526	ns	0.392857	ns		1.98353e-06	***	0.222222	ns		0.906362	ns	0.222222	ns		0.08126	ns	0.927099	ns		2.7255e-06	***	0.340685	ns		0.203047	ns	0.190476	ns		1.18685e-09	***	0.84127	ns		0.766613	ns	0.412698	ns		0.000865148	***	0.0952381	ns		0.000986598
C3_scaffold0007		2252131		1	ns	0.785714	ns		3.01256e-05	***	0.309524	ns		0.76228	ns	0.690476	ns		0.171479	ns	0.3142	ns		0.067427	ns	0.607914	ns		0.00844284	**	0.555556	ns		0.0111634	*	-	ns		0.72704	ns	0.555556	ns		0.065035	ns	0.690476	ns		0.343822
C3_scaffold0007		2763580		0.823178	ns	0.571429	ns		0.00318275	**	0.547619	ns		0.96207	ns	-	ns		6.35874e-05	***	0.0821386	ns		9.78054e-05	***	0.714017	ns		-	ns	0.190476	ns		0.0487645	*	0.690476	ns		0.144653	ns	0.730159	ns		3.0387e-06	***	0.031746	*		0.855841
C3_scaffold0007		2763600		0.362271	ns	0.571429	ns		0.321688	ns	-	ns		0.0331097	*	0.84127	ns		0.353325	ns	0.783711	ns		0.193404	ns	0.607914	ns		0.543771	ns	0.730159	ns		0.716777	ns	-	ns		0.108486	ns	0.730159	ns		0.000623123	***	0.031746	*		0.31668
C3_scaffold0007		2763665		0.316254	ns	0.785714	ns		0.925833	ns	0.84127	ns		0.000692525	***	0.84127	ns		0.188392	ns	0.927099	ns		0.103425	ns	0.941573	ns		0.175901	ns	-	ns		0.00567936	**	0.690476	ns		0.0637876	ns	0.730159	ns		0.0111392	*	0.0555556	ns		0.256228
C3_scaffold0007		2963492		2.40095e-10	***	0.0357143	*		1.42977e-57	***	0.015873	*		2.06721e-34	***	0.150794	ns		0.0556134	ns	0.647329	ns		3.79123e-49	***	0.0155771	*		0.00019082	***	-	ns		1.73905e-10	***	0.150794	ns		5.65072e-07	***	0.285714	ns		7.36185e-27	***	0.150794	ns		2.51314e-19
C3_scaffold0007		2963552		6.17052e-21	***	0.0357143	*		2.04661e-48	***	0.015873	*		5.21523e-48	***	0.031746	*		0.273777	ns	0.521869	ns		1.31813e-30	***	0.00669088	**		4.00191e-06	***	0.730159	ns		3.88578e-22	***	0.0952381	ns		5.9272e-13	***	0.285714	ns		6.13888e-42	***	0.150794	ns		2.07117e-32
C3_scaffold0007		2963574		8.49897e-15	***	0.0714286	ns		3.27856e-34	***	0.015873	*		2.45283e-19	***	0.0555556	ns		0.974634	ns	0.521869	ns		6.74749e-22	***	0.0103097	*		0.0613097	ns	0.730159	ns		2.37905e-13	***	0.0952381	ns		2.0352e-08	***	0.285714	ns		2.19405e-24	***	0.222222	ns		1.44472e-19
C3_scaffold0007		2963583		3.15353e-16	***	0.0714286	ns		8.09742e-37	***	0.0555556	ns		1.838e-21	***	0.0555556	ns		0.622346	ns	0.521869	ns		2.27406e-24	***	0.0103097	*		0.0138625	*	0.730159	ns		6.67828e-16	***	0.0952381	ns		3.97879e-09	***	0.285714	ns		1.00995e-26	***	0.222222	ns		3.67877e-23
C3_scaffold0008		1302327		0.00641952	**	0.142857	ns		0.0988767	ns	0.150794	ns		0.143882	ns	0.309524	ns		0.225424	ns	0.233197	ns		8.07969e-13	***	0.0155771	*		0.180276	ns	0.555556	ns		3.48175e-21	***	0.031746	*		0.0732549	ns	0.555556	ns		2.66686e-06	***	0.675174	ns		6.52254e-10
C3_scaffold0009		1296693		0.803035	ns	0.785714	ns		0.072122	ns	0.84127	ns		0.000269963	***	0.690476	ns		0.0142855	*	0.428571	ns		0.005258	**	0.271594	ns		0.789096	ns	0.730159	ns		2.19357e-05	***	0.309524	ns		0.626861	ns	-	ns		0.0212351	*	0.150794	ns		0.00259254
C3_scaffold0009		1835126		0.763661	ns	0.571429	ns		6.12289e-10	***	0.420635	ns		0.814916	ns	0.420635	ns		0.000871519	***	0.927099	ns		3.23083e-06	***	0.607914	ns		0.759539	ns	0.412698	ns		0.00274627	**	0.690476	ns		0.995638	ns	0.904762	ns		0.0303722	*	-	ns		0.0284637
C3_scaffold0009		1835138		0.688693	ns	0.571429	ns		7.13708e-10	***	0.420635	ns		0.786312	ns	0.420635	ns		0.000494126	***	0.927099	ns		1.86795e-06	***	0.607914	ns		0.797957	ns	0.412698	ns		0.00363236	**	0.690476	ns		1	ns	0.904762	ns		0.0280297	*	-	ns		0.032662
C3_scaffold0009		2564203		0.149228	ns	0.392857	ns		0.000144756	***	-	ns		2.91484e-09	***	0.420635	ns		0.0309426	*	0.792208	ns		0.382789	ns	0.941573	ns		0.256885	ns	0.904762	ns		9.18634e-06	***	-	ns		0.057214	ns	0.412698	ns		0.0252731	*	0.84127	ns		0.177705
C3_scaffold0009		2564272		0.407588	ns	0.785714	ns		3.67331e-06	***	0.690476	ns		2.22449e-11	***	0.309524	ns		0.272375	ns	0.930736	ns		0.108167	ns	0.941573	ns		0.0859774	ns	0.904762	ns		1.44477e-07	***	0.690476	ns		0.175166	ns	0.555556	ns		0.00146569	**	0.547619	ns		0.00106184
C3_scaffold0009		2564321		0.196892	ns	0.392857	ns		0.000122222	***	-	ns		3.86923e-11	***	0.309524	ns		0.118315	ns	0.662338	ns		0.317662	ns	-	ns		0.191208	ns	0.904762	ns		3.30007e-06	***	0.690476	ns		0.0681503	ns	0.412698	ns		0.0318191	*	0.690476	ns		0.00188557
C3_scaffold0011		781741		0.956585	ns	0.25	ns		0.515789	ns	0.150794	ns		0.409061	ns	0.420635	ns		0.0314713	*	0.177489	ns		0.00534093	**	0.123766	ns		0.0516235	ns	0.730159	ns		0.00471511	**	0.547619	ns		0.104942	ns	0.730159	ns		-	ns	0.547619	ns		3.96607e-05
C3_scaffold0011		781805		1	ns	0.25	ns		0.0957515	ns	0.150794	ns		0.677509	ns	0.547619	ns		0.143001	ns	0.177489	ns		0.0198104	*	0.163749	ns		0.00869871	**	0.730159	ns		0.00559021	**	0.547619	ns		0.411028	ns	0.555556	ns		0.33222	ns	0.309524	ns		0.000105162
C3_scaffold0011		781818		1	ns	0.25	ns		0.0977165	ns	0.150794	ns		0.571131	ns	0.547619	ns		0.135606	ns	0.177489	ns		0.0242866	*	0.123766	ns		0.0125133	*	0.730159	ns		0.00398901	**	0.547619	ns		0.409459	ns	0.555556	ns		0.579519	ns	0.309524	ns		5.88777e-05
C3_scaffold0011		1886760		0.016711	*	0.25	ns		1.20545e-09	***	0.150794	ns		0.00296661	**	0.150794	ns		0.00385002	**	0.234267	ns		0.644086	ns	0.21277	ns		0.00327953	**	0.176098	ns		8.19762e-11	***	0.150794	ns		0.00277209	**	0.190476	ns		1.4451e-10	***	0.150794	ns		0.039181
C3_scaffold0012		179758		0.884908	ns	0.785714	ns		0.0821736	ns	0.222222	ns		3.8088e-08	***	0.222222	ns		9.02315e-10	***	0.168954	ns		0.26363	ns	0.714017	ns		0.000863603	***	0.730159	ns		9.43327e-11	***	0.309524	ns		0.721844	ns	-	ns		3.06407e-46	***	0.309524	ns		0.0177029
C3_scaffold0012		1261178		0.005072	**	0.25	ns		0.023011	*	0.150794	ns		3.72099e-06	***	0.916563	ns		0.0899786	ns	0.30974	ns		3.64852e-15	***	0.091845	ns		0.503865	ns	0.712155	ns		-	ns	0.420635	ns		0.00681227	**	0.190476	ns		0.0638196	ns	0.916563	ns		1.38918e-06
C3_scaffold0012		1261223		0.00436682	**	0.392857	ns		0.00542203	**	0.150794	ns		4.2809e-08	***	0.916563	ns		0.0862056	ns	0.30974	ns		5.97051e-15	***	0.163749	ns		0.299909	ns	-	ns		1	ns	0.916563	ns		0.00403891	**	0.190476	ns		0.0536132	ns	0.753298	ns		2.35979e-06
C3_scaffold0012		1870227		0.00723314	**	0.571429	ns		2.16408e-07	***	-	ns		7.14882e-32	***	0.420635	ns		1.0151e-11	***	0.647329	ns		3.64756e-19	***	0.509485	ns		4.94519e-17	***	0.730159	ns		2.17408e-05	***	0.420635	ns		0.00185854	**	0.730159	ns		8.62184e-24	***	0.150794	ns		2.76584e-12
C3_scaffold0012		1870238		0.00706216	**	0.571429	ns		1.02807e-07	***	-	ns		2.58663e-32	***	0.420635	ns		1.1353e-11	***	0.647329	ns		1.43513e-19	***	0.714017	ns		2.14542e-17	***	0.730159	ns		1.05089e-05	***	0.420635	ns		0.0012136	**	0.730159	ns		2.84821e-24	***	0.150794	ns		1.21791e-12
C3_scaffold0012		2469145		0.235829	ns	-	ns		0.810168	ns	0.84127	ns		-	ns	0.420635	ns		0.36144	ns	0.927099	ns		1.36473e-19	***	0.607914	ns		1.13851e-14	***	0.190476	ns		0.243911	ns	0.690476	ns		0.523445	ns	-	ns		0.000143571	***	0.84127	ns		1.75387e-05
C3_scaffold0013		291898		0.207762	ns	0.392857	ns		0.0111739	*	0.420635	ns		4.83055e-06	***	0.222222	ns		0.000415301	***	0.428571	ns		0.564822	ns	0.714017	ns		0.402187	ns	0.904762	ns		0.0115771	*	-	ns		0.254238	ns	0.730159	ns		1.699e-21	***	0.222222	ns		0.057622
C3_scaffold0013		291934		0.951311	ns	-	ns		0.291084	ns	-	ns		0.861572	ns	0.84127	ns		7.56617e-06	***	0.536797	ns		0.042699	*	-	ns		0.0431383	*	0.904762	ns		0.143958	ns	-	ns		-	ns	0.904762	ns		4.52339e-16	***	0.0952381	ns		0.705738
C3_scaffold0013		291940		0.951311	ns	-	ns		0.312888	ns	-	ns		0.88868	ns	0.84127	ns		1.06313e-10	***	-	ns		0.042699	*	0.94133	ns		0.00496268	**	0.904762	ns		0.143958	ns	-	ns		-	ns	0.904762	ns		3.58082e-16	***	0.0952381	ns		0.678841
C3_scaffold0013		565692		0.00797125	**	0.785714	ns		0.0824632	ns	0.84127	ns		5.61017e-14	***	0.690476	ns		2.35697e-10	***	0.783711	ns		0.000170124	***	0.607914	ns		0.00102305	**	0.902117	ns		8.83359e-15	***	-	ns		0.022124	*	0.904762	ns		0.229912	ns	0.84127	ns		0.911692
C3_scaffold0013		565911		0.00227018	**	0.785714	ns		0.0189621	*	0.690476	ns		8.52561e-15	***	0.690476	ns		7.66464e-10	***	0.521869	ns		1.6418e-05	***	0.509485	ns		0.000131445	***	0.712155	ns		1.16159e-16	***	-	ns		0.00395554	**	0.904762	ns		0.046683	*	0.84127	ns		0.775068
C3_scaffold0015		402733		1.75361e-08	***	0.392857	ns		3.46748e-11	***	0.222222	ns		3.47292e-11	***	0.0952381	ns		0.000122607	***	0.177489	ns		8.84747e-15	***	0.091845	ns		2.08274e-14	***	0.031746	*		1.08634e-10	***	0.690476	ns		0.00103018	**	0.555556	ns		9.89262e-66	***	0.031746	*		1.92917e-15
C3_scaffold0015		556974		0.325811	ns	0.785714	ns		0.0151666	*	0.690476	ns		7.82352e-10	***	0.222222	ns		0.00184754	**	0.854477	ns		1.41496e-24	***	0.340685	ns		0.103259	ns	0.904762	ns		0.0595924	ns	0.84127	ns		0.0134387	*	0.412698	ns		0.198808	ns	0.547619	ns		4.68311e-11
C3_scaffold0015		556980		0.320273	ns	0.785714	ns		0.0133109	*	0.753298	ns		6.78016e-10	***	0.222222	ns		0.00193909	**	0.854477	ns		1.1808e-24	***	0.340685	ns		0.0908804	ns	0.730159	ns		0.057029	ns	0.84127	ns		0.0130098	*	0.412698	ns		0.181309	ns	0.547619	ns		4.03208e-11
C3_scaffold0015		2256291		1.72897e-12	***	0.785714	ns		8.83881e-06	***	0.690476	ns		5.40532e-17	***	0.547619	ns		2.34474e-10	***	0.234267	ns		8.50105e-10	***	0.607914	ns		1.50845e-06	***	-	ns		7.91693e-10	***	0.84127	ns		2.57188e-07	***	0.904762	ns		1.17724e-06	***	-	ns		1.64476e-11
C3_scaffold0015		2376507		0.00282767	**	0.142857	ns		0.00155825	**	0.0555556	ns		0.00872203	**	0.0555556	ns		0.375902	ns	0.234267	ns		3.06099e-21	***	0.0478253	*		1.59805e-19	***	0.0634921	ns		1.79532e-19	***	0.150794	ns		0.0683325	ns	0.190476	ns		3.56321e-42	***	0.00793651	**		5.78925e-07
C3_scaffold0016		1211926		0.018341	*	0.785714	ns		0.649201	ns	0.420635	ns		0.0486313	*	0.84127	ns		0.00226038	**	0.119846	ns		0.542318	ns	0.163749	ns		0.692687	ns	0.555556	ns		0.0461033	*	0.222222	ns		0.00222068	**	0.190476	ns		5.23782e-10	***	0.015873	*		0.223651
C3_scaffold0017		1522693		0.926577	ns	-	ns		9.33055e-10	***	0.222222	ns		0.14491	ns	0.84127	ns		0.0970766	ns	0.410248	ns		0.0794622	ns	0.941573	ns		0.420545	ns	0.730159	ns		2.58746e-06	***	0.00793651	**		0.440958	ns	0.412698	ns		9.01254e-10	***	0.222222	ns		0.338037
C3_scaffold0017		1522703		0.926577	ns	-	ns		9.33055e-10	***	0.222222	ns		0.150507	ns	0.690476	ns		0.0882208	ns	0.410248	ns		0.0840306	ns	0.941573	ns		0.457637	ns	0.555556	ns		2.58746e-06	***	0.00793651	**		0.440958	ns	0.412698	ns		1.04529e-09	***	0.222222	ns		0.347944
C3_scaffold0017		1821912		0.00382014	**	-	ns		0.0440111	*	0.916563	ns		0.0139683	*	-	ns		0.676528	ns	0.854477	ns		0.0649371	ns	0.941573	ns		0.19706	ns	0.176098	ns		1.33445e-12	***	0.309524	ns		0.00680631	**	0.190476	ns		-	ns	0.84127	ns		0.937077
C3_scaffold0018		1738065		3.64169e-11	***	0.368227	ns		5.57529e-32	***	0.0906884	ns		2.33473e-25	***	0.20869	ns		2.58345e-09	***	0.646576	ns		5.03632e-17	***	0.163169	ns		1.14191e-10	***	0.712155	ns		7.14636e-25	***	0.0593271	ns		2.06975e-10	***	0.389284	ns		7.82495e-17	***	0.675174	ns		1.17261e-06
C3_scaffold0018		2021017		0.00159764	**	0.230243	ns		1	ns	0.672336	ns		2.24435e-11	***	0.142457	ns		0.475527	ns	0.405927	ns		0.445358	ns	0.212139	ns		0.855244	ns	0.712155	ns		0.260304	ns	0.834035	ns		0.000348133	***	0.533389	ns		1.266e-08	***	0.142457	ns		3.34162e-05
C3_scaffold0018		2021105		0.0289885	*	0.230243	ns		0.106366	ns	-	ns		0.000707608	***	0.142457	ns		0.152418	ns	0.405927	ns		0.212653	ns	0.163169	ns		0.531938	ns	0.389284	ns		0.225717	ns	0.834035	ns		0.00780658	**	0.533389	ns		6.91277e-06	***	0.142457	ns		0.0236772
C3_scaffold0018		2078115		8.36032e-13	***	0.0714286	ns		1.03391e-13	***	0.309524	ns		1.98355e-21	***	0.222222	ns		0.00129404	**	0.662338	ns		6.30886e-09	***	0.0669021	ns		2.71064e-06	***	0.555556	ns		6.37537e-17	***	0.031746	*		1.3466e-11	***	0.031746	*		0.000103305	***	0.420635	ns		5.65502e-07
C3_scaffold0018		2078130		0.0928048	ns	-	ns		0.0151787	*	0.547619	ns		0.0379071	*	0.420635	ns		0.00192291	**	0.647329	ns		1.47343e-05	***	0.714017	ns		0.00240875	**	0.712155	ns		0.32553	ns	-	ns		0.0515514	ns	0.904762	ns		0.0726789	ns	0.690476	ns		6.36717e-07
C3_scaffold0018		2078137		0.109961	ns	-	ns		0.0196106	*	0.420635	ns		0.0314773	*	0.547619	ns		0.00251568	**	0.647329	ns		1.46235e-05	***	0.714017	ns		0.00377049	**	0.712155	ns		0.328935	ns	-	ns		0.055507	ns	0.904762	ns		0.0615218	ns	-	ns		5.81132e-07
C3_scaffold0018		2147476		0.70584	ns	-	ns		0.0863948	ns	0.84127	ns		0.855997	ns	0.222222	ns		0.0218412	*	0.647329	ns		3.38228e-09	***	0.420113	ns		-	ns	0.904762	ns		0.0231925	*	0.420635	ns		0.282947	ns	-	ns		2.106e-13	***	0.142457	ns		0.000445242
C3_scaffold0019		81360		1.68805e-06	***	0.0714286	ns		0.126299	ns	0.150794	ns		0.665188	ns	0.84127	ns		0.30909	ns	0.783711	ns		0.00162151	**	0.123766	ns		0.786981	ns	0.904762	ns		5.22272e-05	***	0.222222	ns		0.00031132	***	0.285714	ns		0.00562006	**	0.309524	ns		0.225856
C3_scaffold0019		1180960		0.0107281	*	0.25	ns		0.141465	ns	0.547619	ns		0.000348594	***	-	ns		0.000280682	***	0.234267	ns		9.3966e-05	***	0.21277	ns		9.20653e-07	***	0.904762	ns		2.8558e-07	***	0.690476	ns		0.00263595	**	0.730159	ns		1.44126e-06	***	0.401965	ns		0.203615
C3_scaffold0021		67188		1.27832e-18	***	0.0357143	*		6.82925e-05	***	0.309524	ns		0.00016929	***	0.222222	ns		0.00128043	**	-	ns		4.08898e-06	***	0.0103097	*		0.0780809	ns	0.730159	ns		1.55478e-07	***	0.031746	*		1.52096e-16	***	0.190476	ns		0.000141165	***	0.600402	ns		1.07923e-06
C3_scaffold0021		67202		5.43445e-13	***	0.0357143	*		8.89589e-05	***	0.309524	ns		0.000207847	***	0.222222	ns		0.00128043	**	-	ns		7.87629e-06	***	0.0103097	*		0.0818624	ns	0.730159	ns		4.07901e-07	***	0.031746	*		1.8146e-12	***	0.190476	ns		0.000141165	***	0.600402	ns		1.89143e-06
C3_scaffold0021		665784		5.95378e-07	***	0.785714	ns		6.17563e-26	***	0.690476	ns		1.2289e-07	***	0.690476	ns		0.00111453	**	0.930736	ns		9.40316e-07	***	0.607914	ns		7.39943e-12	***	-	ns		1.168e-05	***	0.690476	ns		1.01706e-05	***	0.730159	ns		0.000821065	***	0.222222	ns		0.000808154
C3_scaffold0021		665831		0.152774	ns	0.392857	ns		0.319921	ns	-	ns		2.82856e-06	***	0.150794	ns		0.00140954	**	0.329004	ns		0.00772627	**	0.340685	ns		0.00103944	**	0.555556	ns		0.310681	ns	-	ns		0.260865	ns	-	ns		0.0025947	**	0.222222	ns		6.53926e-07
C3_scaffold0021		665846		0.189248	ns	0.392857	ns		0.272303	ns	-	ns		4.58835e-06	***	0.150794	ns		0.000749724	***	0.16993	ns		0.0106727	*	0.420113	ns		0.00125209	**	0.190476	ns		0.318933	ns	-	ns		0.28715	ns	-	ns		0.0035161	**	0.309524	ns		7.90594e-07
C3_scaffold0022		859095		0.00150684	**	0.571429	ns		2.57876e-07	***	0.309524	ns		6.39076e-07	***	0.690476	ns		1.58782e-16	***	0.234267	ns		2.80936e-12	***	0.163749	ns		0.000246166	***	0.285714	ns		5.56161e-14	***	0.150794	ns		0.0017925	**	0.730159	ns		0.00141512	**	-	ns		5.49192e-24
C3_scaffold0022		1134227		0.160086	ns	0.571429	ns		0.516608	ns	0.690476	ns		0.0850504	ns	0.84127	ns		0.00561934	**	0.927099	ns		0.0122192	*	0.714017	ns		0.745431	ns	0.902117	ns		0.153584	ns	0.420635	ns		0.0176876	*	0.730159	ns		0.830749	ns	0.690476	ns		0.372163
C3_scaffold0022		1999691		0.129463	ns	0.571429	ns		0.405953	ns	0.420635	ns		1.70877e-06	***	0.309524	ns		0.000108456	***	0.520916	ns		2.5361e-07	***	0.163749	ns		4.43922e-08	***	0.176098	ns		1	ns	0.547619	ns		0.488001	ns	0.412698	ns		5.73887e-24	***	0.00793651	**		0.915069
C3_scaffold0023		1764156		0.0584608	ns	-	ns		0.223267	ns	0.675174	ns		0.000320184	***	-	ns		0.470228	ns	0.927099	ns		1	ns	0.941573	ns		0.0299534	*	-	ns		0.000316614	***	0.547619	ns		0.0595844	ns	0.730159	ns		0.431747	ns	0.309524	ns		0.212617
C3_scaffold0024		1008953		0.000205183	***	0.0357143	*		0.015329	*	0.150794	ns		1.55327e-23	***	0.00793651	**		0.0466838	*	0.119846	ns		6.00488e-10	***	0.0478253	*		0.000379386	***	0.0650637	ns		3.56871e-09	***	0.84127	ns		1.18513e-05	***	0.0634921	ns		1.36452e-50	***	0.00793651	**		5.48672e-25
C3_scaffold0024		1532621		1	ns	0.571429	ns		0.0250164	*	0.690476	ns		0.00274109	**	0.420635	ns		0.454335	ns	0.927099	ns		0.0383	*	0.420113	ns		0.308927	ns	0.902117	ns		0.823621	ns	0.420635	ns		1	ns	0.904762	ns		9.28634e-12	***	0.0555556	ns		0.533716
C3_scaffold0024		1532652		0.44534	ns	-	ns		0.000329211	***	0.84127	ns		0.604514	ns	0.84127	ns		0.130325	ns	0.927099	ns		6.9595e-07	***	0.714017	ns		0.482643	ns	0.902117	ns		0.906898	ns	0.84127	ns		0.503818	ns	0.412698	ns		3.98484e-13	***	0.0555556	ns		0.439438
C3_scaffold0025		1196610		0.471181	ns	-	ns		0.27436	ns	-	ns		0.158595	ns	0.420635	ns		0.0354311	*	0.410248	ns		4.94028e-11	***	0.420113	ns		0.116441	ns	-	ns		0.0223708	*	-	ns		0.451837	ns	0.730159	ns		1.1774e-09	***	0.204501	ns		0.145487
C3_scaffold0028		1349442		0.000645008	***	0.571429	ns		0.0148251	*	0.690476	ns		4.98038e-15	***	0.031746	*		8.22402e-07	***	0.647329	ns		-	ns	0.340685	ns		6.48522e-09	***	0.285714	ns		0.225932	ns	0.0555556	ns		0.016392	*	0.555556	ns		0.000167938	***	0.150794	ns		5.38537e-12
C3_scaffold0029		187997		0.00923953	**	0.0357143	*		2.602e-05	***	0.690476	ns		0.00174112	**	0.547619	ns		0.000170971	***	0.783711	ns		0.295612	ns	0.163749	ns		0.000629043	***	0.412698	ns		0.000411422	***	0.00793651	**		0.0261509	*	0.015873	*		0.58873	ns	0.309524	ns		0.402265
C3_scaffold0030		167119		0.000671893	***	0.785714	ns		1.66947e-09	***	0.420635	ns		2.84971e-09	***	0.84127	ns		0.69964	ns	0.647329	ns		5.80638e-11	***	0.509485	ns		1.1034e-15	***	0.176098	ns		4.56044e-15	***	0.547619	ns		0.000206261	***	0.904762	ns		3.6826e-44	***	0.309524	ns		1.05928e-12
C3_scaffold0030		734022		0.637987	ns	0.571429	ns		0.717112	ns	0.690476	ns		0.000655775	***	0.84127	ns		3.33136e-09	***	0.463169	ns		0.593785	ns	0.163749	ns		0.00326889	**	0.555556	ns		0.00240292	**	-	ns		0.558779	ns	0.555556	ns		0.000322136	***	0.84127	ns		0.0905055
C3_scaffold0030		734038		0.0996787	ns	0.571429	ns		0.0670241	ns	0.600402	ns		0.887044	ns	0.420635	ns		0.000344058	***	0.271132	ns		0.0155106	*	0.091845	ns		1.75659e-06	***	0.285714	ns		0.281518	ns	0.690476	ns		0.289036	ns	0.555556	ns		0.279123	ns	0.916563	ns		0.157695
C3_scaffold0031		404586		0.769249	ns	0.392857	ns		0.488121	ns	0.309524	ns		1.80638e-07	***	0.420635	ns		0.277181	ns	0.16993	ns		0.000268965	***	0.825965	ns		0.00214248	**	-	ns		1.72939e-06	***	0.00793651	**		0.29976	ns	0.904762	ns		0.0023792	**	0.690476	ns		0.246941
C3_scaffold0031		404602		0.899228	ns	0.25	ns		0.482111	ns	0.309524	ns		4.6781e-07	***	0.420635	ns		0.211802	ns	0.16993	ns		0.000154015	***	0.825965	ns		0.00317521	**	-	ns		1.06563e-06	***	0.00793651	**		0.384736	ns	0.730159	ns		0.00387878	**	0.690476	ns		0.270638
C3_scaffold0032		316288		0.363137	ns	0.392857	ns		6.79257e-07	***	0.150794	ns		0.416327	ns	0.222222	ns		0.633363	ns	0.119846	ns		0.391133	ns	0.0669021	ns		0.0302712	*	0.268341	ns		0.00464635	**	0.0555556	ns		0.180218	ns	0.031746	*		0.548062	ns	0.0555556	ns		0.120763
C3_scaffold0033		708275		0.0246999	*	0.0714286	ns		0.00356313	**	0.547619	ns		1.56144e-06	***	0.150794	ns		0.000108056	***	0.3142	ns		0.522222	ns	0.0335446	*		0.00799114	**	0.412698	ns		0.000501632	***	0.0952381	ns		0.0917873	ns	0.0634921	ns		0.495309	ns	0.031746	*		0.00576211
C3_scaffold0033		708280		0.0224843	*	0.0714286	ns		0.00196153	**	0.84127	ns		8.46487e-07	***	0.150794	ns		0.000162162	***	0.647329	ns		0.407335	ns	0.0478253	*		1.0098e-11	***	0.412698	ns		0.000254686	***	0.0952381	ns		0.338342	ns	0.285714	ns		0.386629	ns	0.031746	*		0.00432454
C3_scaffold0033		708303		0.0302492	*	0.0714286	ns		0.00241011	**	0.84127	ns		6.39571e-07	***	0.0952381	ns		0.000141667	***	0.647329	ns		0.605985	ns	0.0478253	*		8.57939e-12	***	0.412698	ns		0.000304052	***	0.0952381	ns		0.324608	ns	0.285714	ns		0.458442	ns	0.031746	*		0.00493537
C3_scaffold0034		206866		4.23871e-11	***	0.571429	ns		4.78584e-24	***	0.547619	ns		1.26497e-13	***	-	ns		0.0654892	ns	-	ns		1.17437e-34	***	0.607914	ns		0.31317	ns	0.730159	ns		7.08249e-11	***	0.690476	ns		3.51735e-10	***	0.555556	ns		3.49486e-26	***	0.0952381	ns		4.0826e-39
C3_scaffold0035		379489		0.586455	ns	0.571429	ns		0.96047	ns	0.420635	ns		0.0255239	*	0.420635	ns		0.0531741	ns	0.783711	ns		0.0939881	ns	0.123766	ns		0.710705	ns	-	ns		0.112409	ns	0.309524	ns		0.535388	ns	0.730159	ns		0.663556	ns	0.309524	ns		0.573845
C3_scaffold0035		498072		0.404262	ns	0.785714	ns		0.125824	ns	0.150794	ns		0.662193	ns	0.690476	ns		0.165446	ns	0.16993	ns		0.857959	ns	0.340685	ns		0.67869	ns	0.730159	ns		0.00209306	**	0.031746	*		0.0592289	ns	0.412698	ns		0.90975	ns	0.84127	ns		0.00036739
C3_scaffold0036		1038183		0.036997	*	0.785714	ns		7.11093e-06	***	0.690476	ns		0.0299126	*	0.547619	ns		6.40466e-06	***	0.360216	ns		0.467748	ns	0.825965	ns		0.0461743	*	0.555556	ns		0.00021287	***	0.547619	ns		0.126244	ns	-	ns		0.496513	ns	0.547619	ns		0.096014
C3_scaffold0037		85562		0.128725	ns	0.785714	ns		0.00258636	**	0.547619	ns		0.508914	ns	0.690476	ns		0.00885793	**	0.521869	ns		0.380815	ns	0.714017	ns		0.172654	ns	0.904762	ns		0.0154667	*	0.547619	ns		0.11983	ns	0.538594	ns		0.2173	ns	0.690476	ns		0.000109473
C3_scaffold0038		816164		0.0560093	ns	0.785714	ns		4.19747e-06	***	0.547619	ns		0.169382	ns	0.420635	ns		0.0584765	ns	0.792208	ns		0.089372	ns	0.509485	ns		0.834271	ns	0.111111	ns		0.0545234	ns	-	ns		0.429081	ns	0.904762	ns		0.0506526	ns	0.222222	ns		0.000243055
C3_scaffold0039		45858		2.06821e-12	***	0.142857	ns		0.0144042	*	0.84127	ns		3.34563e-09	***	0.150794	ns		4.15352e-08	***	0.926933	ns		1.04591e-12	***	0.0669021	ns		8.79771e-08	***	0.111111	ns		2.60996e-14	***	0.015873	*		3.51861e-10	***	0.111111	ns		2.26712e-06	***	0.0952381	ns		9.08792e-17
C3_scaffold0039		45883		1.02564e-12	***	0.142857	ns		0.0129899	*	0.690476	ns		1.28526e-08	***	0.150794	ns		3.30372e-08	***	0.783228	ns		1.02545e-12	***	0.0669021	ns		6.85056e-08	***	0.111111	ns		4.4387e-14	***	0.015873	*		4.89765e-10	***	0.111111	ns		2.53021e-05	***	0.0952381	ns		6.07651e-17
C3_scaffold0039		307885		1.60856e-23	***	0.0357143	*		1.25479e-05	***	0.150794	ns		6.77444e-36	***	0.00793651	**		5.51787e-25	***	0.713754	ns		4.99091e-29	***	0.00425734	**		2.70655e-08	***	0.325163	ns		7.13089e-37	***	0.031746	*		1.31763e-18	***	0.015873	*		7.33167e-29	***	0.031746	*		4.31411e-19
C3_scaffold0039		443281		0.033214	*	0.25	ns		9.83235e-10	***	0.309524	ns		0.0760734	ns	0.84127	ns		0.66153	ns	0.783711	ns		0.660267	ns	0.509485	ns		0.00906059	**	0.190476	ns		0.27836	ns	-	ns		0.0334991	*	0.730159	ns		0.721447	ns	0.690476	ns		0.00112423
C3_scaffold0040		750627		1	ns	0.571429	ns		6.63121e-13	***	0.150794	ns		9.49333e-13	***	0.031746	*		0.587565	ns	0.647329	ns		1.44332e-19	***	0.21277	ns		0.00944157	**	0.285714	ns		0.114861	ns	0.84127	ns		0.851936	ns	-	ns		0.000327131	***	0.150794	ns		0.226065
C3_scaffold0041		76307		1.6657e-06	***	0.25	ns		0.799662	ns	0.916563	ns		1.42576e-05	***	0.150794	ns		1.79448e-05	***	0.16993	ns		0.000444257	***	0.091845	ns		8.40007e-05	***	0.285714	ns		0.97449	ns	0.84127	ns		5.1146e-06	***	0.622753	ns		0.121992	ns	0.420635	ns		1.74337e-05
C3_scaffold0041		911313		4.00866e-07	***	0.142857	ns		2.30462e-10	***	0.547619	ns		3.3444e-08	***	0.031746	*		0.000376261	***	0.0353443	*		8.29166e-24	***	0.0335446	*		0.114367	ns	0.555556	ns		3.20684e-09	***	0.84127	ns		4.05387e-06	***	0.190476	ns		7.94046e-14	***	0.015873	*		5.96096e-09
C3_scaffold0042		203748		6.02166e-20	***	0.392857	ns		5.5666e-34	***	0.84127	ns		4.6544e-17	***	-	ns		0.317954	ns	0.521869	ns		1.38561e-19	***	0.271594	ns		5.59117e-15	***	0.730159	ns		4.87367e-23	***	0.309524	ns		6.21547e-13	***	0.555556	ns		0.622182	ns	0.420635	ns		9.52878e-15
C3_scaffold0043		106938		0.136073	ns	0.785714	ns		0.515103	ns	0.690476	ns		0.492736	ns	0.547619	ns		0.000279205	***	0.410248	ns		0.257178	ns	0.714017	ns		1	ns	0.904762	ns		1.06427e-08	***	0.420635	ns		0.0649354	ns	0.555556	ns		0.000196343	***	0.420635	ns		0.0132469
C3_scaffold0043		908639		0.201039	ns	0.392857	ns		0.333562	ns	0.00793651	**		4.07632e-12	***	0.547619	ns		0.000327836	***	0.927099	ns		2.70906e-08	***	0.420113	ns		0.126995	ns	0.730159	ns		2.54726e-06	***	0.547619	ns		0.952394	ns	0.904762	ns		8.32466e-08	***	0.675174	ns		1.53485e-06
C3_scaffold0043		964076		4.55654e-08	***	0.25	ns		7.07015e-23	***	-	ns		1.93281e-05	***	-	ns		4.31648e-10	***	0.0221735	*		0.097845	ns	0.21277	ns		3.03343e-05	***	0.730159	ns		1.0068e-31	***	0.015873	*		2.80193e-05	***	0.190476	ns		0.0398981	*	-	ns		0.602986
C3_scaffold0043		1072940		0.0426465	*	0.25	ns		0.171693	ns	-	ns		0.583467	ns	-	ns		1.40772e-06	***	0.246753	ns		0.0838285	ns	0.420113	ns		0.00795376	**	-	ns		1.82706e-06	***	0.547619	ns		0.00927481	**	0.412698	ns		0.811194	ns	-	ns		0.171177
C3_scaffold0043		1072978		0.00521103	**	0.25	ns		0.000182019	***	0.547619	ns		0.0015458	**	0.309524	ns		0.801186	ns	0.926596	ns		5.82952e-06	***	0.0669021	ns		9.85146e-08	***	0.0365463	*		0.00271084	**	0.690476	ns		0.146837	ns	0.285714	ns		2.65004e-10	***	0.249153	ns		8.00677e-05
C3_scaffold0043		1074100		0.0687562	ns	0.142857	ns		4.24203e-05	***	0.015873	*		2.91822e-12	***	0.031746	*		0.00404798	**	0.0353443	*		3.07849e-06	***	0.0155771	*		9.60493e-05	***	0.015873	*		0.989107	ns	0.222222	ns		1	ns	-	ns		0.000257881	***	0.222222	ns		1.36584e-06
C3_scaffold0043		1075645		1.40972e-10	***	0.25	ns		3.54058e-09	***	0.690476	ns		8.42158e-12	***	0.420635	ns		1.62013e-07	***	-	ns		6.90233e-20	***	0.0478253	*		1.27958e-11	***	0.555556	ns		0.000102698	***	0.84127	ns		4.36492e-10	***	0.268341	ns		1.18322e-15	***	0.0952381	ns		1.30488e-22
C3_scaffold0044		495319		0.0390283	*	0.392857	ns		0.374098	ns	0.420635	ns		0.000251049	***	0.0952381	ns		0.75846	ns	0.647329	ns		0.236804	ns	0.340685	ns		0.000137802	***	0.904762	ns		0.00399716	**	-	ns		0.14019	ns	0.412698	ns		4.11458e-15	***	0.031746	*		4.80414e-05
C3_scaffold0045		792		0.0192069	*	0.785714	ns		2.37811e-06	***	-	ns		2.75167e-32	***	0.547619	ns		0.0159128	*	0.927099	ns		0.040531	*	0.941573	ns		0.00204541	**	0.904762	ns		0.0330088	*	-	ns		0.997002	ns	-	ns		1.56291e-67	***	0.309524	ns		2.0041e-17
C3_scaffold0045		7028		0.978465	ns	-	ns		0.176953	ns	0.84127	ns		0.0201732	*	0.690476	ns		0.066487	ns	0.310863	ns		0.015527	*	0.714017	ns		0.214048	ns	0.538594	ns		1.12785e-12	***	0.00793651	**		0.676164	ns	0.904762	ns		0.000860138	***	0.309524	ns		1.45176e-05
C3_scaffold0045		449065		0.000134091	***	-	ns		1.70065e-23	***	0.547619	ns		8.14455e-10	***	0.84127	ns		1.03633e-07	***	0.16993	ns		1.20325e-14	***	0.714017	ns		7.30025e-12	***	0.412698	ns		1.88671e-10	***	0.547619	ns		5.36879e-09	***	0.285714	ns		1.21286e-09	***	0.309524	ns		5.96242e-18
C3_scaffold0045		449081		0.000182049	***	-	ns		1.09066e-22	***	0.547619	ns		1.76977e-09	***	0.84127	ns		1.03593e-07	***	0.16993	ns		8.007e-15	***	0.714017	ns		3.96521e-11	***	0.412698	ns		2.82235e-10	***	0.547619	ns		8.03464e-09	***	0.285714	ns		3.41404e-09	***	0.309524	ns		7.58006e-18
C3_scaffold0045		449151		1.29184e-18	***	-	ns		7.74353e-67	***	0.222222	ns		2.49581e-34	***	-	ns		2.37088e-27	***	0.3142	ns		1.43047e-45	***	0.714017	ns		4.76583e-47	***	0.412698	ns		2.52428e-16	***	0.690476	ns		6.40931e-31	***	0.412698	ns		1.47997e-40	***	0.420635	ns		3.66657e-56
C3_scaffold0045		449167		0.000677672	***	-	ns		3.81021e-21	***	0.150794	ns		2.59344e-09	***	0.84127	ns		4.69031e-08	***	0.3142	ns		4.43584e-14	***	0.714017	ns		1.82533e-18	***	0.190476	ns		7.86859e-06	***	0.547619	ns		8.44136e-09	***	0.412698	ns		2.30901e-15	***	0.420635	ns		1.14938e-19
C3_scaffold0045		449173		0.000784687	***	-	ns		3.32116e-21	***	0.150794	ns		2.55748e-09	***	0.84127	ns		3.77936e-08	***	0.3142	ns		3.18675e-14	***	0.714017	ns		4.49966e-18	***	0.190476	ns		1.07527e-05	***	0.547619	ns		6.56847e-09	***	0.412698	ns		1.59332e-15	***	0.420635	ns		1.32717e-19
C3_scaffold0045		894314		0.177393	ns	0.785714	ns		1.64721e-07	***	0.309524	ns		0.0143538	*	0.420635	ns		0.0279325	*	-	ns		0.402994	ns	0.714017	ns		0.110198	ns	-	ns		0.0300128	*	0.84127	ns		0.871504	ns	0.730159	ns		0.12341	ns	0.420635	ns		0.000304917
[truncated: 165 more rows]
[truncated: 55 more columns]

## Sheet: Table_S4
Table S4: Mapping statistics of ddRADseq from 5 dikaryon SSSLs of C3.
[truncated: 31 more rows]

[truncated: 7 more sheets: Table_S5, Table_S6, Table_S7, Table_S8, Table_S9, Table_S10, Table_S11]
